# Supplementary material for: Nirmatrelvir treatment of SARS‐CoV‐2‐infected mice blunts antiviral adaptive immune responses
Source: EMBO Mol Med. 2023 Mar 22;15(5):e17580. doi: 10.15252/emmm.202317580 (PMC10165354; doi:10.15252/emmm.202317580)
Supplement: Supplementary file 2 — Source Data for Figure 1 [file EMMM-15-e17580-s002.zip › Figure 1/Figure1 B-C-E-F-G.xlsx]

## Sheet: Figure 1
	Figure1B
		[Nirmatrelvir]				[GC376]
		1	4.6	4.64		0.1	7.7	2.4
		0.3	19.6	9.58		0.03	10.24	10.79
		0.1	31.77	26.96		0.01	11.37	12.84
		0.03	54.74	58.41		0.003	18.03	17.76
		0.01	55.78	65.63		0.001	20.97	24.39
		0.003	52.6	67.6		0.0003	31.29	34.41
		0.001	73.01	81.05		0.0001	56.9	52.45
		0.0003	74.14	82.78		3e-05	75.43	73.7
		0.0001	100	100		1e-05	100	100
	Figure1C
		[Nirmatrelvir]	D614G		B.1.617.2		B.1.1.529
		0.000128	0.0614589	0.41305	0	4.14858	0	2.66467
		0.00064	4.27837	6.70699	3.58003	2.01967	3.24794	1.57941
		0.0032	3.58927	5.70513	2.68337	0.620242	4.50804	1.68546
		0.016	4.28594	1.05698	2.52902	2.53361	24.8983	2.9406
		0.08	87.4136	22.0834	98.7505	12.3504	98.4713	2.47954
		0.4	103.491	10.7642	95.9389	7.35292	98.6972	4.95906
		2	96.4381	19.5653	101.323	8.42095	100.941	12.1931
		10	100	11.7207	116.103	1.96106	111.863	1.80037
	Figure1E
		DAYS	Mock				B.1.1.529 + Veichle				B.1.1.529 + Nirmatrelvir
		0	100	100			100	100	100	100	100	100	100	100
		1	102.1	101.4			100.7	96.3	97.1	103.6	100.7	102	104.4	106.2
		2	101.8	100			100	95.9	95.7	105.1	102.6	104.1	104.4	109.2
		3	103.2	101.8			101.3	missed	95.2	100.5	102.2	104.1	104.4	108.2
	Figure1F
		RNA (copy n / ng total RNA) / LUNG				TCID50 / ml / LUNG
		Mock	B.1.1.529 + Veichle	B.1.1.529 + Nirmatrelvir		Mock	B.1.1.529 + Veichle	B.1.1.529 + Nirmatrelvir
		no amp	114000	no amp		no cell lysis	no plaque	no cell lysis
		no amp	12100	no amp		no cell lysis	6300	no cell lysis
		no amp	28900	3440		no cell lysis	150	no cell lysis
			41600	no amp			150	no cell lysis
		LOD	228			LOD	8
	Figure1G
		RNA (copy n / ng total RNA) / LUNG
		Mock	B.1.1.529 + Veichle	B.1.1.529 + Nirmatrelvir
		no amp	no amp	no amp
		no amp	no amp	no amp
		no amp	927	no amp
			798	208
		LOD	192
