# Supplementary material for: Nirmatrelvir treatment of SARS‐CoV‐2‐infected mice blunts antiviral adaptive immune responses
Source: EMBO Mol Med. 2023 Mar 22;15(5):e17580. doi: 10.15252/emmm.202317580 (PMC10165354; doi:10.15252/emmm.202317580)
Supplement: Supplementary file 3 — Source Data for Figure 2 [file EMMM-15-e17580-s004.zip]

Archive with 14 entries (11 files):
- Figure 2/
- __MACOSX/._Figure 2
- Figure 2/Figure2 B-N.xlsx
- __MACOSX/Figure 2/._Figure2 B-N.xlsx
- Figure 2/Figure 2H/
- __MACOSX/Figure 2/._Figure 2H
- Figure 2/.DS_Store
- __MACOSX/Figure 2/._.DS_Store
- Figure 2/Figure2I and 2L/
- __MACOSX/Figure 2/._Figure2I and 2L
- Figure 2/Figure 2H/FACS data_Figure2H.wsp
- __MACOSX/Figure 2/Figure 2H/._FACS data_Figure2H.wsp
- Figure 2/Figure2I and 2L/FACS data_Figure2I and 2L.wsp
- __MACOSX/Figure 2/Figure2I and 2L/._FACS data_Figure2I and 2L.wsp
