# Supplementary material for: Nirmatrelvir treatment of SARS‐CoV‐2‐infected mice blunts antiviral adaptive immune responses
Source: EMBO Mol Med. 2023 Mar 22;15(5):e17580. doi: 10.15252/emmm.202317580 (PMC10165354; doi:10.15252/emmm.202317580)
Supplement: Supplementary file 3 — Source Data for Figure 2 [file EMMM-15-e17580-s004.zip › Figure 2/Figure2 B-N.xlsx]

## Sheet: Figure 2
	Figure2B		Weight loss
		DAYS	Mock		B.1.1.529 + Veichle					B.1.1.529 + Nirmatrelvir						B.1.1.529
		0	100	100	100	100	100	100	100	100	100	100	100	100	100	100	100	100	100	100
		1	100.8	101.7	101.9	100.3	102.9	98.6	100	101.6	101.9	101.1	99	101.6	98.6
		2	103.1	102.4	101.5	102.9	104.9	101.4	102.1	101.1	102.7	104.9	101.5	105.8	101.4
		3	103.1	101.4	101.9	101.6	102.9	101.4	102.1	104.3	105.4	106.5	101	108.5	104.5
		6	102.3	103.8	105.4	105.5	104.2	102.7	102.6	103.8	106.6	103.8	102.6	103.2	104.1
		7	104.6	102.1	107.3	106.8	103.6	104.1	103.6	104.3	108.9	103.8	103.1	105.8	107.3
		14	108.5	106.5	108.4	111.3	105.9	107.8	103.6	103.2	113.9	108	102.6	106.9	106.4
		17	111.2	106.8	111.5	112.3	109.2	111.1	105.6	108.1	115.4	109.9	107.7	105.8	108.2
		21	112.4	109.2	115.7	116.5	112.1	115.2	105.1	108.6	114.7	108	108.2	105.8	115.5
		24	112.7	107.9	116.5	116.2	113.4	116.6	108.2	109.7	114.7	105.7	108.2	110.1	107.7	113.7	105.5
		27	115.8	109.6	116.9	115.9	112.4	111.5	107.2	110.2	114.3	109.5	109.2	108.5	109.1	111.3	103.8	103.7	102.5	110
		28	112.7	108.6	117.2	115.9	113.1	112.2	110.3	115.6	110.8	109.9	110.2	110.6	108.6	111.3	101.7	102.6	106.6	111.1
	Figure2C		plasma anti S1 RBD IgG fold induction over mock
	DAYS	Mock		B.1.1.529 + Veichle						B.1.1.529 + Nirmatrelvir
	7	1	1	1.31	3.76	5.31	1.09	1.98	8.51	0.81	1.42	0.94	1.44	1.61
	14	1	1	48.98	137.57	123.68	50.95	50.28	105.65	0.86	10.56	9.14	56.98	15.9
	21	1	1	82.18	85.33	281.08	74.88	76.41	148.96	0.39	17.5	16.5	191.77	65.44
	Figure2D		neutralizing dose 50 titer
	DAYS	B.1.1.529 + Veichle						B.1.1.529 + Nirmatrelvir
	7	0	0	0	0	0	23.44	0	0	0	0	0
	14	282.9	101.1	222	182.7	512.4	864.3	0	22		32	1630
	21	771.9	2576	1935	3919	3752	2798	12.87	153.6	890	29.16	1540
	Figure2E		plasma anti S1 RBD IgG fold induction over mock (Day 4 post rechallenge)
		Mock	B.1.1.529 + Veichle	B.1.1.529 + Nirmatrelvir	B.1.1.529
		1	298.94	0.78	1
		1	409.56	24.22	1
			408	25.29	1
			301.73	504.69	1
			463.68	360.58	1
			391.02
	Figure2F		neutralizing dose 50 titer (Day 4 post rechallenge)
		B.1.1.529 + Veichle	B.1.1.529 + Nirmatrelvir
		3262	132.7
		1747	82.52
		892.6	747.7
		4532	514.2
		1640	1234
		2914
	Figure2G		%CD95+ B cells / meiastinal Lymph node (Day 4 post rechallenge)
		Mock	B.1.1.529 + Veichle	B.1.1.529 + Nirmatrelvir	B.1.1.529
		5.6	16.7	4.2	3.3
		5.6	11	12.1	1.64
			14.1	10.6	2.63
			12.2	13	2.3
			15.7	9.6	0.98
	Figure2H		Flow-Jo file (See in the folder)
	Figure2I		Flow-Jo file (See in the folder)
	Figure2J		%IFN-g+ CD8+ T cells / Lung (Day 4 post rechallenge)					%IFN-g+ TNF-a+ CD8+ T cells / Lung (Day 4 post rechallenge)
		Mock	B.1.1.529 + Veichle	B.1.1.529 + Nirmatrelvir	B.1.1.529			Mock	B.1.1.529 + Veichle	B.1.1.529 + Nirmatrelvir	B.1.1.529
		0.18	0.41	0.14	0.3			0.094	0.18	0.055	0.071
		0.14	0.47	0.08	0.37			0.054	0.26	0.029	0.1
			0.18	0.14	0.23				0.12	0.047	0.041
			0.36	0.3	0.1				0.13	0.14	0.022
			0.32	0.12	0.1				0.17	0.07	0.044
	Figure2K		absolute number CD8+ T cells / Lung (Day 4 post rechallenge)
		Mock		B.1.1.529 + Veichle					B.1.1.529 + Nirmatrelvir					B.1.1.529
	IFN-g	1700	882	3860	5050	1930	4480	2790	1510	978	1700	3330	1730	2650	3310	2230	601	696
	IFN-g TNF-a	888	340	1690	2790	1290	1620	1480	593	354	569	1550	1010	628	895	397	132	306
	Figure2L		Flow-Jo file (See in the folder)
	Figure2M		%IFN-g+ CD4+ T cells / Lung (Day 4 post rechallenge)					%IFN-g+ TNF-a+ CD4+ T cells / Lung (Day 4 post rechallenge)
		Mock	B.1.1.529 + Veichle	B.1.1.529 + Nirmatrelvir	B.1.1.529			Mock	B.1.1.529 + Veichle	B.1.1.529 + Nirmatrelvir	B.1.1.529
		0.19	1.38	0.4	0.16			0.055	0.6	0.089	0.02
		0.088	0.71	0.36	0.12			0.022	0.28	0.15	0.00897
			0.82	0.24	0.15				0.44	0.086	0.00748
			0.4	0.19	0.079				0.12	0.11	0.00394
			1.08	0.3	0.035				0.54	0.21	0
	Figure2N		absolute number CD4+ T cells / Lung
		Mock		B.1.1.529 + Veichle					B.1.1.529 + Nirmatrelvir					B.1.1.529
	IFN-g	2510	727	15400	9740	9700	5390	12500	4880	4060	2680	2540	4740	1650	1290	1560	529	283
	IFN-g TNF-a	727	182	6700	3840	5210	1620	6270	1090	1690	961	1470	3320	207	96.1	77.7	26.4	10
