# Supplementary material for: Nirmatrelvir treatment of SARS‐CoV‐2‐infected mice blunts antiviral adaptive immune responses
Source: EMBO Mol Med. 2023 Mar 22;15(5):e17580. doi: 10.15252/emmm.202317580 (PMC10165354; doi:10.15252/emmm.202317580)
Supplement: Supplementary file 3 — Source Data for Figure 2 [file EMMM-15-e17580-s004.zip › Figure 2/Figure 2H/FACS data_Figure2H.wsp]

<?xml version="1.0" encoding="UTF-8"?>
 <Workspace version="20.0"  modDate="Thu Mar 02 16:57:39 CET 2023"  clientTimestamp="1677772659587"  flowJoVersion="10.7.2"  drawRowBorders="1"  drawColumnBorders="1"  hideCompNodes="1"  curGroup="mLN"  groupPaneHeight="80"  xmlns:xsi="http://www.w3.org/2001/XMLSchema-instance"  xmlns:gating="http://www.isac-net.org/std/Gating-ML/v2.0/gating"  xmlns:transforms="http://www.isac-net.org/std/Gating-ML/v2.0/transformations"  xmlns:data-type="http://www.isac-net.org/std/Gating-ML/v2.0/datatypes"  xsi:schemaLocation="http://www.isac-net.org/std/Gating-ML/v2.0/gating http://www.isac-net.org/std/Gating-ML/v2.0/gating/Gating-ML.v2.0.xsd http://www.isac-net.org/std/Gating-ML/v2.0/transformations http://www.isac-net.org/std/Gating-ML/v2.0/gating/Transformations.v2.0.xsd http://www.isac-net.org/std/Gating-ML/v2.0/datatypes http://www.isac-net.org/std/Gating-ML/v2.0/gating/DataTypes.v2.0.xsd "  nonAutoSaveFileName="file:/Users/fumagalli.valeria/Dropbox%20(HSR%20Global)/Fumagalli%20Pfizer/EMBO%20MM/FINAL/SourceData/Figure%202/Figure%202H/Figure2H.wsp" >
   <WindowPosition x="161"  y="25"  width="651"  height="720"  displayed="1"  panelState="" />
   <TextTraits font="SansSerif"  size="11"  name=""  style="plain"  color="#000000"  background="#00ffffff"  just="left" />
   <Columns>
     <TColumn width="317" >
       <Property key="fj.appnode.prop.name" />
     </TColumn>
     <TColumn width="158" >
       <Property key="fj.appnode.prop.statistic" />
     </TColumn>
     <TColumn width="157" >
       <Property key="fj.appnode.prop.ncells" />
     </TColumn>
   </Columns>
   <Matrices>
     <transforms:spilloverMatrix spectral="0"  prefix="Comp-"  name="Acquisition-defined"  editable="0"  color="#c0c0c0"  version="FlowJo-10.7.2"  status="FINALIZED"  transforms:id="16b0955f-63ac-4e1c-88d3-758089b4b1ff"  suffix="" >
       <data-type:parameters>
         <data-type:parameter data-type:name="B-530_30-A"  userProvidedCompInfix="Comp-B-530_30-A" />
         <data-type:parameter data-type:name="R-670_30-A"  userProvidedCompInfix="Comp-R-670_30-A" />
         <data-type:parameter data-type:name="R-780_60-A"  userProvidedCompInfix="Comp-R-780_60-A" />
         <data-type:parameter data-type:name="V-525_50-A"  userProvidedCompInfix="Comp-V-525_50-A" />
         <data-type:parameter data-type:name="V-605_40-A"  userProvidedCompInfix="Comp-V-605_40-A" />
         <data-type:parameter data-type:name="V-710_50-A"  userProvidedCompInfix="Comp-V-710_50-A" />
         <data-type:parameter data-type:name="UV-379_28-A"  userProvidedCompInfix="Comp-UV-379_28-A" />
         <data-type:parameter data-type:name="UV-515_30-A"  userProvidedCompInfix="Comp-UV-515_30-A" />
         <data-type:parameter data-type:name="UV-735_30-A"  userProvidedCompInfix="Comp-UV-735_30-A" />
         <data-type:parameter data-type:name="UV-810_40-A"  userProvidedCompInfix="Comp-UV-810_40-A" />
         <data-type:parameter data-type:name="YG-610_20-A"  userProvidedCompInfix="Comp-YG-610_20-A" />
         <data-type:parameter data-type:name="YG-780_60-A"  userProvidedCompInfix="Comp-YG-780_60-A" />
       </data-type:parameters>
       <transforms:spillover data-type:parameter="B-530_30-A"  userProvidedCompInfix="Comp-B-530_30-A" >
         <transforms:coefficient data-type:parameter="B-530_30-A"  transforms:value="1" />
         <transforms:coefficient data-type:parameter="R-670_30-A"  transforms:value="0.0000531324" />
         <transforms:coefficient data-type:parameter="R-780_60-A"  transforms:value="0" />
         <transforms:coefficient data-type:parameter="V-525_50-A"  transforms:value="0.0118108531" />
         <transforms:coefficient data-type:parameter="V-605_40-A"  transforms:value="0.0012126248" />
         <transforms:coefficient data-type:parameter="V-710_50-A"  transforms:value="0.000094254" />
         <transforms:coefficient data-type:parameter="UV-379_28-A"  transforms:value="0.0001941587" />
         <transforms:coefficient data-type:parameter="UV-515_30-A"  transforms:value="0.0233577881" />
         <transforms:coefficient data-type:parameter="UV-735_30-A"  transforms:value="0.0001378417" />
         <transforms:coefficient data-type:parameter="UV-810_40-A"  transforms:value="0.0001837192" />
         <transforms:coefficient data-type:parameter="YG-610_20-A"  transforms:value="0" />
         <transforms:coefficient data-type:parameter="YG-780_60-A"  transforms:value="0" />
       </transforms:spillover>
       <transforms:spillover data-type:parameter="R-670_30-A"  userProvidedCompInfix="Comp-R-670_30-A" >
         <transforms:coefficient data-type:parameter="B-530_30-A"  transforms:value="0.0005715734" />
         <transforms:coefficient data-type:parameter="R-670_30-A"  transforms:value="1" />
         <transforms:coefficient data-type:parameter="R-780_60-A"  transforms:value="0.094250679" />
         <transforms:coefficient data-type:parameter="V-525_50-A"  transforms:value="0.0007112441" />
         <transforms:coefficient data-type:parameter="V-605_40-A"  transforms:value="0.0002052809" />
         <transforms:coefficient data-type:parameter="V-710_50-A"  transforms:value="0.0038655975" />
         <transforms:coefficient data-type:parameter="UV-379_28-A"  transforms:value="0.0001823503" />
         <transforms:coefficient data-type:parameter="UV-515_30-A"  transforms:value="0.0005582507" />
         <transforms:coefficient data-type:parameter="UV-735_30-A"  transforms:value="0.0067102592" />
         <transforms:coefficient data-type:parameter="UV-810_40-A"  transforms:value="0.0038991868" />
         <transforms:coefficient data-type:parameter="YG-610_20-A"  transforms:value="0.0003284619" />
         <transforms:coefficient data-type:parameter="YG-780_60-A"  transforms:value="0.0130565735" />
       </transforms:spillover>
       <transforms:spillover data-type:parameter="R-780_60-A"  userProvidedCompInfix="Comp-R-780_60-A" >
         <transforms:coefficient data-type:parameter="B-530_30-A"  transforms:value="0.0008048164" />
         <transforms:coefficient data-type:parameter="R-670_30-A"  transforms:value="0.0428236276" />
         <transforms:coefficient data-type:parameter="R-780_60-A"  transforms:value="1" />
         <transforms:coefficient data-type:parameter="V-525_50-A"  transforms:value="0.0012462715" />
         <transforms:coefficient data-type:parameter="V-605_40-A"  transforms:value="0.0007446106" />
         <transforms:coefficient data-type:parameter="V-710_50-A"  transforms:value="0.0057685366" />
         <transforms:coefficient data-type:parameter="UV-379_28-A"  transforms:value="0.0002694317" />
         <transforms:coefficient data-type:parameter="UV-515_30-A"  transforms:value="0.0009758304" />
         <transforms:coefficient data-type:parameter="UV-735_30-A"  transforms:value="0.0317969583" />
         <transforms:coefficient data-type:parameter="UV-810_40-A"  transforms:value="0.860283196" />
         <transforms:coefficient data-type:parameter="YG-610_20-A"  transforms:value="0.0007688666" />
         <transforms:coefficient data-type:parameter="YG-780_60-A"  transforms:value="0.2979091704" />
       </transforms:spillover>
       <transforms:spillover data-type:parameter="V-525_50-A"  userProvidedCompInfix="Comp-V-525_50-A" >
         <transforms:coefficient data-type:parameter="B-530_30-A"  transforms:value="0.0191571806" />
         <transforms:coefficient data-type:parameter="R-670_30-A"  transforms:value="0.0058035105" />
         <transforms:coefficient data-type:parameter="R-780_60-A"  transforms:value="0.0024692898" />
         <transforms:coefficient data-type:parameter="V-525_50-A"  transforms:value="1" />
         <transforms:coefficient data-type:parameter="V-605_40-A"  transforms:value="0.3764496744" />
         <transforms:coefficient data-type:parameter="V-710_50-A"  transforms:value="0.0428397134" />
         <transforms:coefficient data-type:parameter="UV-379_28-A"  transforms:value="0.0007120141" />
         <transforms:coefficient data-type:parameter="UV-515_30-A"  transforms:value="0.2955568731" />
         <transforms:coefficient data-type:parameter="UV-735_30-A"  transforms:value="0.0109321987" />
         <transforms:coefficient data-type:parameter="UV-810_40-A"  transforms:value="0.0102100307" />
         <transforms:coefficient data-type:parameter="YG-610_20-A"  transforms:value="0.0024060917" />
         <transforms:coefficient data-type:parameter="YG-780_60-A"  transforms:value="0.0026085528" />
       </transforms:spillover>
       <transforms:spillover data-type:parameter="V-605_40-A"  userProvidedCompInfix="Comp-V-605_40-A" >
         <transforms:coefficient data-type:parameter="B-530_30-A"  transforms:value="0.0003336308" />
         <transforms:coefficient data-type:parameter="R-670_30-A"  transforms:value="0.0008514994" />
         <transforms:coefficient data-type:parameter="R-780_60-A"  transforms:value="0.0000932892" />
         <transforms:coefficient data-type:parameter="V-525_50-A"  transforms:value="0.0076965401" />
         <transforms:coefficient data-type:parameter="V-605_40-A"  transforms:value="1" />
         <transforms:coefficient data-type:parameter="V-710_50-A"  transforms:value="0.1820152998" />
         <transforms:coefficient data-type:parameter="UV-379_28-A"  transforms:value="0.0008561726" />
         <transforms:coefficient data-type:parameter="UV-515_30-A"  transforms:value="0.0029492576" />
         <transforms:coefficient data-type:parameter="UV-735_30-A"  transforms:value="0.0453349501" />
         <transforms:coefficient data-type:parameter="UV-810_40-A"  transforms:value="0.0320303626" />
         <transforms:coefficient data-type:parameter="YG-610_20-A"  transforms:value="0.15436396" />
         <transforms:coefficient data-type:parameter="YG-780_60-A"  transforms:value="0.0112442616" />
       </transforms:spillover>
       <transforms:spillover data-type:parameter="V-710_50-A"  userProvidedCompInfix="Comp-V-710_50-A" >
         <transforms:coefficient data-type:parameter="B-530_30-A"  transforms:value="0.000645238" />
         <transforms:coefficient data-type:parameter="R-670_30-A"  transforms:value="0.030038422" />
         <transforms:coefficient data-type:parameter="R-780_60-A"  transforms:value="0.0627531558" />
         <transforms:coefficient data-type:parameter="V-525_50-A"  transforms:value="0.0179209877" />
         <transforms:coefficient data-type:parameter="V-605_40-A"  transforms:value="0.0027242801" />
         <transforms:coefficient data-type:parameter="V-710_50-A"  transforms:value="1" />
         <transforms:coefficient data-type:parameter="UV-379_28-A"  transforms:value="0.0015189896" />
         <transforms:coefficient data-type:parameter="UV-515_30-A"  transforms:value="0.0063668257" />
         <transforms:coefficient data-type:parameter="UV-735_30-A"  transforms:value="0.4170179367" />
         <transforms:coefficient data-type:parameter="UV-810_40-A"  transforms:value="0.3477300406" />
         <transforms:coefficient data-type:parameter="YG-610_20-A"  transforms:value="0.0001180006" />
         <transforms:coefficient data-type:parameter="YG-780_60-A"  transforms:value="0.0094235949" />
       </transforms:spillover>
       <transforms:spillover data-type:parameter="UV-379_28-A"  userProvidedCompInfix="Comp-UV-379_28-A" >
         <transforms:coefficient data-type:parameter="B-530_30-A"  transforms:value="0.0003857247" />
         <transforms:coefficient data-type:parameter="R-670_30-A"  transforms:value="0" />
         <transforms:coefficient data-type:parameter="R-780_60-A"  transforms:value="0" />
         <transforms:coefficient data-type:parameter="V-525_50-A"  transforms:value="0.0009112412" />
         <transforms:coefficient data-type:parameter="V-605_40-A"  transforms:value="0.0002246157" />
         <transforms:coefficient data-type:parameter="V-710_50-A"  transforms:value="0.0000697292" />
         <transforms:coefficient data-type:parameter="UV-379_28-A"  transforms:value="1" />
         <transforms:coefficient data-type:parameter="UV-515_30-A"  transforms:value="0.0757566094" />
         <transforms:coefficient data-type:parameter="UV-735_30-A"  transforms:value="0.0001984688" />
         <transforms:coefficient data-type:parameter="UV-810_40-A"  transforms:value="0.0002997969" />
         <transforms:coefficient data-type:parameter="YG-610_20-A"  transforms:value="0" />
         <transforms:coefficient data-type:parameter="YG-780_60-A"  transforms:value="0" />
       </transforms:spillover>
       <transforms:spillover data-type:parameter="UV-515_30-A"  userProvidedCompInfix="Comp-UV-515_30-A" >
         <transforms:coefficient data-type:parameter="B-530_30-A"  transforms:value="0.0396412946" />
         <transforms:coefficient data-type:parameter="R-670_30-A"  transforms:value="0" />
         <transforms:coefficient data-type:parameter="R-780_60-A"  transforms:value="0" />
         <transforms:coefficient data-type:parameter="V-525_50-A"  transforms:value="0.1575056165" />
         <transforms:coefficient data-type:parameter="V-605_40-A"  transforms:value="0.0198126156" />
         <transforms:coefficient data-type:parameter="V-710_50-A"  transforms:value="0.001736739" />
         <transforms:coefficient data-type:parameter="UV-379_28-A"  transforms:value="0.1387372911" />
         <transforms:coefficient data-type:parameter="UV-515_30-A"  transforms:value="1" />
         <transforms:coefficient data-type:parameter="UV-735_30-A"  transforms:value="0.0043957331" />
         <transforms:coefficient data-type:parameter="UV-810_40-A"  transforms:value="0.0034184807" />
         <transforms:coefficient data-type:parameter="YG-610_20-A"  transforms:value="0.0001158291" />
         <transforms:coefficient data-type:parameter="YG-780_60-A"  transforms:value="0" />
       </transforms:spillover>
       <transforms:spillover data-type:parameter="UV-735_30-A"  userProvidedCompInfix="Comp-UV-735_30-A" >
         <transforms:coefficient data-type:parameter="B-530_30-A"  transforms:value="0.0007989674" />
         <transforms:coefficient data-type:parameter="R-670_30-A"  transforms:value="0.0043440568" />
         <transforms:coefficient data-type:parameter="R-780_60-A"  transforms:value="0.0738061741" />
         <transforms:coefficient data-type:parameter="V-525_50-A"  transforms:value="0.0017068599" />
         <transforms:coefficient data-type:parameter="V-605_40-A"  transforms:value="0.0005994368" />
         <transforms:coefficient data-type:parameter="V-710_50-A"  transforms:value="0.0325672515" />
         <transforms:coefficient data-type:parameter="UV-379_28-A"  transforms:value="0.1083214954" />
         <transforms:coefficient data-type:parameter="UV-515_30-A"  transforms:value="0.0270853229" />
         <transforms:coefficient data-type:parameter="UV-735_30-A"  transforms:value="1" />
         <transforms:coefficient data-type:parameter="UV-810_40-A"  transforms:value="0.8771526217" />
         <transforms:coefficient data-type:parameter="YG-610_20-A"  transforms:value="0.0000744613" />
         <transforms:coefficient data-type:parameter="YG-780_60-A"  transforms:value="0.0084516704" />
       </transforms:spillover>
       <transforms:spillover data-type:parameter="UV-810_40-A"  userProvidedCompInfix="Comp-UV-810_40-A" >
         <transforms:coefficient data-type:parameter="B-530_30-A"  transforms:value="0.0004426447" />
         <transforms:coefficient data-type:parameter="R-670_30-A"  transforms:value="0.0001720709" />
         <transforms:coefficient data-type:parameter="R-780_60-A"  transforms:value="0.0168807134" />
         <transforms:coefficient data-type:parameter="V-525_50-A"  transforms:value="0.0012247068" />
         <transforms:coefficient data-type:parameter="V-605_40-A"  transforms:value="0.0003803592" />
         <transforms:coefficient data-type:parameter="V-710_50-A"  transforms:value="0.0001033551" />
         <transforms:coefficient data-type:parameter="UV-379_28-A"  transforms:value="0.1158846468" />
         <transforms:coefficient data-type:parameter="UV-515_30-A"  transforms:value="0.0275827255" />
         <transforms:coefficient data-type:parameter="UV-735_30-A"  transforms:value="0.0087615205" />
         <transforms:coefficient data-type:parameter="UV-810_40-A"  transforms:value="1" />
         <transforms:coefficient data-type:parameter="YG-610_20-A"  transforms:value="0.0001028652" />
         <transforms:coefficient data-type:parameter="YG-780_60-A"  transforms:value="0.0026612035" />
       </transforms:spillover>
       <transforms:spillover data-type:parameter="YG-610_20-A"  userProvidedCompInfix="Comp-YG-610_20-A" >
         <transforms:coefficient data-type:parameter="B-530_30-A"  transforms:value="0.007902097" />
         <transforms:coefficient data-type:parameter="R-670_30-A"  transforms:value="0.0027290322" />
         <transforms:coefficient data-type:parameter="R-780_60-A"  transforms:value="0.0002739371" />
         <transforms:coefficient data-type:parameter="V-525_50-A"  transforms:value="0.0019425289" />
         <transforms:coefficient data-type:parameter="V-605_40-A"  transforms:value="0.38866207" />
         <transforms:coefficient data-type:parameter="V-710_50-A"  transforms:value="0.0525288507" />
         <transforms:coefficient data-type:parameter="UV-379_28-A"  transforms:value="0.0004893516" />
         <transforms:coefficient data-type:parameter="UV-515_30-A"  transforms:value="0.0012384023" />
         <transforms:coefficient data-type:parameter="UV-735_30-A"  transforms:value="0.0269959066" />
         <transforms:coefficient data-type:parameter="UV-810_40-A"  transforms:value="0.0188976936" />
         <transforms:coefficient data-type:parameter="YG-610_20-A"  transforms:value="1" />
         <transforms:coefficient data-type:parameter="YG-780_60-A"  transforms:value="0.038772095" />
       </transforms:spillover>
       <transforms:spillover data-type:parameter="YG-780_60-A"  userProvidedCompInfix="Comp-YG-780_60-A" >
         <transforms:coefficient data-type:parameter="B-530_30-A"  transforms:value="0.0064779995" />
         <transforms:coefficient data-type:parameter="R-670_30-A"  transforms:value="0.0006044942" />
         <transforms:coefficient data-type:parameter="R-780_60-A"  transforms:value="0.0697771087" />
         <transforms:coefficient data-type:parameter="V-525_50-A"  transforms:value="0.0013580021" />
         <transforms:coefficient data-type:parameter="V-605_40-A"  transforms:value="0.0027116202" />
         <transforms:coefficient data-type:parameter="V-710_50-A"  transforms:value="0.0027999987" />
         <transforms:coefficient data-type:parameter="UV-379_28-A"  transforms:value="0.0003723396" />
         <transforms:coefficient data-type:parameter="UV-515_30-A"  transforms:value="0.0008084977" />
         <transforms:coefficient data-type:parameter="UV-735_30-A"  transforms:value="0.0187797584" />
         <transforms:coefficient data-type:parameter="UV-810_40-A"  transforms:value="0.4866670966" />
         <transforms:coefficient data-type:parameter="YG-610_20-A"  transforms:value="0.0091043497" />
         <transforms:coefficient data-type:parameter="YG-780_60-A"  transforms:value="1" />
       </transforms:spillover>
     </transforms:spilloverMatrix>
     <transforms:spilloverMatrix spectral="0"  prefix="Comp-"  name="Compensation"  editable="0"  color="#bc1900"  version="FlowJo-10.7.2"  status="FINALIZED"  transforms:id="023b935b-e59d-4a3f-a7a7-faaacf973dfa"  suffix="" >
       <data-type:parameters>
         <data-type:parameter data-type:name="B-530_30-A"  userProvidedCompInfix="Comp-B-530_30-A" />
         <data-type:parameter data-type:name="R-670_30-A"  userProvidedCompInfix="Comp-R-670_30-A" />
         <data-type:parameter data-type:name="R-780_60-A"  userProvidedCompInfix="Comp-R-780_60-A" />
         <data-type:parameter data-type:name="UV-379_28-A"  userProvidedCompInfix="Comp-UV-379_28-A" />
         <data-type:parameter data-type:name="UV-515_30-A"  userProvidedCompInfix="Comp-UV-515_30-A" />
         <data-type:parameter data-type:name="UV-735_30-A"  userProvidedCompInfix="Comp-UV-735_30-A" />
         <data-type:parameter data-type:name="UV-810_40-A"  userProvidedCompInfix="Comp-UV-810_40-A" />
         <data-type:parameter data-type:name="V-525_50-A"  userProvidedCompInfix="Comp-V-525_50-A" />
         <data-type:parameter data-type:name="V-605_40-A"  userProvidedCompInfix="Comp-V-605_40-A" />
         <data-type:parameter data-type:name="V-710_50-A"  userProvidedCompInfix="Comp-V-710_50-A" />
         <data-type:parameter data-type:name="YG-610_20-A"  userProvidedCompInfix="Comp-YG-610_20-A" />
         <data-type:parameter data-type:name="YG-780_60-A"  userProvidedCompInfix="Comp-YG-780_60-A" />
       </data-type:parameters>
       <transforms:spillover data-type:parameter="B-530_30-A"  userProvidedCompInfix="Comp-B-530_30-A" >
         <transforms:coefficient data-type:parameter="B-530_30-A"  transforms:value="1" />
         <transforms:coefficient data-type:parameter="R-670_30-A"  transforms:value="0.0000495122" />
         <transforms:coefficient data-type:parameter="R-780_60-A"  transforms:value="-0.0000495121" />
         <transforms:coefficient data-type:parameter="UV-379_28-A"  transforms:value="0.0001486685" />
         <transforms:coefficient data-type:parameter="UV-515_30-A"  transforms:value="0.0233345736" />
         <transforms:coefficient data-type:parameter="UV-735_30-A"  transforms:value="0.0000990248" />
         <transforms:coefficient data-type:parameter="UV-810_40-A"  transforms:value="0.0000990248" />
         <transforms:coefficient data-type:parameter="V-525_50-A"  transforms:value="0.0117683624" />
         <transforms:coefficient data-type:parameter="V-605_40-A"  transforms:value="0.0011928155" />
         <transforms:coefficient data-type:parameter="V-710_50-A"  transforms:value="0.0000990329" />
         <transforms:coefficient data-type:parameter="YG-610_20-A"  transforms:value="0.0000495121" />
         <transforms:coefficient data-type:parameter="YG-780_60-A"  transforms:value="0" />
       </transforms:spillover>
       <transforms:spillover data-type:parameter="R-670_30-A"  userProvidedCompInfix="Comp-R-670_30-A" >
         <transforms:coefficient data-type:parameter="B-530_30-A"  transforms:value="0.0005535301" />
         <transforms:coefficient data-type:parameter="R-670_30-A"  transforms:value="1" />
         <transforms:coefficient data-type:parameter="R-780_60-A"  transforms:value="0.0946116633" />
         <transforms:coefficient data-type:parameter="UV-379_28-A"  transforms:value="0.0001510174" />
         <transforms:coefficient data-type:parameter="UV-515_30-A"  transforms:value="0.0005042822" />
         <transforms:coefficient data-type:parameter="UV-735_30-A"  transforms:value="0.0067215962" />
         <transforms:coefficient data-type:parameter="UV-810_40-A"  transforms:value="0.0038789665" />
         <transforms:coefficient data-type:parameter="V-525_50-A"  transforms:value="0.0006636629" />
         <transforms:coefficient data-type:parameter="V-605_40-A"  transforms:value="0.0002017302" />
         <transforms:coefficient data-type:parameter="V-710_50-A"  transforms:value="0.0038811085" />
         <transforms:coefficient data-type:parameter="YG-610_20-A"  transforms:value="0.0003520647" />
         <transforms:coefficient data-type:parameter="YG-780_60-A"  transforms:value="0.0131117426" />
       </transforms:spillover>
       <transforms:spillover data-type:parameter="R-780_60-A"  userProvidedCompInfix="Comp-R-780_60-A" >
         <transforms:coefficient data-type:parameter="B-530_30-A"  transforms:value="0.0007325978" />
         <transforms:coefficient data-type:parameter="R-670_30-A"  transforms:value="0.0428115327" />
         <transforms:coefficient data-type:parameter="R-780_60-A"  transforms:value="1" />
         <transforms:coefficient data-type:parameter="UV-379_28-A"  transforms:value="0.0002094008" />
         <transforms:coefficient data-type:parameter="UV-515_30-A"  transforms:value="0.0008390296" />
         <transforms:coefficient data-type:parameter="UV-735_30-A"  transforms:value="0.0317586748" />
         <transforms:coefficient data-type:parameter="UV-810_40-A"  transforms:value="0.860064681" />
         <transforms:coefficient data-type:parameter="V-525_50-A"  transforms:value="0.0010614727" />
         <transforms:coefficient data-type:parameter="V-605_40-A"  transforms:value="0.0007343888" />
         <transforms:coefficient data-type:parameter="V-710_50-A"  transforms:value="0.0057607687" />
         <transforms:coefficient data-type:parameter="YG-610_20-A"  transforms:value="0.0008368938" />
         <transforms:coefficient data-type:parameter="YG-780_60-A"  transforms:value="0.2986052273" />
       </transforms:spillover>
       <transforms:spillover data-type:parameter="UV-379_28-A"  userProvidedCompInfix="Comp-UV-379_28-A" >
         <transforms:coefficient data-type:parameter="B-530_30-A"  transforms:value="0.000382526" />
         <transforms:coefficient data-type:parameter="R-670_30-A"  transforms:value="0.0000546223" />
         <transforms:coefficient data-type:parameter="R-780_60-A"  transforms:value="0" />
         <transforms:coefficient data-type:parameter="UV-379_28-A"  transforms:value="1" />
         <transforms:coefficient data-type:parameter="UV-515_30-A"  transforms:value="0.0756051496" />
         <transforms:coefficient data-type:parameter="UV-735_30-A"  transforms:value="0.0001638681" />
         <transforms:coefficient data-type:parameter="UV-810_40-A"  transforms:value="0.0002731152" />
         <transforms:coefficient data-type:parameter="V-525_50-A"  transforms:value="0.0007763052" />
         <transforms:coefficient data-type:parameter="V-605_40-A"  transforms:value="0.000219089" />
         <transforms:coefficient data-type:parameter="V-710_50-A"  transforms:value="0.0000546265" />
         <transforms:coefficient data-type:parameter="YG-610_20-A"  transforms:value="0.0000546222" />
         <transforms:coefficient data-type:parameter="YG-780_60-A"  transforms:value="0" />
       </transforms:spillover>
       <transforms:spillover data-type:parameter="UV-515_30-A"  userProvidedCompInfix="Comp-UV-515_30-A" >
         <transforms:coefficient data-type:parameter="B-530_30-A"  transforms:value="0.0397686822" />
         <transforms:coefficient data-type:parameter="R-670_30-A"  transforms:value="0" />
         <transforms:coefficient data-type:parameter="R-780_60-A"  transforms:value="0" />
         <transforms:coefficient data-type:parameter="UV-379_28-A"  transforms:value="0.1390036227" />
         <transforms:coefficient data-type:parameter="UV-515_30-A"  transforms:value="1" />
         <transforms:coefficient data-type:parameter="UV-735_30-A"  transforms:value="0.0043637245" />
         <transforms:coefficient data-type:parameter="UV-810_40-A"  transforms:value="0.0033194238" />
         <transforms:coefficient data-type:parameter="V-525_50-A"  transforms:value="0.1572705237" />
         <transforms:coefficient data-type:parameter="V-605_40-A"  transforms:value="0.019815217" />
         <transforms:coefficient data-type:parameter="V-710_50-A"  transforms:value="0.0017070094" />
         <transforms:coefficient data-type:parameter="YG-610_20-A"  transforms:value="0.0001896139" />
         <transforms:coefficient data-type:parameter="YG-780_60-A"  transforms:value="0" />
       </transforms:spillover>
       <transforms:spillover data-type:parameter="UV-735_30-A"  userProvidedCompInfix="Comp-UV-735_30-A" >
         <transforms:coefficient data-type:parameter="B-530_30-A"  transforms:value="0.0008153248" />
         <transforms:coefficient data-type:parameter="R-670_30-A"  transforms:value="0.0043748168" />
         <transforms:coefficient data-type:parameter="R-780_60-A"  transforms:value="0.0740350573" />
         <transforms:coefficient data-type:parameter="UV-379_28-A"  transforms:value="0.1086163896" />
         <transforms:coefficient data-type:parameter="UV-515_30-A"  transforms:value="0.0271582322" />
         <transforms:coefficient data-type:parameter="UV-735_30-A"  transforms:value="1" />
         <transforms:coefficient data-type:parameter="UV-810_40-A"  transforms:value="0.8796212435" />
         <transforms:coefficient data-type:parameter="V-525_50-A"  transforms:value="0.0015806083" />
         <transforms:coefficient data-type:parameter="V-605_40-A"  transforms:value="0.0005200692" />
         <transforms:coefficient data-type:parameter="V-710_50-A"  transforms:value="0.0325886114" />
         <transforms:coefficient data-type:parameter="YG-610_20-A"  transforms:value="0.0000740814" />
         <transforms:coefficient data-type:parameter="YG-780_60-A"  transforms:value="0.0085485739" />
       </transforms:spillover>
       <transforms:spillover data-type:parameter="UV-810_40-A"  userProvidedCompInfix="Comp-UV-810_40-A" >
         <transforms:coefficient data-type:parameter="B-530_30-A"  transforms:value="0.0004221723" />
         <transforms:coefficient data-type:parameter="R-670_30-A"  transforms:value="0.0001582417" />
         <transforms:coefficient data-type:parameter="R-780_60-A"  transforms:value="0.01697773" />
         <transforms:coefficient data-type:parameter="UV-379_28-A"  transforms:value="0.1162566993" />
         <transforms:coefficient data-type:parameter="UV-515_30-A"  transforms:value="0.0275577869" />
         <transforms:coefficient data-type:parameter="UV-735_30-A"  transforms:value="0.0087687883" />
         <transforms:coefficient data-type:parameter="UV-810_40-A"  transforms:value="1" />
         <transforms:coefficient data-type:parameter="V-525_50-A"  transforms:value="0.0011254153" />
         <transforms:coefficient data-type:parameter="V-605_40-A"  transforms:value="0.0003702966" />
         <transforms:coefficient data-type:parameter="V-710_50-A"  transforms:value="0.0001055032" />
         <transforms:coefficient data-type:parameter="YG-610_20-A"  transforms:value="0.0001582412" />
         <transforms:coefficient data-type:parameter="YG-780_60-A"  transforms:value="0.002691841" />
       </transforms:spillover>
       <transforms:spillover data-type:parameter="V-525_50-A"  userProvidedCompInfix="Comp-V-525_50-A" >
         <transforms:coefficient data-type:parameter="B-530_30-A"  transforms:value="0.0064849679" />
         <transforms:coefficient data-type:parameter="R-670_30-A"  transforms:value="0.0046641687" />
         <transforms:coefficient data-type:parameter="R-780_60-A"  transforms:value="0.0022205995" />
         <transforms:coefficient data-type:parameter="UV-379_28-A"  transforms:value="-0.0031133159" />
         <transforms:coefficient data-type:parameter="UV-515_30-A"  transforms:value="0.2781927119" />
         <transforms:coefficient data-type:parameter="UV-735_30-A"  transforms:value="0.0102222213" />
         <transforms:coefficient data-type:parameter="UV-810_40-A"  transforms:value="0.0091106532" />
         <transforms:coefficient data-type:parameter="V-525_50-A"  transforms:value="1" />
         <transforms:coefficient data-type:parameter="V-605_40-A"  transforms:value="0.3775776322" />
         <transforms:coefficient data-type:parameter="V-710_50-A"  transforms:value="0.0433538555" />
         <transforms:coefficient data-type:parameter="YG-610_20-A"  transforms:value="0.0019985665" />
         <transforms:coefficient data-type:parameter="YG-780_60-A"  transforms:value="0.0024426738" />
       </transforms:spillover>
       <transforms:spillover data-type:parameter="V-605_40-A"  userProvidedCompInfix="Comp-V-605_40-A" >
         <transforms:coefficient data-type:parameter="B-530_30-A"  transforms:value="0.0003085992" />
         <transforms:coefficient data-type:parameter="R-670_30-A"  transforms:value="0.0008740629" />
         <transforms:coefficient data-type:parameter="R-780_60-A"  transforms:value="0.0001028226" />
         <transforms:coefficient data-type:parameter="UV-379_28-A"  transforms:value="0.0008236322" />
         <transforms:coefficient data-type:parameter="UV-515_30-A"  transforms:value="0.0029466097" />
         <transforms:coefficient data-type:parameter="UV-735_30-A"  transforms:value="0.0453265762" />
         <transforms:coefficient data-type:parameter="UV-810_40-A"  transforms:value="0.0320729321" />
         <transforms:coefficient data-type:parameter="V-525_50-A"  transforms:value="0.0077278185" />
         <transforms:coefficient data-type:parameter="V-605_40-A"  transforms:value="1" />
         <transforms:coefficient data-type:parameter="V-710_50-A"  transforms:value="0.1820036705" />
         <transforms:coefficient data-type:parameter="YG-610_20-A"  transforms:value="0.1544140339" />
         <transforms:coefficient data-type:parameter="YG-780_60-A"  transforms:value="0.0113002602" />
       </transforms:spillover>
       <transforms:spillover data-type:parameter="V-710_50-A"  userProvidedCompInfix="Comp-V-710_50-A" >
         <transforms:coefficient data-type:parameter="B-530_30-A"  transforms:value="0.0006489463" />
         <transforms:coefficient data-type:parameter="R-670_30-A"  transforms:value="0.0301599997" />
         <transforms:coefficient data-type:parameter="R-780_60-A"  transforms:value="0.0630680114" />
         <transforms:coefficient data-type:parameter="UV-379_28-A"  transforms:value="0.0014434469" />
         <transforms:coefficient data-type:parameter="UV-515_30-A"  transforms:value="0.0063204062" />
         <transforms:coefficient data-type:parameter="UV-735_30-A"  transforms:value="0.4180196139" />
         <transforms:coefficient data-type:parameter="UV-810_40-A"  transforms:value="0.3487535063" />
         <transforms:coefficient data-type:parameter="V-525_50-A"  transforms:value="0.0179399678" />
         <transforms:coefficient data-type:parameter="V-605_40-A"  transforms:value="0.0026789127" />
         <transforms:coefficient data-type:parameter="V-710_50-A"  transforms:value="1" />
         <transforms:coefficient data-type:parameter="YG-610_20-A"  transforms:value="0.0001441404" />
         <transforms:coefficient data-type:parameter="YG-780_60-A"  transforms:value="0.0094835741" />
       </transforms:spillover>
       <transforms:spillover data-type:parameter="YG-610_20-A"  userProvidedCompInfix="Comp-YG-610_20-A" >
         <transforms:coefficient data-type:parameter="B-530_30-A"  transforms:value="0.0078010911" />
         <transforms:coefficient data-type:parameter="R-670_30-A"  transforms:value="0.0026476861" />
         <transforms:coefficient data-type:parameter="R-780_60-A"  transforms:value="0.0002561618" />
         <transforms:coefficient data-type:parameter="UV-379_28-A"  transforms:value="0.0004273382" />
         <transforms:coefficient data-type:parameter="UV-515_30-A"  transforms:value="0.0011131463" />
         <transforms:coefficient data-type:parameter="UV-735_30-A"  transforms:value="0.0267553643" />
         <transforms:coefficient data-type:parameter="UV-810_40-A"  transforms:value="0.0185974266" />
         <transforms:coefficient data-type:parameter="V-525_50-A"  transforms:value="0.0018218284" />
         <transforms:coefficient data-type:parameter="V-605_40-A"  transforms:value="0.3875670766" />
         <transforms:coefficient data-type:parameter="V-710_50-A"  transforms:value="0.052353241" />
         <transforms:coefficient data-type:parameter="YG-610_20-A"  transforms:value="1" />
         <transforms:coefficient data-type:parameter="YG-780_60-A"  transforms:value="0.0386180891" />
       </transforms:spillover>
       <transforms:spillover data-type:parameter="YG-780_60-A"  userProvidedCompInfix="Comp-YG-780_60-A" >
         <transforms:coefficient data-type:parameter="B-530_30-A"  transforms:value="0.0063908949" />
         <transforms:coefficient data-type:parameter="R-670_30-A"  transforms:value="0.0005249303" />
         <transforms:coefficient data-type:parameter="R-780_60-A"  transforms:value="0.069751331" />
         <transforms:coefficient data-type:parameter="UV-379_28-A"  transforms:value="0.0002627046" />
         <transforms:coefficient data-type:parameter="UV-515_30-A"  transforms:value="0.0006843025" />
         <transforms:coefficient data-type:parameter="UV-735_30-A"  transforms:value="0.0187565859" />
         <transforms:coefficient data-type:parameter="UV-810_40-A"  transforms:value="0.4836268324" />
         <transforms:coefficient data-type:parameter="V-525_50-A"  transforms:value="0.0011199621" />
         <transforms:coefficient data-type:parameter="V-605_40-A"  transforms:value="0.0025861124" />
         <transforms:coefficient data-type:parameter="V-710_50-A"  transforms:value="0.0027326839" />
         <transforms:coefficient data-type:parameter="YG-610_20-A"  transforms:value="0.0090999679" />
         <transforms:coefficient data-type:parameter="YG-780_60-A"  transforms:value="1" />
       </transforms:spillover>
       <SSM isCalculated="1" >
         <Parameters>
           <Parameter name="B-530_30-A"  description=""  index="0" />
           <Parameter name="R-670_30-A"  description=""  index="1" />
           <Parameter name="R-780_60-A"  description=""  index="2" />
           <Parameter name="UV-379_28-A"  description=""  index="3" />
           <Parameter name="UV-515_30-A"  description=""  index="4" />
           <Parameter name="UV-735_30-A"  description=""  index="5" />
           <Parameter name="UV-810_40-A"  description=""  index="6" />
           <Parameter name="V-525_50-A"  description=""  index="7" />
           <Parameter name="V-605_40-A"  description=""  index="8" />
           <Parameter name="V-710_50-A"  description=""  index="9" />
           <Parameter name="YG-610_20-A"  description=""  index="10" />
           <Parameter name="YG-780_60-A"  description=""  index="11" />
         </Parameters>
         <Coefficients>
           <coeff row="0"  col="0"  value="0" />
           <coeff row="0"  col="1"  value="0" />
           <coeff row="0"  col="2"  value="0" />
           <coeff row="0"  col="3"  value="0.00130582" />
           <coeff row="0"  col="4"  value="0.386576" />
           <coeff row="0"  col="5"  value="0" />
           <coeff row="0"  col="6"  value="0" />
           <coeff row="0"  col="7"  value="0.0732079" />
           <coeff row="0"  col="8"  value="0.0730958" />
           <coeff row="0"  col="9"  value="0.000422357" />
           <coeff row="0"  col="10"  value="0.034746" />
           <coeff row="0"  col="11"  value="0.032867" />
           <coeff row="1"  col="0"  value="0" />
           <coeff row="1"  col="1"  value="0" />
           <coeff row="1"  col="2"  value="0.493773" />
           <coeff row="1"  col="3"  value="0.0447714" />
           <coeff row="1"  col="4"  value="0.0502062" />
           <coeff row="1"  col="5"  value="0.184106" />
           <coeff row="1"  col="6"  value="0.409577" />
           <coeff row="1"  col="7"  value="0" />
           <coeff row="1"  col="8"  value="0.073658" />
           <coeff row="1"  col="9"  value="0.11448" />
           <coeff row="1"  col="10"  value="0.0508121" />
           <coeff row="1"  col="11"  value="0.198789" />
           <coeff row="2"  col="0"  value="0" />
           <coeff row="2"  col="1"  value="0.385078" />
           <coeff row="2"  col="2"  value="0" />
           <coeff row="2"  col="3"  value="1.36464" />
           <coeff row="2"  col="4"  value="0.150287" />
           <coeff row="2"  col="5"  value="0.388732" />
           <coeff row="2"  col="6"  value="9.80498" />
           <coeff row="2"  col="7"  value="0" />
           <coeff row="2"  col="8"  value="0.106227" />
           <coeff row="2"  col="9"  value="0.100351" />
           <coeff row="2"  col="10"  value="0.0732795" />
           <coeff row="2"  col="11"  value="1.28673" />
           <coeff row="3"  col="0"  value="0" />
           <coeff row="3"  col="1"  value="0" />
           <coeff row="3"  col="2"  value="0" />
           <coeff row="3"  col="3"  value="0" />
           <coeff row="3"  col="4"  value="0.304568" />
           <coeff row="3"  col="5"  value="0.0383679" />
           <coeff row="3"  col="6"  value="0.0905762" />
           <coeff row="3"  col="7"  value="0" />
           <coeff row="3"  col="8"  value="0.0536021" />
           <coeff row="3"  col="9"  value="0.0401585" />
           <coeff row="3"  col="10"  value="0.0364949" />
           <coeff row="3"  col="11"  value="0.0345213" />
           <coeff row="4"  col="0"  value="0.39295" />
           <coeff row="4"  col="1"  value="0.000503553" />
           <coeff row="4"  col="2"  value="0" />
           <coeff row="4"  col="3"  value="0.688909" />
           <coeff row="4"  col="4"  value="0" />
           <coeff row="4"  col="5"  value="0.123389" />
           <coeff row="4"  col="6"  value="0.222155" />
           <coeff row="4"  col="7"  value="1.04079" />
           <coeff row="4"  col="8"  value="0.343759" />
           <coeff row="4"  col="9"  value="0.112556" />
           <coeff row="4"  col="10"  value="0.0875958" />
           <coeff row="4"  col="11"  value="0.000276599" />
           <coeff row="5"  col="0"  value="0" />
           <coeff row="5"  col="1"  value="0.138928" />
           <coeff row="5"  col="2"  value="1.08584" />
           <coeff row="5"  col="3"  value="0.72881" />
           <coeff row="5"  col="4"  value="0.226537" />
           <coeff row="5"  col="5"  value="0" />
           <coeff row="5"  col="6"  value="3.28445" />
           <coeff row="5"  col="7"  value="0.0900003" />
           <coeff row="5"  col="8"  value="0" />
           <coeff row="5"  col="9"  value="0.364981" />
           <coeff row="5"  col="10"  value="0" />
           <coeff row="5"  col="11"  value="0.251473" />
           <coeff row="6"  col="0"  value="0" />
           <coeff row="6"  col="1"  value="0.000375405" />
           <coeff row="6"  col="2"  value="0.32592" />
           <coeff row="6"  col="3"  value="0.716633" />
           <coeff row="6"  col="4"  value="0.222325" />
           <coeff row="6"  col="5"  value="0.179524" />
           <coeff row="6"  col="6"  value="0" />
           <coeff row="6"  col="7"  value="0" />
           <coeff row="6"  col="8"  value="0" />
           <coeff row="6"  col="9"  value="0.0394602" />
           <coeff row="6"  col="10"  value="0.0358621" />
           <coeff row="6"  col="11"  value="0.114009" />
           <coeff row="7"  col="0"  value="0" />
           <coeff row="7"  col="1"  value="0.261572" />
           <coeff row="7"  col="2"  value="0.191007" />
           <coeff row="7"  col="3"  value="0" />
           <coeff row="7"  col="4"  value="0" />
           <coeff row="7"  col="5"  value="0.226527" />
           <coeff row="7"  col="6"  value="0.354593" />
           <coeff row="7"  col="7"  value="0" />
           <coeff row="7"  col="8"  value="0.895679" />
           <coeff row="7"  col="9"  value="0.299653" />
           <coeff row="7"  col="10"  value="0.196155" />
           <coeff row="7"  col="11"  value="0.172164" />
           <coeff row="8"  col="0"  value="0" />
           <coeff row="8"  col="1"  value="0.0703502" />
           <coeff row="8"  col="2"  value="0.0437447" />
           <coeff row="8"  col="3"  value="0.094863" />
           <coeff row="8"  col="4"  value="0.0507596" />
           <coeff row="8"  col="5"  value="0.596358" />
           <coeff row="8"  col="6"  value="0.60096" />
           <coeff row="8"  col="7"  value="0" />
           <coeff row="8"  col="8"  value="0" />
           <coeff row="8"  col="9"  value="0.620492" />
           <coeff row="8"  col="10"  value="1.1067" />
           <coeff row="8"  col="11"  value="0.148905" />
           <coeff row="9"  col="0"  value="0" />
           <coeff row="9"  col="1"  value="0.409834" />
           <coeff row="9"  col="2"  value="0.748852" />
           <coeff row="9"  col="3"  value="0.388376" />
           <coeff row="9"  col="4"  value="0.086094" />
           <coeff row="9"  col="5"  value="3.78932" />
           <coeff row="9"  col="6"  value="2.18112" />
           <coeff row="9"  col="7"  value="0.222305" />
           <coeff row="9"  col="8"  value="0.10926" />
           <coeff row="9"  col="9"  value="0" />
           <coeff row="9"  col="10"  value="0.0419095" />
           <coeff row="9"  col="11"  value="0.207354" />
           <coeff row="10"  col="0"  value="0.107463" />
           <coeff row="10"  col="1"  value="0.121778" />
           <coeff row="10"  col="2"  value="0" />
           <coeff row="10"  col="3"  value="0.0584311" />
           <coeff row="10"  col="4"  value="0" />
           <coeff row="10"  col="5"  value="0.362537" />
           <coeff row="10"  col="6"  value="0.477941" />
           <coeff row="10"  col="7"  value="0" />
           <coeff row="10"  col="8"  value="1.51571" />
           <coeff row="10"  col="9"  value="0.381435" />
           <coeff row="10"  col="10"  value="0" />
           <coeff row="10"  col="11"  value="0.24826" />
           <coeff row="11"  col="0"  value="0.111722" />
           <coeff row="11"  col="1"  value="0.0568694" />
           <coeff row="11"  col="2"  value="0.647473" />
           <coeff row="11"  col="3"  value="0.756294" />
           <coeff row="11"  col="4"  value="0.0734321" />
           <coeff row="11"  col="5"  value="0.275387" />
           <coeff row="11"  col="6"  value="5.70333" />
           <coeff row="11"  col="7"  value="0" />
           <coeff row="11"  col="8"  value="0.136403" />
           <coeff row="11"  col="9"  value="0.0953746" />
           <coeff row="11"  col="10"  value="0.155744" />
           <coeff row="11"  col="11"  value="0" />
         </Coefficients>
       </SSM>
       <DSSM isCalculated="1" >
         <Parameters>
           <Parameter name="B-530_30-A"  description=""  index="0" />
           <Parameter name="R-670_30-A"  description=""  index="1" />
           <Parameter name="R-780_60-A"  description=""  index="2" />
           <Parameter name="UV-379_28-A"  description=""  index="3" />
           <Parameter name="UV-515_30-A"  description=""  index="4" />
           <Parameter name="UV-735_30-A"  description=""  index="5" />
           <Parameter name="UV-810_40-A"  description=""  index="6" />
           <Parameter name="V-525_50-A"  description=""  index="7" />
           <Parameter name="V-605_40-A"  description=""  index="8" />
           <Parameter name="V-710_50-A"  description=""  index="9" />
           <Parameter name="YG-610_20-A"  description=""  index="10" />
           <Parameter name="YG-780_60-A"  description=""  index="11" />
         </Parameters>
         <Coefficients>
           <coeff row="0"  col="0"  value="0" />
           <coeff row="0"  col="1"  value="0" />
           <coeff row="0"  col="2"  value="0" />
           <coeff row="0"  col="3"  value="0.210242" />
           <coeff row="0"  col="4"  value="62.24" />
           <coeff row="0"  col="5"  value="0" />
           <coeff row="0"  col="6"  value="0" />
           <coeff row="0"  col="7"  value="11.7867" />
           <coeff row="0"  col="8"  value="11.7687" />
           <coeff row="0"  col="9"  value="0.0680009" />
           <coeff row="0"  col="10"  value="5.59421" />
           <coeff row="0"  col="11"  value="5.29169" />
           <coeff row="1"  col="0"  value="0" />
           <coeff row="1"  col="1"  value="0" />
           <coeff row="1"  col="2"  value="78.8785" />
           <coeff row="1"  col="3"  value="7.15206" />
           <coeff row="1"  col="4"  value="8.02025" />
           <coeff row="1"  col="5"  value="29.4102" />
           <coeff row="1"  col="6"  value="65.4285" />
           <coeff row="1"  col="7"  value="0" />
           <coeff row="1"  col="8"  value="11.7666" />
           <coeff row="1"  col="9"  value="18.2877" />
           <coeff row="1"  col="10"  value="8.11705" />
           <coeff row="1"  col="11"  value="31.7558" />
           <coeff row="2"  col="0"  value="0" />
           <coeff row="2"  col="1"  value="42.6544" />
           <coeff row="2"  col="2"  value="0" />
           <coeff row="2"  col="3"  value="151.159" />
           <coeff row="2"  col="4"  value="16.647" />
           <coeff row="2"  col="5"  value="43.0591" />
           <coeff row="2"  col="6"  value="1086.08" />
           <coeff row="2"  col="7"  value="0" />
           <coeff row="2"  col="8"  value="11.7666" />
           <coeff row="2"  col="9"  value="11.1157" />
           <coeff row="2"  col="10"  value="8.11705" />
           <coeff row="2"  col="11"  value="142.529" />
           <coeff row="3"  col="0"  value="0" />
           <coeff row="3"  col="1"  value="0" />
           <coeff row="3"  col="2"  value="0" />
           <coeff row="3"  col="3"  value="0" />
           <coeff row="3"  col="4"  value="46.6877" />
           <coeff row="3"  col="5"  value="5.88148" />
           <coeff row="3"  col="6"  value="13.8846" />
           <coeff row="3"  col="7"  value="0" />
           <coeff row="3"  col="8"  value="8.21676" />
           <coeff row="3"  col="9"  value="6.15597" />
           <coeff row="3"  col="10"  value="5.59436" />
           <coeff row="3"  col="11"  value="5.29184" />
           <coeff row="4"  col="0"  value="45.6978" />
           <coeff row="4"  col="1"  value="0.0585604" />
           <coeff row="4"  col="2"  value="0" />
           <coeff row="4"  col="3"  value="80.1162" />
           <coeff row="4"  col="4"  value="0" />
           <coeff row="4"  col="5"  value="14.3495" />
           <coeff row="4"  col="6"  value="25.8354" />
           <coeff row="4"  col="7"  value="121.038" />
           <coeff row="4"  col="8"  value="39.9773" />
           <coeff row="4"  col="9"  value="13.0896" />
           <coeff row="4"  col="10"  value="10.1869" />
           <coeff row="4"  col="11"  value="0.0321669" />
           <coeff row="5"  col="0"  value="0" />
           <coeff row="5"  col="1"  value="18.2879" />
           <coeff row="5"  col="2"  value="142.936" />
           <coeff row="5"  col="3"  value="95.9374" />
           <coeff row="5"  col="4"  value="29.8204" />
           <coeff row="5"  col="5"  value="0" />
           <coeff row="5"  col="6"  value="432.35" />
           <coeff row="5"  col="7"  value="11.8472" />
           <coeff row="5"  col="8"  value="0" />
           <coeff row="5"  col="9"  value="48.0445" />
           <coeff row="5"  col="10"  value="0" />
           <coeff row="5"  col="11"  value="33.1028" />
           <coeff row="6"  col="0"  value="0" />
           <coeff row="6"  col="1"  value="0.0585604" />
           <coeff row="6"  col="2"  value="50.841" />
           <coeff row="6"  col="3"  value="111.789" />
           <coeff row="6"  col="4"  value="34.6811" />
           <coeff row="6"  col="5"  value="28.0044" />
           <coeff row="6"  col="6"  value="0" />
           <coeff row="6"  col="7"  value="0" />
           <coeff row="6"  col="8"  value="0" />
           <coeff row="6"  col="9"  value="6.15549" />
           <coeff row="6"  col="10"  value="5.59421" />
           <coeff row="6"  col="11"  value="17.7846" />
           <coeff row="7"  col="0"  value="0" />
           <coeff row="7"  col="1"  value="19.8866" />
           <coeff row="7"  col="2"  value="14.5217" />
           <coeff row="7"  col="3"  value="0" />
           <coeff row="7"  col="4"  value="0" />
           <coeff row="7"  col="5"  value="17.2222" />
           <coeff row="7"  col="6"  value="26.9586" />
           <coeff row="7"  col="7"  value="0" />
           <coeff row="7"  col="8"  value="68.0959" />
           <coeff row="7"  col="9"  value="22.7817" />
           <coeff row="7"  col="10"  value="14.9131" />
           <coeff row="7"  col="11"  value="13.0892" />
           <coeff row="8"  col="0"  value="0" />
           <coeff row="8"  col="1"  value="11.1157" />
           <coeff row="8"  col="2"  value="6.91187" />
           <coeff row="8"  col="3"  value="14.9888" />
           <coeff row="8"  col="4"  value="8.02025" />
           <coeff row="8"  col="5"  value="94.2273" />
           <coeff row="8"  col="6"  value="94.9544" />
           <coeff row="8"  col="7"  value="0" />
           <coeff row="8"  col="8"  value="0" />
           <coeff row="8"  col="9"  value="98.0405" />
           <coeff row="8"  col="10"  value="174.863" />
           <coeff row="8"  col="11"  value="23.5276" />
           <coeff row="9"  col="0"  value="0" />
           <coeff row="9"  col="1"  value="54.706" />
           <coeff row="9"  col="2"  value="99.9593" />
           <coeff row="9"  col="3"  value="51.8417" />
           <coeff row="9"  col="4"  value="11.4921" />
           <coeff row="9"  col="5"  value="505.811" />
           <coeff row="9"  col="6"  value="291.143" />
           <coeff row="9"  col="7"  value="29.674" />
           <coeff row="9"  col="8"  value="14.5844" />
           <coeff row="9"  col="9"  value="0" />
           <coeff row="9"  col="10"  value="5.59421" />
           <coeff row="9"  col="11"  value="27.6784" />
           <coeff row="10"  col="0"  value="13.16" />
           <coeff row="10"  col="1"  value="14.913" />
           <coeff row="10"  col="2"  value="0" />
           <coeff row="10"  col="3"  value="7.15553" />
           <coeff row="10"  col="4"  value="0" />
           <coeff row="10"  col="5"  value="44.3967" />
           <coeff row="10"  col="6"  value="58.5292" />
           <coeff row="10"  col="7"  value="0" />
           <coeff row="10"  col="8"  value="185.616" />
           <coeff row="10"  col="9"  value="46.7109" />
           <coeff row="10"  col="10"  value="0" />
           <coeff row="10"  col="11"  value="30.4022" />
           <coeff row="11"  col="0"  value="17.4697" />
           <coeff row="11"  col="1"  value="8.89253" />
           <coeff row="11"  col="2"  value="101.244" />
           <coeff row="11"  col="3"  value="118.26" />
           <coeff row="11"  col="4"  value="11.4824" />
           <coeff row="11"  col="5"  value="43.0616" />
           <coeff row="11"  col="6"  value="891.817" />
           <coeff row="11"  col="7"  value="0" />
           <coeff row="11"  col="8"  value="21.329" />
           <coeff row="11"  col="9"  value="14.9135" />
           <coeff row="11"  col="10"  value="24.3533" />
           <coeff row="11"  col="11"  value="0" />
         </Coefficients>
       </DSSM>
     </transforms:spilloverMatrix>
     <transforms:spilloverMatrix spectral="0"  prefix="Comp-"  name="MLN"  editable="1"  color="#00ccff"  version="FlowJo-10.7.2"  status="FINALIZED"  transforms:id="c1e6c52b-0017-4ad8-850c-a336529214af"  suffix="" >
       <data-type:parameters>
         <data-type:parameter data-type:name="B-530_30-A"  userProvidedCompInfix="Comp-B-530_30-A" />
         <data-type:parameter data-type:name="R-670_30-A"  userProvidedCompInfix="Comp-R-670_30-A" />
         <data-type:parameter data-type:name="R-780_60-A"  userProvidedCompInfix="Comp-R-780_60-A" />
         <data-type:parameter data-type:name="UV-379_28-A"  userProvidedCompInfix="Comp-UV-379_28-A" />
         <data-type:parameter data-type:name="UV-515_30-A"  userProvidedCompInfix="Comp-UV-515_30-A" />
         <data-type:parameter data-type:name="UV-735_30-A"  userProvidedCompInfix="Comp-UV-735_30-A" />
         <data-type:parameter data-type:name="UV-810_40-A"  userProvidedCompInfix="Comp-UV-810_40-A" />
         <data-type:parameter data-type:name="V-525_50-A"  userProvidedCompInfix="Comp-V-525_50-A" />
         <data-type:parameter data-type:name="V-605_40-A"  userProvidedCompInfix="Comp-V-605_40-A" />
         <data-type:parameter data-type:name="V-710_50-A"  userProvidedCompInfix="Comp-V-710_50-A" />
         <data-type:parameter data-type:name="YG-610_20-A"  userProvidedCompInfix="Comp-YG-610_20-A" />
         <data-type:parameter data-type:name="YG-780_60-A"  userProvidedCompInfix="Comp-YG-780_60-A" />
       </data-type:parameters>
       <transforms:spillover data-type:parameter="B-530_30-A"  userProvidedCompInfix="Comp-B-530_30-A" >
         <transforms:coefficient data-type:parameter="B-530_30-A"  transforms:value="1" />
         <transforms:coefficient data-type:parameter="R-670_30-A"  transforms:value="0.0000495122" />
         <transforms:coefficient data-type:parameter="R-780_60-A"  transforms:value="-0.0000495121" />
         <transforms:coefficient data-type:parameter="UV-379_28-A"  transforms:value="0.0001486685" />
         <transforms:coefficient data-type:parameter="UV-515_30-A"  transforms:value="0.0233345736" />
         <transforms:coefficient data-type:parameter="UV-735_30-A"  transforms:value="0.0000990248" />
         <transforms:coefficient data-type:parameter="UV-810_40-A"  transforms:value="0.0000990248" />
         <transforms:coefficient data-type:parameter="V-525_50-A"  transforms:value="0.0117683624" />
         <transforms:coefficient data-type:parameter="V-605_40-A"  transforms:value="0.0011928155" />
         <transforms:coefficient data-type:parameter="V-710_50-A"  transforms:value="0.0000990329" />
         <transforms:coefficient data-type:parameter="YG-610_20-A"  transforms:value="0.0000495121" />
         <transforms:coefficient data-type:parameter="YG-780_60-A"  transforms:value="0" />
       </transforms:spillover>
       <transforms:spillover data-type:parameter="R-670_30-A"  userProvidedCompInfix="Comp-R-670_30-A" >
         <transforms:coefficient data-type:parameter="B-530_30-A"  transforms:value="0.0005535301" />
         <transforms:coefficient data-type:parameter="R-670_30-A"  transforms:value="1" />
         <transforms:coefficient data-type:parameter="R-780_60-A"  transforms:value="0.0946116633" />
         <transforms:coefficient data-type:parameter="UV-379_28-A"  transforms:value="0.0001510174" />
         <transforms:coefficient data-type:parameter="UV-515_30-A"  transforms:value="0.0005042822" />
         <transforms:coefficient data-type:parameter="UV-735_30-A"  transforms:value="0.0067215962" />
         <transforms:coefficient data-type:parameter="UV-810_40-A"  transforms:value="0.0038789665" />
         <transforms:coefficient data-type:parameter="V-525_50-A"  transforms:value="0.0006636629" />
         <transforms:coefficient data-type:parameter="V-605_40-A"  transforms:value="0.0002017302" />
         <transforms:coefficient data-type:parameter="V-710_50-A"  transforms:value="0.0038811085" />
         <transforms:coefficient data-type:parameter="YG-610_20-A"  transforms:value="0.0003520647" />
         <transforms:coefficient data-type:parameter="YG-780_60-A"  transforms:value="0.0131117426" />
       </transforms:spillover>
       <transforms:spillover data-type:parameter="R-780_60-A"  userProvidedCompInfix="Comp-R-780_60-A" >
         <transforms:coefficient data-type:parameter="B-530_30-A"  transforms:value="0.0007325978" />
         <transforms:coefficient data-type:parameter="R-670_30-A"  transforms:value="0.0428115327" />
         <transforms:coefficient data-type:parameter="R-780_60-A"  transforms:value="1" />
         <transforms:coefficient data-type:parameter="UV-379_28-A"  transforms:value="0.0002094008" />
         <transforms:coefficient data-type:parameter="UV-515_30-A"  transforms:value="0.0008390296" />
         <transforms:coefficient data-type:parameter="UV-735_30-A"  transforms:value="0.0317586748" />
         <transforms:coefficient data-type:parameter="UV-810_40-A"  transforms:value="0.540065" />
         <transforms:coefficient data-type:parameter="V-525_50-A"  transforms:value="0.0010614727" />
         <transforms:coefficient data-type:parameter="V-605_40-A"  transforms:value="0.0007343888" />
         <transforms:coefficient data-type:parameter="V-710_50-A"  transforms:value="0.0057607687" />
         <transforms:coefficient data-type:parameter="YG-610_20-A"  transforms:value="0.0008368938" />
         <transforms:coefficient data-type:parameter="YG-780_60-A"  transforms:value="0.258605" />
       </transforms:spillover>
       <transforms:spillover data-type:parameter="UV-379_28-A"  userProvidedCompInfix="Comp-UV-379_28-A" >
         <transforms:coefficient data-type:parameter="B-530_30-A"  transforms:value="0.000382526" />
         <transforms:coefficient data-type:parameter="R-670_30-A"  transforms:value="0.0000546223" />
         <transforms:coefficient data-type:parameter="R-780_60-A"  transforms:value="0" />
         <transforms:coefficient data-type:parameter="UV-379_28-A"  transforms:value="1" />
         <transforms:coefficient data-type:parameter="UV-515_30-A"  transforms:value="0.0756051496" />
         <transforms:coefficient data-type:parameter="UV-735_30-A"  transforms:value="0.0001638681" />
         <transforms:coefficient data-type:parameter="UV-810_40-A"  transforms:value="0.0002731152" />
         <transforms:coefficient data-type:parameter="V-525_50-A"  transforms:value="0.0007763052" />
         <transforms:coefficient data-type:parameter="V-605_40-A"  transforms:value="0.000219089" />
         <transforms:coefficient data-type:parameter="V-710_50-A"  transforms:value="0.0000546265" />
         <transforms:coefficient data-type:parameter="YG-610_20-A"  transforms:value="0.0000546222" />
         <transforms:coefficient data-type:parameter="YG-780_60-A"  transforms:value="0" />
       </transforms:spillover>
       <transforms:spillover data-type:parameter="UV-515_30-A"  userProvidedCompInfix="Comp-UV-515_30-A" >
         <transforms:coefficient data-type:parameter="B-530_30-A"  transforms:value="0.0397686822" />
         <transforms:coefficient data-type:parameter="R-670_30-A"  transforms:value="0" />
         <transforms:coefficient data-type:parameter="R-780_60-A"  transforms:value="0" />
         <transforms:coefficient data-type:parameter="UV-379_28-A"  transforms:value="0.1390036227" />
         <transforms:coefficient data-type:parameter="UV-515_30-A"  transforms:value="1" />
         <transforms:coefficient data-type:parameter="UV-735_30-A"  transforms:value="0.0043637245" />
         <transforms:coefficient data-type:parameter="UV-810_40-A"  transforms:value="0.0033194238" />
         <transforms:coefficient data-type:parameter="V-525_50-A"  transforms:value="0.137271" />
         <transforms:coefficient data-type:parameter="V-605_40-A"  transforms:value="0.010815" />
         <transforms:coefficient data-type:parameter="V-710_50-A"  transforms:value="0.0017070094" />
         <transforms:coefficient data-type:parameter="YG-610_20-A"  transforms:value="0.0001896139" />
         <transforms:coefficient data-type:parameter="YG-780_60-A"  transforms:value="0" />
       </transforms:spillover>
       <transforms:spillover data-type:parameter="UV-735_30-A"  userProvidedCompInfix="Comp-UV-735_30-A" >
         <transforms:coefficient data-type:parameter="B-530_30-A"  transforms:value="0.0008153248" />
         <transforms:coefficient data-type:parameter="R-670_30-A"  transforms:value="0.000375" />
         <transforms:coefficient data-type:parameter="R-780_60-A"  transforms:value="0" />
         <transforms:coefficient data-type:parameter="UV-379_28-A"  transforms:value="0" />
         <transforms:coefficient data-type:parameter="UV-515_30-A"  transforms:value="0.007158" />
         <transforms:coefficient data-type:parameter="UV-735_30-A"  transforms:value="1" />
         <transforms:coefficient data-type:parameter="UV-810_40-A"  transforms:value="0.529621" />
         <transforms:coefficient data-type:parameter="V-525_50-A"  transforms:value="0.0015806083" />
         <transforms:coefficient data-type:parameter="V-605_40-A"  transforms:value="0.0005200692" />
         <transforms:coefficient data-type:parameter="V-710_50-A"  transforms:value="0.0325886114" />
         <transforms:coefficient data-type:parameter="YG-610_20-A"  transforms:value="0.0000740814" />
         <transforms:coefficient data-type:parameter="YG-780_60-A"  transforms:value="0.0085485739" />
       </transforms:spillover>
       <transforms:spillover data-type:parameter="UV-810_40-A"  userProvidedCompInfix="Comp-UV-810_40-A" >
         <transforms:coefficient data-type:parameter="B-530_30-A"  transforms:value="0.0004221723" />
         <transforms:coefficient data-type:parameter="R-670_30-A"  transforms:value="0.0001582417" />
         <transforms:coefficient data-type:parameter="R-780_60-A"  transforms:value="0.010978" />
         <transforms:coefficient data-type:parameter="UV-379_28-A"  transforms:value="0.066257" />
         <transforms:coefficient data-type:parameter="UV-515_30-A"  transforms:value="0.0275577869" />
         <transforms:coefficient data-type:parameter="UV-735_30-A"  transforms:value="0.0087687883" />
         <transforms:coefficient data-type:parameter="UV-810_40-A"  transforms:value="1" />
         <transforms:coefficient data-type:parameter="V-525_50-A"  transforms:value="0.0011254153" />
         <transforms:coefficient data-type:parameter="V-605_40-A"  transforms:value="0.0003702966" />
         <transforms:coefficient data-type:parameter="V-710_50-A"  transforms:value="0.0001055032" />
         <transforms:coefficient data-type:parameter="YG-610_20-A"  transforms:value="0.0001582412" />
         <transforms:coefficient data-type:parameter="YG-780_60-A"  transforms:value="0.002691841" />
       </transforms:spillover>
       <transforms:spillover data-type:parameter="V-525_50-A"  userProvidedCompInfix="Comp-V-525_50-A" >
         <transforms:coefficient data-type:parameter="B-530_30-A"  transforms:value="0.0064849679" />
         <transforms:coefficient data-type:parameter="R-670_30-A"  transforms:value="0.000664" />
         <transforms:coefficient data-type:parameter="R-780_60-A"  transforms:value="0.0022205995" />
         <transforms:coefficient data-type:parameter="UV-379_28-A"  transforms:value="0" />
         <transforms:coefficient data-type:parameter="UV-515_30-A"  transforms:value="0.2781927119" />
         <transforms:coefficient data-type:parameter="UV-735_30-A"  transforms:value="0.0102222213" />
         <transforms:coefficient data-type:parameter="UV-810_40-A"  transforms:value="0.0091106532" />
         <transforms:coefficient data-type:parameter="V-525_50-A"  transforms:value="1" />
         <transforms:coefficient data-type:parameter="V-605_40-A"  transforms:value="0.197578" />
         <transforms:coefficient data-type:parameter="V-710_50-A"  transforms:value="0.0433538555" />
         <transforms:coefficient data-type:parameter="YG-610_20-A"  transforms:value="0.0019985665" />
         <transforms:coefficient data-type:parameter="YG-780_60-A"  transforms:value="0.0024426738" />
       </transforms:spillover>
       <transforms:spillover data-type:parameter="V-605_40-A"  userProvidedCompInfix="Comp-V-605_40-A" >
         <transforms:coefficient data-type:parameter="B-530_30-A"  transforms:value="0.0003085992" />
         <transforms:coefficient data-type:parameter="R-670_30-A"  transforms:value="0.0008740629" />
         <transforms:coefficient data-type:parameter="R-780_60-A"  transforms:value="0.0001028226" />
         <transforms:coefficient data-type:parameter="UV-379_28-A"  transforms:value="0.0008236322" />
         <transforms:coefficient data-type:parameter="UV-515_30-A"  transforms:value="0.0029466097" />
         <transforms:coefficient data-type:parameter="UV-735_30-A"  transforms:value="0.040327" />
         <transforms:coefficient data-type:parameter="UV-810_40-A"  transforms:value="0.0320729321" />
         <transforms:coefficient data-type:parameter="V-525_50-A"  transforms:value="0.0077278185" />
         <transforms:coefficient data-type:parameter="V-605_40-A"  transforms:value="1" />
         <transforms:coefficient data-type:parameter="V-710_50-A"  transforms:value="0.1820036705" />
         <transforms:coefficient data-type:parameter="YG-610_20-A"  transforms:value="0.124414" />
         <transforms:coefficient data-type:parameter="YG-780_60-A"  transforms:value="0.0113002602" />
       </transforms:spillover>
       <transforms:spillover data-type:parameter="V-710_50-A"  userProvidedCompInfix="Comp-V-710_50-A" >
         <transforms:coefficient data-type:parameter="B-530_30-A"  transforms:value="0.0006489463" />
         <transforms:coefficient data-type:parameter="R-670_30-A"  transforms:value="0.02516" />
         <transforms:coefficient data-type:parameter="R-780_60-A"  transforms:value="0.0630680114" />
         <transforms:coefficient data-type:parameter="UV-379_28-A"  transforms:value="0.0014434469" />
         <transforms:coefficient data-type:parameter="UV-515_30-A"  transforms:value="0.0063204062" />
         <transforms:coefficient data-type:parameter="UV-735_30-A"  transforms:value="0.25802" />
         <transforms:coefficient data-type:parameter="UV-810_40-A"  transforms:value="0.238754" />
         <transforms:coefficient data-type:parameter="V-525_50-A"  transforms:value="0.0179399678" />
         <transforms:coefficient data-type:parameter="V-605_40-A"  transforms:value="0.000679" />
         <transforms:coefficient data-type:parameter="V-710_50-A"  transforms:value="1" />
         <transforms:coefficient data-type:parameter="YG-610_20-A"  transforms:value="0.0001441404" />
         <transforms:coefficient data-type:parameter="YG-780_60-A"  transforms:value="0.0094835741" />
       </transforms:spillover>
       <transforms:spillover data-type:parameter="YG-610_20-A"  userProvidedCompInfix="Comp-YG-610_20-A" >
         <transforms:coefficient data-type:parameter="B-530_30-A"  transforms:value="0.0078010911" />
         <transforms:coefficient data-type:parameter="R-670_30-A"  transforms:value="0.0026476861" />
         <transforms:coefficient data-type:parameter="R-780_60-A"  transforms:value="0.0002561618" />
         <transforms:coefficient data-type:parameter="UV-379_28-A"  transforms:value="0.0004273382" />
         <transforms:coefficient data-type:parameter="UV-515_30-A"  transforms:value="0" />
         <transforms:coefficient data-type:parameter="UV-735_30-A"  transforms:value="0.016755" />
         <transforms:coefficient data-type:parameter="UV-810_40-A"  transforms:value="0.0185974266" />
         <transforms:coefficient data-type:parameter="V-525_50-A"  transforms:value="0.0018218284" />
         <transforms:coefficient data-type:parameter="V-605_40-A"  transforms:value="0.287567" />
         <transforms:coefficient data-type:parameter="V-710_50-A"  transforms:value="0.042353" />
         <transforms:coefficient data-type:parameter="YG-610_20-A"  transforms:value="1" />
         <transforms:coefficient data-type:parameter="YG-780_60-A"  transforms:value="0.0386180891" />
       </transforms:spillover>
       <transforms:spillover data-type:parameter="YG-780_60-A"  userProvidedCompInfix="Comp-YG-780_60-A" >
         <transforms:coefficient data-type:parameter="B-530_30-A"  transforms:value="0.0063908949" />
         <transforms:coefficient data-type:parameter="R-670_30-A"  transforms:value="0.0005249303" />
         <transforms:coefficient data-type:parameter="R-780_60-A"  transforms:value="0.069751331" />
         <transforms:coefficient data-type:parameter="UV-379_28-A"  transforms:value="0.0002627046" />
         <transforms:coefficient data-type:parameter="UV-515_30-A"  transforms:value="0.0006843025" />
         <transforms:coefficient data-type:parameter="UV-735_30-A"  transforms:value="0.0187565859" />
         <transforms:coefficient data-type:parameter="UV-810_40-A"  transforms:value="0.4836268324" />
         <transforms:coefficient data-type:parameter="V-525_50-A"  transforms:value="0.0011199621" />
         <transforms:coefficient data-type:parameter="V-605_40-A"  transforms:value="0.0025861124" />
         <transforms:coefficient data-type:parameter="V-710_50-A"  transforms:value="0.0027326839" />
         <transforms:coefficient data-type:parameter="YG-610_20-A"  transforms:value="0.0090999679" />
         <transforms:coefficient data-type:parameter="YG-780_60-A"  transforms:value="1" />
       </transforms:spillover>
     </transforms:spilloverMatrix>
     <transforms:spilloverMatrix spectral="0"  prefix="Comp-"  name="LUNG"  editable="1"  color="#ff9933"  version="FlowJo-10.7.2"  status="FINALIZED"  transforms:id="4bdcef76-b272-4da9-87c3-fa4a97e85d2d"  suffix="" >
       <data-type:parameters>
         <data-type:parameter data-type:name="B-530_30-A"  userProvidedCompInfix="Comp-B-530_30-A" />
         <data-type:parameter data-type:name="R-670_30-A"  userProvidedCompInfix="Comp-R-670_30-A" />
         <data-type:parameter data-type:name="R-780_60-A"  userProvidedCompInfix="Comp-R-780_60-A" />
         <data-type:parameter data-type:name="UV-379_28-A"  userProvidedCompInfix="Comp-UV-379_28-A" />
         <data-type:parameter data-type:name="UV-515_30-A"  userProvidedCompInfix="Comp-UV-515_30-A" />
         <data-type:parameter data-type:name="UV-735_30-A"  userProvidedCompInfix="Comp-UV-735_30-A" />
         <data-type:parameter data-type:name="UV-810_40-A"  userProvidedCompInfix="Comp-UV-810_40-A" />
         <data-type:parameter data-type:name="V-525_50-A"  userProvidedCompInfix="Comp-V-525_50-A" />
         <data-type:parameter data-type:name="V-605_40-A"  userProvidedCompInfix="Comp-V-605_40-A" />
         <data-type:parameter data-type:name="V-710_50-A"  userProvidedCompInfix="Comp-V-710_50-A" />
         <data-type:parameter data-type:name="YG-610_20-A"  userProvidedCompInfix="Comp-YG-610_20-A" />
         <data-type:parameter data-type:name="YG-780_60-A"  userProvidedCompInfix="Comp-YG-780_60-A" />
       </data-type:parameters>
       <transforms:spillover data-type:parameter="B-530_30-A"  userProvidedCompInfix="Comp-B-530_30-A" >
         <transforms:coefficient data-type:parameter="B-530_30-A"  transforms:value="1" />
         <transforms:coefficient data-type:parameter="R-670_30-A"  transforms:value="0.0000495122" />
         <transforms:coefficient data-type:parameter="R-780_60-A"  transforms:value="-0.0000495121" />
         <transforms:coefficient data-type:parameter="UV-379_28-A"  transforms:value="0.0001486685" />
         <transforms:coefficient data-type:parameter="UV-515_30-A"  transforms:value="0.0233345736" />
         <transforms:coefficient data-type:parameter="UV-735_30-A"  transforms:value="0.0000990248" />
         <transforms:coefficient data-type:parameter="UV-810_40-A"  transforms:value="0.0000990248" />
         <transforms:coefficient data-type:parameter="V-525_50-A"  transforms:value="0.0117683624" />
         <transforms:coefficient data-type:parameter="V-605_40-A"  transforms:value="0.0011928155" />
         <transforms:coefficient data-type:parameter="V-710_50-A"  transforms:value="0.0000990329" />
         <transforms:coefficient data-type:parameter="YG-610_20-A"  transforms:value="0.0000495121" />
         <transforms:coefficient data-type:parameter="YG-780_60-A"  transforms:value="0" />
       </transforms:spillover>
       <transforms:spillover data-type:parameter="R-670_30-A"  userProvidedCompInfix="Comp-R-670_30-A" >
         <transforms:coefficient data-type:parameter="B-530_30-A"  transforms:value="0.0005535301" />
         <transforms:coefficient data-type:parameter="R-670_30-A"  transforms:value="1" />
         <transforms:coefficient data-type:parameter="R-780_60-A"  transforms:value="0.0946116633" />
         <transforms:coefficient data-type:parameter="UV-379_28-A"  transforms:value="0.0001510174" />
         <transforms:coefficient data-type:parameter="UV-515_30-A"  transforms:value="0.0005042822" />
         <transforms:coefficient data-type:parameter="UV-735_30-A"  transforms:value="0.0067215962" />
         <transforms:coefficient data-type:parameter="UV-810_40-A"  transforms:value="0.0038789665" />
         <transforms:coefficient data-type:parameter="V-525_50-A"  transforms:value="0.0006636629" />
         <transforms:coefficient data-type:parameter="V-605_40-A"  transforms:value="0.0002017302" />
         <transforms:coefficient data-type:parameter="V-710_50-A"  transforms:value="0.0038811085" />
         <transforms:coefficient data-type:parameter="YG-610_20-A"  transforms:value="0.0003520647" />
         <transforms:coefficient data-type:parameter="YG-780_60-A"  transforms:value="0.0131117426" />
       </transforms:spillover>
       <transforms:spillover data-type:parameter="R-780_60-A"  userProvidedCompInfix="Comp-R-780_60-A" >
         <transforms:coefficient data-type:parameter="B-530_30-A"  transforms:value="0.0007325978" />
         <transforms:coefficient data-type:parameter="R-670_30-A"  transforms:value="0.0428115327" />
         <transforms:coefficient data-type:parameter="R-780_60-A"  transforms:value="1" />
         <transforms:coefficient data-type:parameter="UV-379_28-A"  transforms:value="0.0002094008" />
         <transforms:coefficient data-type:parameter="UV-515_30-A"  transforms:value="0.0008390296" />
         <transforms:coefficient data-type:parameter="UV-735_30-A"  transforms:value="0.0317586748" />
         <transforms:coefficient data-type:parameter="UV-810_40-A"  transforms:value="0.540065" />
         <transforms:coefficient data-type:parameter="V-525_50-A"  transforms:value="0.0010614727" />
         <transforms:coefficient data-type:parameter="V-605_40-A"  transforms:value="0.0007343888" />
         <transforms:coefficient data-type:parameter="V-710_50-A"  transforms:value="0.0057607687" />
         <transforms:coefficient data-type:parameter="YG-610_20-A"  transforms:value="0.0008368938" />
         <transforms:coefficient data-type:parameter="YG-780_60-A"  transforms:value="0.258605" />
       </transforms:spillover>
       <transforms:spillover data-type:parameter="UV-379_28-A"  userProvidedCompInfix="Comp-UV-379_28-A" >
         <transforms:coefficient data-type:parameter="B-530_30-A"  transforms:value="0.000382526" />
         <transforms:coefficient data-type:parameter="R-670_30-A"  transforms:value="0.0000546223" />
         <transforms:coefficient data-type:parameter="R-780_60-A"  transforms:value="0" />
         <transforms:coefficient data-type:parameter="UV-379_28-A"  transforms:value="1" />
         <transforms:coefficient data-type:parameter="UV-515_30-A"  transforms:value="0.0756051496" />
         <transforms:coefficient data-type:parameter="UV-735_30-A"  transforms:value="0.0001638681" />
         <transforms:coefficient data-type:parameter="UV-810_40-A"  transforms:value="0.0002731152" />
         <transforms:coefficient data-type:parameter="V-525_50-A"  transforms:value="0.0007763052" />
         <transforms:coefficient data-type:parameter="V-605_40-A"  transforms:value="0.000219089" />
         <transforms:coefficient data-type:parameter="V-710_50-A"  transforms:value="0.0000546265" />
         <transforms:coefficient data-type:parameter="YG-610_20-A"  transforms:value="0.0000546222" />
         <transforms:coefficient data-type:parameter="YG-780_60-A"  transforms:value="0" />
       </transforms:spillover>
       <transforms:spillover data-type:parameter="UV-515_30-A"  userProvidedCompInfix="Comp-UV-515_30-A" >
         <transforms:coefficient data-type:parameter="B-530_30-A"  transforms:value="-0.000231" />
         <transforms:coefficient data-type:parameter="R-670_30-A"  transforms:value="0" />
         <transforms:coefficient data-type:parameter="R-780_60-A"  transforms:value="0" />
         <transforms:coefficient data-type:parameter="UV-379_28-A"  transforms:value="-0.000996" />
         <transforms:coefficient data-type:parameter="UV-515_30-A"  transforms:value="1" />
         <transforms:coefficient data-type:parameter="UV-735_30-A"  transforms:value="0.0043637245" />
         <transforms:coefficient data-type:parameter="UV-810_40-A"  transforms:value="0.0033194238" />
         <transforms:coefficient data-type:parameter="V-525_50-A"  transforms:value="0.017271" />
         <transforms:coefficient data-type:parameter="V-605_40-A"  transforms:value="0.010815" />
         <transforms:coefficient data-type:parameter="V-710_50-A"  transforms:value="0.0017070094" />
         <transforms:coefficient data-type:parameter="YG-610_20-A"  transforms:value="0.0001896139" />
         <transforms:coefficient data-type:parameter="YG-780_60-A"  transforms:value="0" />
       </transforms:spillover>
       <transforms:spillover data-type:parameter="UV-735_30-A"  userProvidedCompInfix="Comp-UV-735_30-A" >
         <transforms:coefficient data-type:parameter="B-530_30-A"  transforms:value="0.0008153248" />
         <transforms:coefficient data-type:parameter="R-670_30-A"  transforms:value="0.000375" />
         <transforms:coefficient data-type:parameter="R-780_60-A"  transforms:value="0" />
         <transforms:coefficient data-type:parameter="UV-379_28-A"  transforms:value="0" />
         <transforms:coefficient data-type:parameter="UV-515_30-A"  transforms:value="0.007158" />
         <transforms:coefficient data-type:parameter="UV-735_30-A"  transforms:value="1" />
         <transforms:coefficient data-type:parameter="UV-810_40-A"  transforms:value="0.319621" />
         <transforms:coefficient data-type:parameter="V-525_50-A"  transforms:value="0.0015806083" />
         <transforms:coefficient data-type:parameter="V-605_40-A"  transforms:value="0.0005200692" />
         <transforms:coefficient data-type:parameter="V-710_50-A"  transforms:value="0.0325886114" />
         <transforms:coefficient data-type:parameter="YG-610_20-A"  transforms:value="0.0000740814" />
         <transforms:coefficient data-type:parameter="YG-780_60-A"  transforms:value="0.0085485739" />
       </transforms:spillover>
       <transforms:spillover data-type:parameter="UV-810_40-A"  userProvidedCompInfix="Comp-UV-810_40-A" >
         <transforms:coefficient data-type:parameter="B-530_30-A"  transforms:value="0.0004221723" />
         <transforms:coefficient data-type:parameter="R-670_30-A"  transforms:value="0.0001582417" />
         <transforms:coefficient data-type:parameter="R-780_60-A"  transforms:value="0.010978" />
         <transforms:coefficient data-type:parameter="UV-379_28-A"  transforms:value="0.016257" />
         <transforms:coefficient data-type:parameter="UV-515_30-A"  transforms:value="0.0275577869" />
         <transforms:coefficient data-type:parameter="UV-735_30-A"  transforms:value="0.0087687883" />
         <transforms:coefficient data-type:parameter="UV-810_40-A"  transforms:value="1" />
         <transforms:coefficient data-type:parameter="V-525_50-A"  transforms:value="0.0011254153" />
         <transforms:coefficient data-type:parameter="V-605_40-A"  transforms:value="0.0003702966" />
         <transforms:coefficient data-type:parameter="V-710_50-A"  transforms:value="0.0001055032" />
         <transforms:coefficient data-type:parameter="YG-610_20-A"  transforms:value="0.0001582412" />
         <transforms:coefficient data-type:parameter="YG-780_60-A"  transforms:value="0.002691841" />
       </transforms:spillover>
       <transforms:spillover data-type:parameter="V-525_50-A"  userProvidedCompInfix="Comp-V-525_50-A" >
         <transforms:coefficient data-type:parameter="B-530_30-A"  transforms:value="0.0064849679" />
         <transforms:coefficient data-type:parameter="R-670_30-A"  transforms:value="0.000664" />
         <transforms:coefficient data-type:parameter="R-780_60-A"  transforms:value="0.0022205995" />
         <transforms:coefficient data-type:parameter="UV-379_28-A"  transforms:value="0" />
         <transforms:coefficient data-type:parameter="UV-515_30-A"  transforms:value="0.278193" />
         <transforms:coefficient data-type:parameter="UV-735_30-A"  transforms:value="0.0102222213" />
         <transforms:coefficient data-type:parameter="UV-810_40-A"  transforms:value="0.0091106532" />
         <transforms:coefficient data-type:parameter="V-525_50-A"  transforms:value="1" />
         <transforms:coefficient data-type:parameter="V-605_40-A"  transforms:value="0.077578" />
         <transforms:coefficient data-type:parameter="V-710_50-A"  transforms:value="0.003354" />
         <transforms:coefficient data-type:parameter="YG-610_20-A"  transforms:value="0" />
         <transforms:coefficient data-type:parameter="YG-780_60-A"  transforms:value="0.0024426738" />
       </transforms:spillover>
       <transforms:spillover data-type:parameter="V-605_40-A"  userProvidedCompInfix="Comp-V-605_40-A" >
         <transforms:coefficient data-type:parameter="B-530_30-A"  transforms:value="0.0003085992" />
         <transforms:coefficient data-type:parameter="R-670_30-A"  transforms:value="0.0008740629" />
         <transforms:coefficient data-type:parameter="R-780_60-A"  transforms:value="0.0001028226" />
         <transforms:coefficient data-type:parameter="UV-379_28-A"  transforms:value="0.0008236322" />
         <transforms:coefficient data-type:parameter="UV-515_30-A"  transforms:value="0.0029466097" />
         <transforms:coefficient data-type:parameter="UV-735_30-A"  transforms:value="0.040327" />
         <transforms:coefficient data-type:parameter="UV-810_40-A"  transforms:value="0.0320729321" />
         <transforms:coefficient data-type:parameter="V-525_50-A"  transforms:value="0.0077278185" />
         <transforms:coefficient data-type:parameter="V-605_40-A"  transforms:value="1" />
         <transforms:coefficient data-type:parameter="V-710_50-A"  transforms:value="0.1820036705" />
         <transforms:coefficient data-type:parameter="YG-610_20-A"  transforms:value="0.124414" />
         <transforms:coefficient data-type:parameter="YG-780_60-A"  transforms:value="0.0113002602" />
       </transforms:spillover>
       <transforms:spillover data-type:parameter="V-710_50-A"  userProvidedCompInfix="Comp-V-710_50-A" >
         <transforms:coefficient data-type:parameter="B-530_30-A"  transforms:value="0.0006489463" />
         <transforms:coefficient data-type:parameter="R-670_30-A"  transforms:value="0.02516" />
         <transforms:coefficient data-type:parameter="R-780_60-A"  transforms:value="0.043068" />
         <transforms:coefficient data-type:parameter="UV-379_28-A"  transforms:value="0.0014434469" />
         <transforms:coefficient data-type:parameter="UV-515_30-A"  transforms:value="0.0063204062" />
         <transforms:coefficient data-type:parameter="UV-735_30-A"  transforms:value="0.25802" />
         <transforms:coefficient data-type:parameter="UV-810_40-A"  transforms:value="0.238754" />
         <transforms:coefficient data-type:parameter="V-525_50-A"  transforms:value="0.0179399678" />
         <transforms:coefficient data-type:parameter="V-605_40-A"  transforms:value="0.000679" />
         <transforms:coefficient data-type:parameter="V-710_50-A"  transforms:value="1" />
         <transforms:coefficient data-type:parameter="YG-610_20-A"  transforms:value="0.0001441404" />
         <transforms:coefficient data-type:parameter="YG-780_60-A"  transforms:value="0.0094835741" />
       </transforms:spillover>
       <transforms:spillover data-type:parameter="YG-610_20-A"  userProvidedCompInfix="Comp-YG-610_20-A" >
         <transforms:coefficient data-type:parameter="B-530_30-A"  transforms:value="0.0078010911" />
         <transforms:coefficient data-type:parameter="R-670_30-A"  transforms:value="0.0026476861" />
         <transforms:coefficient data-type:parameter="R-780_60-A"  transforms:value="0.0002561618" />
         <transforms:coefficient data-type:parameter="UV-379_28-A"  transforms:value="0.0004273382" />
         <transforms:coefficient data-type:parameter="UV-515_30-A"  transforms:value="0" />
         <transforms:coefficient data-type:parameter="UV-735_30-A"  transforms:value="0.016755" />
         <transforms:coefficient data-type:parameter="UV-810_40-A"  transforms:value="0.0185974266" />
         <transforms:coefficient data-type:parameter="V-525_50-A"  transforms:value="0.0018218284" />
         <transforms:coefficient data-type:parameter="V-605_40-A"  transforms:value="0.287567" />
         <transforms:coefficient data-type:parameter="V-710_50-A"  transforms:value="0.042353" />
         <transforms:coefficient data-type:parameter="YG-610_20-A"  transforms:value="1" />
         <transforms:coefficient data-type:parameter="YG-780_60-A"  transforms:value="0.0386180891" />
       </transforms:spillover>
       <transforms:spillover data-type:parameter="YG-780_60-A"  userProvidedCompInfix="Comp-YG-780_60-A" >
         <transforms:coefficient data-type:parameter="B-530_30-A"  transforms:value="0.0063908949" />
         <transforms:coefficient data-type:parameter="R-670_30-A"  transforms:value="0.0005249303" />
         <transforms:coefficient data-type:parameter="R-780_60-A"  transforms:value="0.069751331" />
         <transforms:coefficient data-type:parameter="UV-379_28-A"  transforms:value="0.0002627046" />
         <transforms:coefficient data-type:parameter="UV-515_30-A"  transforms:value="0.0006843025" />
         <transforms:coefficient data-type:parameter="UV-735_30-A"  transforms:value="0.0187565859" />
         <transforms:coefficient data-type:parameter="UV-810_40-A"  transforms:value="0.4836268324" />
         <transforms:coefficient data-type:parameter="V-525_50-A"  transforms:value="0.0011199621" />
         <transforms:coefficient data-type:parameter="V-605_40-A"  transforms:value="0.0025861124" />
         <transforms:coefficient data-type:parameter="V-710_50-A"  transforms:value="0.0027326839" />
         <transforms:coefficient data-type:parameter="YG-610_20-A"  transforms:value="0.0090999679" />
         <transforms:coefficient data-type:parameter="YG-780_60-A"  transforms:value="1" />
       </transforms:spillover>
     </transforms:spilloverMatrix>
   </Matrices>
   <Cytometers>
     <Cytometer name="DIVA"  cyt="FACSymphony A5 (LSRFortessa)"  useFCS3="1"  extraNegs="0"  widthBasis="-100"  linMin="0"  logMin="3"  linMax="262144"  logMax="262144"  linearRescale="1"  logRescale="1"  linFromKW="1"  logFromKW="1"  useGain="0"  useTransform="1"  transformType="BIEX"  manufacturer=""  serialnumber=""  homepage="workspaces-and-samples/flowjo-and-your-cytometer/ws-cytometer-bd/"  icon="bd.PNG" >
       <LinParams>
         <Param>time</Param>
       </LinParams>
       <LogParams/>
       <FilterParams/>
       <TransformStore>
         <MatrixID matrixId="c1e6c52b-0017-4ad8-850c-a336529214af" >
           <Transforms>
             <transforms:biex transforms:length="256"  transforms:maxRange="262144"  transforms:neg="0"  transforms:width="-25.1188643151"  transforms:pos="4.418539922" >
               <data-type:parameter data-type:name="V-525_50-A" />
             </transforms:biex>
             <transforms:linear transforms:minRange="0"  transforms:maxRange="262144"  gain="1" >
               <data-type:parameter data-type:name="FSC-W" />
             </transforms:linear>
             <transforms:biex transforms:length="256"  transforms:maxRange="262144"  transforms:neg="0"  transforms:width="-15.8489319246"  transforms:pos="4.7" >
               <data-type:parameter data-type:name="R-670_30-A" />
             </transforms:biex>
             <transforms:linear transforms:minRange="0"  transforms:maxRange="262144"  gain="1" >
               <data-type:parameter data-type:name="SSC-H" />
             </transforms:linear>
             <transforms:biex transforms:length="256"  transforms:maxRange="262144"  transforms:neg="0"  transforms:width="-10"  transforms:pos="4.418539922" >
               <data-type:parameter data-type:name="B-530_30-A" />
             </transforms:biex>
             <transforms:biex transforms:length="256"  transforms:maxRange="262144"  transforms:neg="0.2"  transforms:width="-12.5892541179"  transforms:pos="4.418539922" >
               <data-type:parameter data-type:name="UV-735_30-A" />
             </transforms:biex>
             <transforms:biex transforms:length="256"  transforms:maxRange="82897.211494718"  transforms:neg="0"  transforms:width="-10"  transforms:pos="4.1" >
               <data-type:parameter data-type:name="YG-610_20-A" />
             </transforms:biex>
             <transforms:biex transforms:length="256"  transforms:maxRange="262144"  transforms:neg="0"  transforms:width="-31.6227766017"  transforms:pos="4.418539922" >
               <data-type:parameter data-type:name="V-605_40-A" />
             </transforms:biex>
             <transforms:linear transforms:minRange="0"  transforms:maxRange="262144"  gain="1" >
               <data-type:parameter data-type:name="FSC-A" />
             </transforms:linear>
             <transforms:biex transforms:length="256"  transforms:maxRange="262144"  transforms:neg="0"  transforms:width="-25.1188643151"  transforms:pos="4.418539922" >
               <data-type:parameter data-type:name="V-710_50-A" />
             </transforms:biex>
             <transforms:linear transforms:minRange="0"  transforms:maxRange="262144"  gain="1" >
               <data-type:parameter data-type:name="SSC-A" />
             </transforms:linear>
             <transforms:linear transforms:minRange="0"  transforms:maxRange="262144"  gain="1" >
               <data-type:parameter data-type:name="FSC-H" />
             </transforms:linear>
             <transforms:linear transforms:minRange="0"  transforms:maxRange="262144"  gain="1" >
               <data-type:parameter data-type:name="SSC-W" />
             </transforms:linear>
             <transforms:biex transforms:length="256"  transforms:maxRange="262144"  transforms:neg="1"  transforms:width="-19.9526231497"  transforms:pos="4.418539922" >
               <data-type:parameter data-type:name="UV-810_40-A" />
             </transforms:biex>
             <transforms:biex transforms:length="256"  transforms:maxRange="262144"  transforms:neg="0"  transforms:width="-25.1188643151"  transforms:pos="4.418539922" >
               <data-type:parameter data-type:name="UV-515_30-A" />
             </transforms:biex>
             <transforms:biex transforms:length="256"  transforms:maxRange="262144"  transforms:neg="0"  transforms:width="-15.8489319246"  transforms:pos="4.418539922" >
               <data-type:parameter data-type:name="UV-379_28-A" />
             </transforms:biex>
             <transforms:biex transforms:length="256"  transforms:maxRange="262144"  transforms:neg="0"  transforms:width="-19.9526231497"  transforms:pos="4.418539922" >
               <data-type:parameter data-type:name="R-780_60-A" />
             </transforms:biex>
             <transforms:biex transforms:length="256"  transforms:maxRange="262144"  transforms:neg="0"  transforms:width="-12.5892541179"  transforms:pos="4.418539922" >
               <data-type:parameter data-type:name="YG-780_60-A" />
             </transforms:biex>
           </Transforms>
         </MatrixID>
         <MatrixID matrixId="16b0955f-63ac-4e1c-88d3-758089b4b1ff" >
           <Transforms>
             <transforms:biex transforms:length="256"  transforms:maxRange="262144"  transforms:neg="0"  transforms:width="-100"  transforms:pos="4.418539922" >
               <data-type:parameter data-type:name="V-525_50-A" />
             </transforms:biex>
             <transforms:linear transforms:minRange="0"  transforms:maxRange="262144"  gain="1" >
               <data-type:parameter data-type:name="FSC-W" />
             </transforms:linear>
             <transforms:biex transforms:length="256"  transforms:maxRange="262144"  transforms:neg="0"  transforms:width="-100"  transforms:pos="4.418539922" >
               <data-type:parameter data-type:name="R-670_30-A" />
             </transforms:biex>
             <transforms:linear transforms:minRange="0"  transforms:maxRange="262144"  gain="1" >
               <data-type:parameter data-type:name="SSC-H" />
             </transforms:linear>
             <transforms:biex transforms:length="256"  transforms:maxRange="262144"  transforms:neg="0"  transforms:width="-100"  transforms:pos="4.418539922" >
               <data-type:parameter data-type:name="B-530_30-A" />
             </transforms:biex>
             <transforms:biex transforms:length="256"  transforms:maxRange="262144"  transforms:neg="0"  transforms:width="-100"  transforms:pos="4.418539922" >
               <data-type:parameter data-type:name="UV-735_30-A" />
             </transforms:biex>
             <transforms:biex transforms:length="256"  transforms:maxRange="262144"  transforms:neg="0"  transforms:width="-100"  transforms:pos="4.418539922" >
               <data-type:parameter data-type:name="YG-610_20-A" />
             </transforms:biex>
             <transforms:biex transforms:length="256"  transforms:maxRange="262144"  transforms:neg="0"  transforms:width="-100"  transforms:pos="4.418539922" >
               <data-type:parameter data-type:name="V-605_40-A" />
             </transforms:biex>
             <transforms:linear transforms:minRange="0"  transforms:maxRange="262144"  gain="1" >
               <data-type:parameter data-type:name="FSC-A" />
             </transforms:linear>
             <transforms:biex transforms:length="256"  transforms:maxRange="262144"  transforms:neg="0"  transforms:width="-100"  transforms:pos="4.418539922" >
               <data-type:parameter data-type:name="V-710_50-A" />
             </transforms:biex>
             <transforms:linear transforms:minRange="0"  transforms:maxRange="262144"  gain="1" >
               <data-type:parameter data-type:name="SSC-A" />
             </transforms:linear>
             <transforms:linear transforms:minRange="0"  transforms:maxRange="262144"  gain="1" >
               <data-type:parameter data-type:name="FSC-H" />
             </transforms:linear>
             <transforms:biex transforms:length="256"  transforms:maxRange="262144"  transforms:neg="0"  transforms:width="-100"  transforms:pos="4.418539922" >
               <data-type:parameter data-type:name="UV-810_40-A" />
             </transforms:biex>
             <transforms:linear transforms:minRange="0"  transforms:maxRange="262144"  gain="1" >
               <data-type:parameter data-type:name="SSC-W" />
             </transforms:linear>
             <transforms:biex transforms:length="256"  transforms:maxRange="262144"  transforms:neg="0"  transforms:width="-100"  transforms:pos="4.418539922" >
               <data-type:parameter data-type:name="UV-515_30-A" />
             </transforms:biex>
             <transforms:biex transforms:length="256"  transforms:maxRange="262144"  transforms:neg="0"  transforms:width="-100"  transforms:pos="4.418539922" >
               <data-type:parameter data-type:name="UV-379_28-A" />
             </transforms:biex>
             <transforms:biex transforms:length="256"  transforms:maxRange="262144"  transforms:neg="0"  transforms:width="-100"  transforms:pos="4.418539922" >
               <data-type:parameter data-type:name="R-780_60-A" />
             </transforms:biex>
             <transforms:biex transforms:length="256"  transforms:maxRange="262144"  transforms:neg="0"  transforms:width="-100"  transforms:pos="4.418539922" >
               <data-type:parameter data-type:name="YG-780_60-A" />
             </transforms:biex>
           </Transforms>
         </MatrixID>
         <MatrixID matrixId="4bdcef76-b272-4da9-87c3-fa4a97e85d2d" >
           <Transforms>
             <transforms:biex transforms:length="256"  transforms:maxRange="262144"  transforms:neg="0"  transforms:width="-1.2589254118"  transforms:pos="3.7" >
               <data-type:parameter data-type:name="V-525_50-A" />
             </transforms:biex>
             <transforms:linear transforms:minRange="0"  transforms:maxRange="262144"  gain="1" >
               <data-type:parameter data-type:name="FSC-W" />
             </transforms:linear>
             <transforms:biex transforms:length="256"  transforms:maxRange="262144"  transforms:neg="0"  transforms:width="-15.8489319246"  transforms:pos="4.6" >
               <data-type:parameter data-type:name="R-670_30-A" />
             </transforms:biex>
             <transforms:linear transforms:minRange="0"  transforms:maxRange="262144"  gain="1" >
               <data-type:parameter data-type:name="SSC-H" />
             </transforms:linear>
             <transforms:biex transforms:length="256"  transforms:maxRange="262144"  transforms:neg="0"  transforms:width="-1.995262315"  transforms:pos="4.05" >
               <data-type:parameter data-type:name="B-530_30-A" />
             </transforms:biex>
             <transforms:biex transforms:length="256"  transforms:maxRange="262144"  transforms:neg="0"  transforms:width="-50.1187233627"  transforms:pos="5.2" >
               <data-type:parameter data-type:name="UV-735_30-A" />
             </transforms:biex>
             <transforms:biex transforms:length="256"  transforms:maxRange="262144"  transforms:neg="0"  transforms:width="-12.5892541179"  transforms:pos="4.418539922" >
               <data-type:parameter data-type:name="YG-610_20-A" />
             </transforms:biex>
             <transforms:biex transforms:length="256"  transforms:maxRange="262144"  transforms:neg="0"  transforms:width="-15.8489319246"  transforms:pos="4.418539922" >
               <data-type:parameter data-type:name="V-605_40-A" />
             </transforms:biex>
             <transforms:linear transforms:minRange="0"  transforms:maxRange="262144"  gain="1" >
               <data-type:parameter data-type:name="FSC-A" />
             </transforms:linear>
             <transforms:biex transforms:length="256"  transforms:maxRange="262144"  transforms:neg="0"  transforms:width="-19.9526231497"  transforms:pos="4.418539922" >
               <data-type:parameter data-type:name="V-710_50-A" />
             </transforms:biex>
             <transforms:linear transforms:minRange="0"  transforms:maxRange="262144"  gain="1" >
               <data-type:parameter data-type:name="SSC-A" />
             </transforms:linear>
             <transforms:linear transforms:minRange="0"  transforms:maxRange="262144"  gain="1" >
               <data-type:parameter data-type:name="FSC-H" />
             </transforms:linear>
             <transforms:linear transforms:minRange="0"  transforms:maxRange="262144"  gain="1" >
               <data-type:parameter data-type:name="SSC-W" />
             </transforms:linear>
             <transforms:biex transforms:length="256"  transforms:maxRange="262144"  transforms:neg="0"  transforms:width="-25.1188643151"  transforms:pos="4.418539922" >
               <data-type:parameter data-type:name="UV-810_40-A" />
             </transforms:biex>
             <transforms:biex transforms:length="256"  transforms:maxRange="262144"  transforms:neg="0"  transforms:width="-3.1622776602"  transforms:pos="4.418539922" >
               <data-type:parameter data-type:name="UV-515_30-A" />
             </transforms:biex>
             <transforms:biex transforms:length="256"  transforms:maxRange="262144"  transforms:neg="0"  transforms:width="-12.5892541179"  transforms:pos="4.418539922" >
               <data-type:parameter data-type:name="UV-379_28-A" />
             </transforms:biex>
             <transforms:biex transforms:length="256"  transforms:maxRange="262144"  transforms:neg="0"  transforms:width="-6.3095734448"  transforms:pos="4.1" >
               <data-type:parameter data-type:name="R-780_60-A" />
             </transforms:biex>
             <transforms:biex transforms:length="256"  transforms:maxRange="262144"  transforms:neg="0"  transforms:width="-15.8489319246"  transforms:pos="4.418539922" >
               <data-type:parameter data-type:name="YG-780_60-A" />
             </transforms:biex>
           </Transforms>
         </MatrixID>
       </TransformStore>
     </Cytometer>
   </Cytometers>
   <Groups>
     <GroupNode name="All Samples"  annotation=""  owningGroup="All Samples"  expanded="1"  sortPriority="10"  count="-1" >
       <Graph smoothing="13"  backColor="#ffffff"  foreColor="#000000"  type="Pseudocolor"  fast="1" >
         <Axis dimension="x"  name=""  label=""  auto="auto" />
         <Axis dimension="y"  name=""  label=""  auto="auto" />
         <GraphSettings level="5%"  smoothingHighResolution="1"  contourHighResolution="1"  histogramSmoothingCount="0"  graphResolution="256"  showOutliers="0"  drawLargeDots="1"  dotsToDraw="8000"  tint="le.chartfill.tinted.40"  lineWeight="le.lineweight.normal"  lineStyle="le.linestyle.solid" />
         <GraphEnvironment showGrid="0"  showAxes="tnlTNL"  showGates="1"  showFreqOnPlots="1"  showGateNameOnPlots="1"  showMedians="0"  showUncomped="0"  addEventParam="0"  lastYAxisName="" >
           <TextTraits font="SansSerif"  size="11"  name="Labels"  style="plain"  color="#000000"  background="#00ffffff"  just="left" />
           <TextTraits font="SansSerif"  size="11"  name="LayoutGates"  style="plain"  color="#000000"  background="#00ffffff"  just="left" />
           <TextTraits font="SansSerif"  size="9"  name="Numbers"  style="plain"  color="#000000"  background="#00ffffff"  just="left" />
           <TextTraits font="SansSerif"  size="9"  name="Legend"  style="plain"  color="#000000"  background="#00ffffff"  just="left" />
         </GraphEnvironment>
       </Graph>
       <Group name="All Samples"  live="1"  role="ws.group.dlog.test"  key=""  synchronized="0"  foreground="#000000"  fontStyle="bold" >
         <Criteria/>
         <SampleRefs>
           <SampleRef sampleID="1" />
           <SampleRef sampleID="2" />
           <SampleRef sampleID="3" />
           <SampleRef sampleID="5" />
           <SampleRef sampleID="6" />
           <SampleRef sampleID="7" />
           <SampleRef sampleID="8" />
           <SampleRef sampleID="4" />
           <SampleRef sampleID="9" />
           <SampleRef sampleID="10" />
           <SampleRef sampleID="11" />
           <SampleRef sampleID="12" />
           <SampleRef sampleID="13" />
           <SampleRef sampleID="32" />
           <SampleRef sampleID="33" />
           <SampleRef sampleID="34" />
           <SampleRef sampleID="35" />
           <SampleRef sampleID="36" />
           <SampleRef sampleID="37" />
           <SampleRef sampleID="38" />
           <SampleRef sampleID="39" />
           <SampleRef sampleID="40" />
           <SampleRef sampleID="41" />
           <SampleRef sampleID="42" />
           <SampleRef sampleID="43" />
           <SampleRef sampleID="44" />
           <SampleRef sampleID="45" />
           <SampleRef sampleID="46" />
           <SampleRef sampleID="47" />
           <SampleRef sampleID="48" />
           <SampleRef sampleID="49" />
           <SampleRef sampleID="50" />
           <SampleRef sampleID="14" />
           <SampleRef sampleID="15" />
           <SampleRef sampleID="16" />
           <SampleRef sampleID="17" />
           <SampleRef sampleID="18" />
           <SampleRef sampleID="19" />
           <SampleRef sampleID="20" />
           <SampleRef sampleID="21" />
           <SampleRef sampleID="22" />
           <SampleRef sampleID="23" />
           <SampleRef sampleID="24" />
           <SampleRef sampleID="25" />
           <SampleRef sampleID="26" />
           <SampleRef sampleID="27" />
           <SampleRef sampleID="28" />
           <SampleRef sampleID="29" />
           <SampleRef sampleID="30" />
           <SampleRef sampleID="31" />
         </SampleRefs>
         <Keywords/>
       </Group>
     </GroupNode>
     <GroupNode name="Compensation"  annotation=""  owningGroup="Compensation"  expanded="1"  sortPriority="10"  count="-1" >
       <Graph smoothing="13"  backColor="#ffffff"  foreColor="#000000"  type="Pseudocolor"  fast="1" >
         <Axis dimension="x"  name=""  label=""  auto="auto" />
         <Axis dimension="y"  name=""  label=""  auto="auto" />
         <GraphSettings level="5%"  smoothingHighResolution="1"  contourHighResolution="1"  histogramSmoothingCount="0"  graphResolution="256"  showOutliers="0"  drawLargeDots="1"  dotsToDraw="8000"  tint="le.chartfill.tinted.40"  lineWeight="le.lineweight.normal"  lineStyle="le.linestyle.solid" />
         <GraphEnvironment showGrid="0"  showAxes="tnlTNL"  showGates="1"  showFreqOnPlots="1"  showGateNameOnPlots="1"  showMedians="0"  showUncomped="0"  addEventParam="0"  lastYAxisName="" >
           <TextTraits font="SansSerif"  size="11"  name="Labels"  style="plain"  color="#000000"  background="#00ffffff"  just="left" />
           <TextTraits font="SansSerif"  size="11"  name="LayoutGates"  style="plain"  color="#000000"  background="#00ffffff"  just="left" />
           <TextTraits font="SansSerif"  size="9"  name="Numbers"  style="plain"  color="#000000"  background="#00ffffff"  just="left" />
           <TextTraits font="SansSerif"  size="9"  name="Legend"  style="plain"  color="#000000"  background="#00ffffff"  just="left" />
         </GraphEnvironment>
       </Graph>
       <Subpopulations>
         <Compensation name="Compensation"  annotation=""  owningGroup="Compensation"  expanded="1"  sortPriority="7"  compensationGroup="Compensation"  color="#bc1900"  status="FINALIZED" >
           <ParameterList>
             <Parameter parameterName="B-530_30-A"  userProvidedCompInfix="Comp-B-530_30-A"  negativeSample="4"  negativeGate="Size"  positiveSample="1"  positiveGate="Size/B-530_30-A+"  negativeEdited="1"  positiveEdited="1"  displayed="1"  positiveMedian="25947.71484375"  positiveCV="11.240738869"  negativeMedian="26.954093933"  negativeCV="76.214485168"  separationIndex="340.1028123811" />
             <Parameter parameterName="R-670_30-A"  userProvidedCompInfix="Comp-R-670_30-A"  negativeSample="4"  negativeGate="Size"  positiveSample="2"  positiveGate="Size/R-670_30-A+"  negativeEdited="1"  positiveEdited="1"  displayed="1"  positiveMedian="25518.869140625"  positiveCV="19.110422134"  negativeMedian="1.283392072"  negativeCV="1000.025939941"  separationIndex="25.5169238411" />
             <Parameter parameterName="R-780_60-A"  userProvidedCompInfix="Comp-R-780_60-A"  negativeSample="4"  negativeGate="Size"  positiveSample="3"  positiveGate="Size/R-780_60-A+"  negativeEdited="1"  positiveEdited="1"  displayed="1"  positiveMedian="12268.32421875"  positiveCV="9.541841507"  negativeMedian="0"  negativeCV="-0"  separationIndex="NaN" />
             <Parameter parameterName="UV-379_28-A"  userProvidedCompInfix="Comp-UV-379_28-A"  negativeSample="4"  negativeGate="Size"  positiveSample="5"  positiveGate="Size/UV-379_28-A+"  negativeEdited="1"  positiveEdited="1"  displayed="1"  positiveMedian="23538.146484375"  positiveCV="11.660817146"  negativeMedian="42.363246918"  negativeCV="46.999393463"  separationIndex="499.9167330947" />
             <Parameter parameterName="UV-515_30-A"  userProvidedCompInfix="Comp-UV-515_30-A"  negativeSample="4"  negativeGate="Size"  positiveSample="6"  positiveGate="Size/UV-515_30-A+"  negativeEdited="1"  positiveEdited="1"  displayed="1"  positiveMedian="13606.259765625"  positiveCV="17.147621155"  negativeMedian="69.353652954"  negativeCV="40.810062408"  separationIndex="331.7051068762" />
             <Parameter parameterName="UV-735_30-A"  userProvidedCompInfix="Comp-UV-735_30-A"  negativeSample="4"  negativeGate="Size"  positiveSample="7"  positiveGate="Size/UV-735_30-A+"  negativeEdited="1"  positiveEdited="1"  displayed="1"  positiveMedian="17326.646484375"  positiveCV="26.258281708"  negativeMedian="2.566785574"  negativeCV="425.008636475"  separationIndex="40.7617121442" />
             <Parameter parameterName="UV-810_40-A"  userProvidedCompInfix="Comp-UV-810_40-A"  negativeSample="4"  negativeGate="Size"  positiveSample="8"  positiveGate="Size/UV-810_40-A+"  negativeEdited="1"  positiveEdited="1"  displayed="1"  positiveMedian="24333.658203125"  positiveCV="18.332170486"  negativeMedian="2.566785574"  negativeCV="675.034606934"  separationIndex="36.0442133894" />
             <Parameter parameterName="V-525_50-A"  userProvidedCompInfix="Comp-V-525_50-A"  positiveSample="9"  positiveGate="Size/V-525_50-A+"  negativeEdited="1"  positiveEdited="1"  displayed="1"  positiveMedian="5925.165527344"  positiveCV="14.368413925"  negativeMedian="145.502914429"  negativeCV="45.573829651"  separationIndex="126.8197704072" />
             <Parameter parameterName="V-605_40-A"  userProvidedCompInfix="Comp-V-605_40-A"  negativeSample="4"  negativeGate="Size"  positiveSample="10"  positiveGate="Size/V-605_40-A+"  negativeEdited="1"  positiveEdited="1"  displayed="1"  positiveMedian="25037.751953125"  positiveCV="19.995044708"  negativeMedian="74.499473572"  negativeCV="39.732704163"  separationIndex="628.2797258687" />
             <Parameter parameterName="V-710_50-A"  userProvidedCompInfix="Comp-V-710_50-A"  negativeSample="4"  negativeGate="Size"  positiveSample="11"  positiveGate="Size/V-710_50-A+"  negativeEdited="1"  positiveEdited="1"  displayed="1"  positiveMedian="17820.3671875"  positiveCV="19.575317383"  negativeMedian="12.834215164"  negativeCV="105.008735657"  separationIndex="169.5814434954" />
             <Parameter parameterName="YG-610_20-A"  userProvidedCompInfix="Comp-YG-610_20-A"  negativeSample="4"  negativeGate="Size"  positiveSample="12"  positiveGate="Size/YG-610_20-A+"  negativeEdited="1"  positiveEdited="1"  displayed="1"  positiveMedian="15030.276367188"  positiveCV="8.856902122"  negativeMedian="0"  negativeCV="-0"  separationIndex="NaN" />
             <Parameter parameterName="YG-780_60-A"  userProvidedCompInfix="Comp-YG-780_60-A"  negativeSample="4"  negativeGate="Size"  positiveSample="13"  positiveGate="Size/YG-780_60-A+"  negativeEdited="1"  positiveEdited="1"  displayed="1"  positiveMedian="24449.5625"  positiveCV="17.099555969"  negativeMedian="0"  negativeCV="-0"  separationIndex="NaN" />
           </ParameterList>
           <transforms:spilloverMatrix spectral="0"  prefix="Comp-"  name="Compensation"  editable="0"  color="#bc1900"  version="FlowJo-10.7.2"  status="FINALIZED"  transforms:id="b5c5f056-b5df-4cec-a7ce-21223affbb26"  suffix="" >
             <data-type:parameters>
               <data-type:parameter data-type:name="B-530_30-A"  userProvidedCompInfix="Comp-B-530_30-A" />
               <data-type:parameter data-type:name="R-670_30-A"  userProvidedCompInfix="Comp-R-670_30-A" />
               <data-type:parameter data-type:name="R-780_60-A"  userProvidedCompInfix="Comp-R-780_60-A" />
               <data-type:parameter data-type:name="UV-379_28-A"  userProvidedCompInfix="Comp-UV-379_28-A" />
               <data-type:parameter data-type:name="UV-515_30-A"  userProvidedCompInfix="Comp-UV-515_30-A" />
               <data-type:parameter data-type:name="UV-735_30-A"  userProvidedCompInfix="Comp-UV-735_30-A" />
               <data-type:parameter data-type:name="UV-810_40-A"  userProvidedCompInfix="Comp-UV-810_40-A" />
               <data-type:parameter data-type:name="V-525_50-A"  userProvidedCompInfix="Comp-V-525_50-A" />
               <data-type:parameter data-type:name="V-605_40-A"  userProvidedCompInfix="Comp-V-605_40-A" />
               <data-type:parameter data-type:name="V-710_50-A"  userProvidedCompInfix="Comp-V-710_50-A" />
               <data-type:parameter data-type:name="YG-610_20-A"  userProvidedCompInfix="Comp-YG-610_20-A" />
               <data-type:parameter data-type:name="YG-780_60-A"  userProvidedCompInfix="Comp-YG-780_60-A" />
             </data-type:parameters>
             <transforms:spillover data-type:parameter="B-530_30-A"  userProvidedCompInfix="Comp-B-530_30-A" >
               <transforms:coefficient data-type:parameter="B-530_30-A"  transforms:value="1" />
               <transforms:coefficient data-type:parameter="R-670_30-A"  transforms:value="0.0000495122" />
               <transforms:coefficient data-type:parameter="R-780_60-A"  transforms:value="-0.0000495121" />
               <transforms:coefficient data-type:parameter="UV-379_28-A"  transforms:value="0.0001486685" />
               <transforms:coefficient data-type:parameter="UV-515_30-A"  transforms:value="0.0233345736" />
               <transforms:coefficient data-type:parameter="UV-735_30-A"  transforms:value="0.0000990248" />
               <transforms:coefficient data-type:parameter="UV-810_40-A"  transforms:value="0.0000990248" />
               <transforms:coefficient data-type:parameter="V-525_50-A"  transforms:value="0.0117683624" />
               <transforms:coefficient data-type:parameter="V-605_40-A"  transforms:value="0.0011928155" />
               <transforms:coefficient data-type:parameter="V-710_50-A"  transforms:value="0.0000990329" />
               <transforms:coefficient data-type:parameter="YG-610_20-A"  transforms:value="0.0000495121" />
               <transforms:coefficient data-type:parameter="YG-780_60-A"  transforms:value="0" />
             </transforms:spillover>
             <transforms:spillover data-type:parameter="R-670_30-A"  userProvidedCompInfix="Comp-R-670_30-A" >
               <transforms:coefficient data-type:parameter="B-530_30-A"  transforms:value="0.0005535301" />
               <transforms:coefficient data-type:parameter="R-670_30-A"  transforms:value="1" />
               <transforms:coefficient data-type:parameter="R-780_60-A"  transforms:value="0.0946116633" />
               <transforms:coefficient data-type:parameter="UV-379_28-A"  transforms:value="0.0001510174" />
               <transforms:coefficient data-type:parameter="UV-515_30-A"  transforms:value="0.0005042822" />
               <transforms:coefficient data-type:parameter="UV-735_30-A"  transforms:value="0.0067215962" />
               <transforms:coefficient data-type:parameter="UV-810_40-A"  transforms:value="0.0038789665" />
               <transforms:coefficient data-type:parameter="V-525_50-A"  transforms:value="0.0006636629" />
               <transforms:coefficient data-type:parameter="V-605_40-A"  transforms:value="0.0002017302" />
               <transforms:coefficient data-type:parameter="V-710_50-A"  transforms:value="0.0038811085" />
               <transforms:coefficient data-type:parameter="YG-610_20-A"  transforms:value="0.0003520647" />
               <transforms:coefficient data-type:parameter="YG-780_60-A"  transforms:value="0.0131117426" />
             </transforms:spillover>
             <transforms:spillover data-type:parameter="R-780_60-A"  userProvidedCompInfix="Comp-R-780_60-A" >
               <transforms:coefficient data-type:parameter="B-530_30-A"  transforms:value="0.0007325978" />
               <transforms:coefficient data-type:parameter="R-670_30-A"  transforms:value="0.0428115327" />
               <transforms:coefficient data-type:parameter="R-780_60-A"  transforms:value="1" />
               <transforms:coefficient data-type:parameter="UV-379_28-A"  transforms:value="0.0002094008" />
               <transforms:coefficient data-type:parameter="UV-515_30-A"  transforms:value="0.0008390296" />
               <transforms:coefficient data-type:parameter="UV-735_30-A"  transforms:value="0.0317586748" />
               <transforms:coefficient data-type:parameter="UV-810_40-A"  transforms:value="0.860064681" />
               <transforms:coefficient data-type:parameter="V-525_50-A"  transforms:value="0.0010614727" />
               <transforms:coefficient data-type:parameter="V-605_40-A"  transforms:value="0.0007343888" />
               <transforms:coefficient data-type:parameter="V-710_50-A"  transforms:value="0.0057607687" />
               <transforms:coefficient data-type:parameter="YG-610_20-A"  transforms:value="0.0008368938" />
               <transforms:coefficient data-type:parameter="YG-780_60-A"  transforms:value="0.2986052273" />
             </transforms:spillover>
             <transforms:spillover data-type:parameter="UV-379_28-A"  userProvidedCompInfix="Comp-UV-379_28-A" >
               <transforms:coefficient data-type:parameter="B-530_30-A"  transforms:value="0.000382526" />
               <transforms:coefficient data-type:parameter="R-670_30-A"  transforms:value="0.0000546223" />
               <transforms:coefficient data-type:parameter="R-780_60-A"  transforms:value="0" />
               <transforms:coefficient data-type:parameter="UV-379_28-A"  transforms:value="1" />
               <transforms:coefficient data-type:parameter="UV-515_30-A"  transforms:value="0.0756051496" />
               <transforms:coefficient data-type:parameter="UV-735_30-A"  transforms:value="0.0001638681" />
               <transforms:coefficient data-type:parameter="UV-810_40-A"  transforms:value="0.0002731152" />
               <transforms:coefficient data-type:parameter="V-525_50-A"  transforms:value="0.0007763052" />
               <transforms:coefficient data-type:parameter="V-605_40-A"  transforms:value="0.000219089" />
               <transforms:coefficient data-type:parameter="V-710_50-A"  transforms:value="0.0000546265" />
               <transforms:coefficient data-type:parameter="YG-610_20-A"  transforms:value="0.0000546222" />
               <transforms:coefficient data-type:parameter="YG-780_60-A"  transforms:value="0" />
             </transforms:spillover>
             <transforms:spillover data-type:parameter="UV-515_30-A"  userProvidedCompInfix="Comp-UV-515_30-A" >
               <transforms:coefficient data-type:parameter="B-530_30-A"  transforms:value="0.0397686822" />
               <transforms:coefficient data-type:parameter="R-670_30-A"  transforms:value="0" />
               <transforms:coefficient data-type:parameter="R-780_60-A"  transforms:value="0" />
               <transforms:coefficient data-type:parameter="UV-379_28-A"  transforms:value="0.1390036227" />
               <transforms:coefficient data-type:parameter="UV-515_30-A"  transforms:value="1" />
               <transforms:coefficient data-type:parameter="UV-735_30-A"  transforms:value="0.0043637245" />
               <transforms:coefficient data-type:parameter="UV-810_40-A"  transforms:value="0.0033194238" />
               <transforms:coefficient data-type:parameter="V-525_50-A"  transforms:value="0.1572705237" />
               <transforms:coefficient data-type:parameter="V-605_40-A"  transforms:value="0.019815217" />
               <transforms:coefficient data-type:parameter="V-710_50-A"  transforms:value="0.0017070094" />
               <transforms:coefficient data-type:parameter="YG-610_20-A"  transforms:value="0.0001896139" />
               <transforms:coefficient data-type:parameter="YG-780_60-A"  transforms:value="0" />
             </transforms:spillover>
             <transforms:spillover data-type:parameter="UV-735_30-A"  userProvidedCompInfix="Comp-UV-735_30-A" >
               <transforms:coefficient data-type:parameter="B-530_30-A"  transforms:value="0.0008153248" />
               <transforms:coefficient data-type:parameter="R-670_30-A"  transforms:value="0.0043748168" />
               <transforms:coefficient data-type:parameter="R-780_60-A"  transforms:value="0.0740350573" />
               <transforms:coefficient data-type:parameter="UV-379_28-A"  transforms:value="0.1086163896" />
               <transforms:coefficient data-type:parameter="UV-515_30-A"  transforms:value="0.0271582322" />
               <transforms:coefficient data-type:parameter="UV-735_30-A"  transforms:value="1" />
               <transforms:coefficient data-type:parameter="UV-810_40-A"  transforms:value="0.8796212435" />
               <transforms:coefficient data-type:parameter="V-525_50-A"  transforms:value="0.0015806083" />
               <transforms:coefficient data-type:parameter="V-605_40-A"  transforms:value="0.0005200692" />
               <transforms:coefficient data-type:parameter="V-710_50-A"  transforms:value="0.0325886114" />
               <transforms:coefficient data-type:parameter="YG-610_20-A"  transforms:value="0.0000740814" />
               <transforms:coefficient data-type:parameter="YG-780_60-A"  transforms:value="0.0085485739" />
             </transforms:spillover>
             <transforms:spillover data-type:parameter="UV-810_40-A"  userProvidedCompInfix="Comp-UV-810_40-A" >
               <transforms:coefficient data-type:parameter="B-530_30-A"  transforms:value="0.0004221723" />
               <transforms:coefficient data-type:parameter="R-670_30-A"  transforms:value="0.0001582417" />
               <transforms:coefficient data-type:parameter="R-780_60-A"  transforms:value="0.01697773" />
               <transforms:coefficient data-type:parameter="UV-379_28-A"  transforms:value="0.1162566993" />
               <transforms:coefficient data-type:parameter="UV-515_30-A"  transforms:value="0.0275577869" />
               <transforms:coefficient data-type:parameter="UV-735_30-A"  transforms:value="0.0087687883" />
               <transforms:coefficient data-type:parameter="UV-810_40-A"  transforms:value="1" />
               <transforms:coefficient data-type:parameter="V-525_50-A"  transforms:value="0.0011254153" />
               <transforms:coefficient data-type:parameter="V-605_40-A"  transforms:value="0.0003702966" />
               <transforms:coefficient data-type:parameter="V-710_50-A"  transforms:value="0.0001055032" />
               <transforms:coefficient data-type:parameter="YG-610_20-A"  transforms:value="0.0001582412" />
               <transforms:coefficient data-type:parameter="YG-780_60-A"  transforms:value="0.002691841" />
             </transforms:spillover>
             <transforms:spillover data-type:parameter="V-525_50-A"  userProvidedCompInfix="Comp-V-525_50-A" >
               <transforms:coefficient data-type:parameter="B-530_30-A"  transforms:value="0.0064849679" />
               <transforms:coefficient data-type:parameter="R-670_30-A"  transforms:value="0.0046641687" />
               <transforms:coefficient data-type:parameter="R-780_60-A"  transforms:value="0.0022205995" />
               <transforms:coefficient data-type:parameter="UV-379_28-A"  transforms:value="-0.0031133159" />
               <transforms:coefficient data-type:parameter="UV-515_30-A"  transforms:value="0.2781927119" />
               <transforms:coefficient data-type:parameter="UV-735_30-A"  transforms:value="0.0102222213" />
               <transforms:coefficient data-type:parameter="UV-810_40-A"  transforms:value="0.0091106532" />
               <transforms:coefficient data-type:parameter="V-525_50-A"  transforms:value="1" />
               <transforms:coefficient data-type:parameter="V-605_40-A"  transforms:value="0.3775776322" />
               <transforms:coefficient data-type:parameter="V-710_50-A"  transforms:value="0.0433538555" />
               <transforms:coefficient data-type:parameter="YG-610_20-A"  transforms:value="0.0019985665" />
               <transforms:coefficient data-type:parameter="YG-780_60-A"  transforms:value="0.0024426738" />
             </transforms:spillover>
             <transforms:spillover data-type:parameter="V-605_40-A"  userProvidedCompInfix="Comp-V-605_40-A" >
               <transforms:coefficient data-type:parameter="B-530_30-A"  transforms:value="0.0003085992" />
               <transforms:coefficient data-type:parameter="R-670_30-A"  transforms:value="0.0008740629" />
               <transforms:coefficient data-type:parameter="R-780_60-A"  transforms:value="0.0001028226" />
               <transforms:coefficient data-type:parameter="UV-379_28-A"  transforms:value="0.0008236322" />
               <transforms:coefficient data-type:parameter="UV-515_30-A"  transforms:value="0.0029466097" />
               <transforms:coefficient data-type:parameter="UV-735_30-A"  transforms:value="0.0453265762" />
               <transforms:coefficient data-type:parameter="UV-810_40-A"  transforms:value="0.0320729321" />
               <transforms:coefficient data-type:parameter="V-525_50-A"  transforms:value="0.0077278185" />
               <transforms:coefficient data-type:parameter="V-605_40-A"  transforms:value="1" />
               <transforms:coefficient data-type:parameter="V-710_50-A"  transforms:value="0.1820036705" />
               <transforms:coefficient data-type:parameter="YG-610_20-A"  transforms:value="0.1544140339" />
               <transforms:coefficient data-type:parameter="YG-780_60-A"  transforms:value="0.0113002602" />
             </transforms:spillover>
             <transforms:spillover data-type:parameter="V-710_50-A"  userProvidedCompInfix="Comp-V-710_50-A" >
               <transforms:coefficient data-type:parameter="B-530_30-A"  transforms:value="0.0006489463" />
               <transforms:coefficient data-type:parameter="R-670_30-A"  transforms:value="0.0301599997" />
               <transforms:coefficient data-type:parameter="R-780_60-A"  transforms:value="0.0630680114" />
               <transforms:coefficient data-type:parameter="UV-379_28-A"  transforms:value="0.0014434469" />
               <transforms:coefficient data-type:parameter="UV-515_30-A"  transforms:value="0.0063204062" />
               <transforms:coefficient data-type:parameter="UV-735_30-A"  transforms:value="0.4180196139" />
               <transforms:coefficient data-type:parameter="UV-810_40-A"  transforms:value="0.3487535063" />
               <transforms:coefficient data-type:parameter="V-525_50-A"  transforms:value="0.0179399678" />
               <transforms:coefficient data-type:parameter="V-605_40-A"  transforms:value="0.0026789127" />
               <transforms:coefficient data-type:parameter="V-710_50-A"  transforms:value="1" />
               <transforms:coefficient data-type:parameter="YG-610_20-A"  transforms:value="0.0001441404" />
               <transforms:coefficient data-type:parameter="YG-780_60-A"  transforms:value="0.0094835741" />
             </transforms:spillover>
             <transforms:spillover data-type:parameter="YG-610_20-A"  userProvidedCompInfix="Comp-YG-610_20-A" >
               <transforms:coefficient data-type:parameter="B-530_30-A"  transforms:value="0.0078010911" />
               <transforms:coefficient data-type:parameter="R-670_30-A"  transforms:value="0.0026476861" />
               <transforms:coefficient data-type:parameter="R-780_60-A"  transforms:value="0.0002561618" />
               <transforms:coefficient data-type:parameter="UV-379_28-A"  transforms:value="0.0004273382" />
               <transforms:coefficient data-type:parameter="UV-515_30-A"  transforms:value="0.0011131463" />
               <transforms:coefficient data-type:parameter="UV-735_30-A"  transforms:value="0.0267553643" />
               <transforms:coefficient data-type:parameter="UV-810_40-A"  transforms:value="0.0185974266" />
               <transforms:coefficient data-type:parameter="V-525_50-A"  transforms:value="0.0018218284" />
               <transforms:coefficient data-type:parameter="V-605_40-A"  transforms:value="0.3875670766" />
               <transforms:coefficient data-type:parameter="V-710_50-A"  transforms:value="0.052353241" />
               <transforms:coefficient data-type:parameter="YG-610_20-A"  transforms:value="1" />
               <transforms:coefficient data-type:parameter="YG-780_60-A"  transforms:value="0.0386180891" />
             </transforms:spillover>
             <transforms:spillover data-type:parameter="YG-780_60-A"  userProvidedCompInfix="Comp-YG-780_60-A" >
               <transforms:coefficient data-type:parameter="B-530_30-A"  transforms:value="0.0063908949" />
               <transforms:coefficient data-type:parameter="R-670_30-A"  transforms:value="0.0005249303" />
               <transforms:coefficient data-type:parameter="R-780_60-A"  transforms:value="0.069751331" />
               <transforms:coefficient data-type:parameter="UV-379_28-A"  transforms:value="0.0002627046" />
               <transforms:coefficient data-type:parameter="UV-515_30-A"  transforms:value="0.0006843025" />
               <transforms:coefficient data-type:parameter="UV-735_30-A"  transforms:value="0.0187565859" />
               <transforms:coefficient data-type:parameter="UV-810_40-A"  transforms:value="0.4836268324" />
               <transforms:coefficient data-type:parameter="V-525_50-A"  transforms:value="0.0011199621" />
               <transforms:coefficient data-type:parameter="V-605_40-A"  transforms:value="0.0025861124" />
               <transforms:coefficient data-type:parameter="V-710_50-A"  transforms:value="0.0027326839" />
               <transforms:coefficient data-type:parameter="YG-610_20-A"  transforms:value="0.0090999679" />
               <transforms:coefficient data-type:parameter="YG-780_60-A"  transforms:value="1" />
             </transforms:spillover>
             <SSM isCalculated="1" >
               <Parameters>
                 <Parameter name="B-530_30-A"  description=""  index="0" />
                 <Parameter name="R-670_30-A"  description=""  index="1" />
                 <Parameter name="R-780_60-A"  description=""  index="2" />
                 <Parameter name="UV-379_28-A"  description=""  index="3" />
                 <Parameter name="UV-515_30-A"  description=""  index="4" />
                 <Parameter name="UV-735_30-A"  description=""  index="5" />
                 <Parameter name="UV-810_40-A"  description=""  index="6" />
                 <Parameter name="V-525_50-A"  description=""  index="7" />
                 <Parameter name="V-605_40-A"  description=""  index="8" />
                 <Parameter name="V-710_50-A"  description=""  index="9" />
                 <Parameter name="YG-610_20-A"  description=""  index="10" />
                 <Parameter name="YG-780_60-A"  description=""  index="11" />
               </Parameters>
               <Coefficients>
                 <coeff row="0"  col="0"  value="0" />
                 <coeff row="0"  col="1"  value="0" />
                 <coeff row="0"  col="2"  value="0" />
                 <coeff row="0"  col="3"  value="0.00130582" />
                 <coeff row="0"  col="4"  value="0.386576" />
                 <coeff row="0"  col="5"  value="0" />
                 <coeff row="0"  col="6"  value="0" />
                 <coeff row="0"  col="7"  value="0.0732079" />
                 <coeff row="0"  col="8"  value="0.0730958" />
                 <coeff row="0"  col="9"  value="0.000422357" />
                 <coeff row="0"  col="10"  value="0.034746" />
                 <coeff row="0"  col="11"  value="0.032867" />
                 <coeff row="1"  col="0"  value="0" />
                 <coeff row="1"  col="1"  value="0" />
                 <coeff row="1"  col="2"  value="0.493773" />
                 <coeff row="1"  col="3"  value="0.0447714" />
                 <coeff row="1"  col="4"  value="0.0502062" />
                 <coeff row="1"  col="5"  value="0.184106" />
                 <coeff row="1"  col="6"  value="0.409577" />
                 <coeff row="1"  col="7"  value="0" />
                 <coeff row="1"  col="8"  value="0.073658" />
                 <coeff row="1"  col="9"  value="0.11448" />
                 <coeff row="1"  col="10"  value="0.0508121" />
                 <coeff row="1"  col="11"  value="0.198789" />
                 <coeff row="2"  col="0"  value="0" />
                 <coeff row="2"  col="1"  value="0.385078" />
                 <coeff row="2"  col="2"  value="0" />
                 <coeff row="2"  col="3"  value="1.36464" />
                 <coeff row="2"  col="4"  value="0.150287" />
                 <coeff row="2"  col="5"  value="0.388732" />
                 <coeff row="2"  col="6"  value="9.80498" />
                 <coeff row="2"  col="7"  value="0" />
                 <coeff row="2"  col="8"  value="0.106227" />
                 <coeff row="2"  col="9"  value="0.100351" />
                 <coeff row="2"  col="10"  value="0.0732795" />
                 <coeff row="2"  col="11"  value="1.28673" />
                 <coeff row="3"  col="0"  value="0" />
                 <coeff row="3"  col="1"  value="0" />
                 <coeff row="3"  col="2"  value="0" />
                 <coeff row="3"  col="3"  value="0" />
                 <coeff row="3"  col="4"  value="0.304568" />
                 <coeff row="3"  col="5"  value="0.0383679" />
                 <coeff row="3"  col="6"  value="0.0905762" />
                 <coeff row="3"  col="7"  value="0" />
                 <coeff row="3"  col="8"  value="0.0536021" />
                 <coeff row="3"  col="9"  value="0.0401585" />
                 <coeff row="3"  col="10"  value="0.0364949" />
                 <coeff row="3"  col="11"  value="0.0345213" />
                 <coeff row="4"  col="0"  value="0.39295" />
                 <coeff row="4"  col="1"  value="0.000503553" />
                 <coeff row="4"  col="2"  value="0" />
                 <coeff row="4"  col="3"  value="0.688909" />
                 <coeff row="4"  col="4"  value="0" />
                 <coeff row="4"  col="5"  value="0.123389" />
                 <coeff row="4"  col="6"  value="0.222155" />
                 <coeff row="4"  col="7"  value="1.04079" />
                 <coeff row="4"  col="8"  value="0.343759" />
                 <coeff row="4"  col="9"  value="0.112556" />
                 <coeff row="4"  col="10"  value="0.0875958" />
                 <coeff row="4"  col="11"  value="0.000276599" />
                 <coeff row="5"  col="0"  value="0" />
                 <coeff row="5"  col="1"  value="0.138928" />
                 <coeff row="5"  col="2"  value="1.08584" />
                 <coeff row="5"  col="3"  value="0.72881" />
                 <coeff row="5"  col="4"  value="0.226537" />
                 <coeff row="5"  col="5"  value="0" />
                 <coeff row="5"  col="6"  value="3.28445" />
                 <coeff row="5"  col="7"  value="0.0900003" />
                 <coeff row="5"  col="8"  value="0" />
                 <coeff row="5"  col="9"  value="0.364981" />
                 <coeff row="5"  col="10"  value="0" />
                 <coeff row="5"  col="11"  value="0.251473" />
                 <coeff row="6"  col="0"  value="0" />
                 <coeff row="6"  col="1"  value="0.000375405" />
                 <coeff row="6"  col="2"  value="0.32592" />
                 <coeff row="6"  col="3"  value="0.716633" />
                 <coeff row="6"  col="4"  value="0.222325" />
                 <coeff row="6"  col="5"  value="0.179524" />
                 <coeff row="6"  col="6"  value="0" />
                 <coeff row="6"  col="7"  value="0" />
                 <coeff row="6"  col="8"  value="0" />
                 <coeff row="6"  col="9"  value="0.0394602" />
                 <coeff row="6"  col="10"  value="0.0358621" />
                 <coeff row="6"  col="11"  value="0.114009" />
                 <coeff row="7"  col="0"  value="0" />
                 <coeff row="7"  col="1"  value="0.261572" />
                 <coeff row="7"  col="2"  value="0.191007" />
                 <coeff row="7"  col="3"  value="0" />
                 <coeff row="7"  col="4"  value="0" />
                 <coeff row="7"  col="5"  value="0.226527" />
                 <coeff row="7"  col="6"  value="0.354593" />
                 <coeff row="7"  col="7"  value="0" />
                 <coeff row="7"  col="8"  value="0.895679" />
                 <coeff row="7"  col="9"  value="0.299653" />
                 <coeff row="7"  col="10"  value="0.196155" />
                 <coeff row="7"  col="11"  value="0.172164" />
                 <coeff row="8"  col="0"  value="0" />
                 <coeff row="8"  col="1"  value="0.0703502" />
                 <coeff row="8"  col="2"  value="0.0437447" />
                 <coeff row="8"  col="3"  value="0.094863" />
                 <coeff row="8"  col="4"  value="0.0507596" />
                 <coeff row="8"  col="5"  value="0.596358" />
                 <coeff row="8"  col="6"  value="0.60096" />
                 <coeff row="8"  col="7"  value="0" />
                 <coeff row="8"  col="8"  value="0" />
                 <coeff row="8"  col="9"  value="0.620492" />
                 <coeff row="8"  col="10"  value="1.1067" />
                 <coeff row="8"  col="11"  value="0.148905" />
                 <coeff row="9"  col="0"  value="0" />
                 <coeff row="9"  col="1"  value="0.409834" />
                 <coeff row="9"  col="2"  value="0.748852" />
                 <coeff row="9"  col="3"  value="0.388376" />
                 <coeff row="9"  col="4"  value="0.086094" />
                 <coeff row="9"  col="5"  value="3.78932" />
                 <coeff row="9"  col="6"  value="2.18112" />
                 <coeff row="9"  col="7"  value="0.222305" />
                 <coeff row="9"  col="8"  value="0.10926" />
                 <coeff row="9"  col="9"  value="0" />
                 <coeff row="9"  col="10"  value="0.0419095" />
                 <coeff row="9"  col="11"  value="0.207354" />
                 <coeff row="10"  col="0"  value="0.107463" />
                 <coeff row="10"  col="1"  value="0.121778" />
                 <coeff row="10"  col="2"  value="0" />
                 <coeff row="10"  col="3"  value="0.0584311" />
                 <coeff row="10"  col="4"  value="0" />
                 <coeff row="10"  col="5"  value="0.362537" />
                 <coeff row="10"  col="6"  value="0.477941" />
                 <coeff row="10"  col="7"  value="0" />
                 <coeff row="10"  col="8"  value="1.51571" />
                 <coeff row="10"  col="9"  value="0.381435" />
                 <coeff row="10"  col="10"  value="0" />
                 <coeff row="10"  col="11"  value="0.24826" />
                 <coeff row="11"  col="0"  value="0.111722" />
                 <coeff row="11"  col="1"  value="0.0568694" />
                 <coeff row="11"  col="2"  value="0.647473" />
                 <coeff row="11"  col="3"  value="0.756294" />
                 <coeff row="11"  col="4"  value="0.0734321" />
                 <coeff row="11"  col="5"  value="0.275387" />
                 <coeff row="11"  col="6"  value="5.70333" />
                 <coeff row="11"  col="7"  value="0" />
                 <coeff row="11"  col="8"  value="0.136403" />
                 <coeff row="11"  col="9"  value="0.0953746" />
                 <coeff row="11"  col="10"  value="0.155744" />
                 <coeff row="11"  col="11"  value="0" />
               </Coefficients>
             </SSM>
             <DSSM isCalculated="1" >
               <Parameters>
                 <Parameter name="B-530_30-A"  description=""  index="0" />
                 <Parameter name="R-670_30-A"  description=""  index="1" />
                 <Parameter name="R-780_60-A"  description=""  index="2" />
                 <Parameter name="UV-379_28-A"  description=""  index="3" />
                 <Parameter name="UV-515_30-A"  description=""  index="4" />
                 <Parameter name="UV-735_30-A"  description=""  index="5" />
                 <Parameter name="UV-810_40-A"  description=""  index="6" />
                 <Parameter name="V-525_50-A"  description=""  index="7" />
                 <Parameter name="V-605_40-A"  description=""  index="8" />
                 <Parameter name="V-710_50-A"  description=""  index="9" />
                 <Parameter name="YG-610_20-A"  description=""  index="10" />
                 <Parameter name="YG-780_60-A"  description=""  index="11" />
               </Parameters>
               <Coefficients>
                 <coeff row="0"  col="0"  value="0" />
                 <coeff row="0"  col="1"  value="0" />
                 <coeff row="0"  col="2"  value="0" />
                 <coeff row="0"  col="3"  value="0.210242" />
                 <coeff row="0"  col="4"  value="62.24" />
                 <coeff row="0"  col="5"  value="0" />
                 <coeff row="0"  col="6"  value="0" />
                 <coeff row="0"  col="7"  value="11.7867" />
                 <coeff row="0"  col="8"  value="11.7687" />
                 <coeff row="0"  col="9"  value="0.0680009" />
                 <coeff row="0"  col="10"  value="5.59421" />
                 <coeff row="0"  col="11"  value="5.29169" />
                 <coeff row="1"  col="0"  value="0" />
                 <coeff row="1"  col="1"  value="0" />
                 <coeff row="1"  col="2"  value="78.8785" />
                 <coeff row="1"  col="3"  value="7.15206" />
                 <coeff row="1"  col="4"  value="8.02025" />
                 <coeff row="1"  col="5"  value="29.4102" />
                 <coeff row="1"  col="6"  value="65.4285" />
                 <coeff row="1"  col="7"  value="0" />
                 <coeff row="1"  col="8"  value="11.7666" />
                 <coeff row="1"  col="9"  value="18.2877" />
                 <coeff row="1"  col="10"  value="8.11705" />
                 <coeff row="1"  col="11"  value="31.7558" />
                 <coeff row="2"  col="0"  value="0" />
                 <coeff row="2"  col="1"  value="42.6544" />
                 <coeff row="2"  col="2"  value="0" />
                 <coeff row="2"  col="3"  value="151.159" />
                 <coeff row="2"  col="4"  value="16.647" />
                 <coeff row="2"  col="5"  value="43.0591" />
                 <coeff row="2"  col="6"  value="1086.08" />
                 <coeff row="2"  col="7"  value="0" />
                 <coeff row="2"  col="8"  value="11.7666" />
                 <coeff row="2"  col="9"  value="11.1157" />
                 <coeff row="2"  col="10"  value="8.11705" />
                 <coeff row="2"  col="11"  value="142.529" />
                 <coeff row="3"  col="0"  value="0" />
                 <coeff row="3"  col="1"  value="0" />
                 <coeff row="3"  col="2"  value="0" />
                 <coeff row="3"  col="3"  value="0" />
                 <coeff row="3"  col="4"  value="46.6877" />
                 <coeff row="3"  col="5"  value="5.88148" />
                 <coeff row="3"  col="6"  value="13.8846" />
                 <coeff row="3"  col="7"  value="0" />
                 <coeff row="3"  col="8"  value="8.21676" />
                 <coeff row="3"  col="9"  value="6.15597" />
                 <coeff row="3"  col="10"  value="5.59436" />
                 <coeff row="3"  col="11"  value="5.29184" />
                 <coeff row="4"  col="0"  value="45.6978" />
                 <coeff row="4"  col="1"  value="0.0585604" />
                 <coeff row="4"  col="2"  value="0" />
                 <coeff row="4"  col="3"  value="80.1162" />
                 <coeff row="4"  col="4"  value="0" />
                 <coeff row="4"  col="5"  value="14.3495" />
                 <coeff row="4"  col="6"  value="25.8354" />
                 <coeff row="4"  col="7"  value="121.038" />
                 <coeff row="4"  col="8"  value="39.9773" />
                 <coeff row="4"  col="9"  value="13.0896" />
                 <coeff row="4"  col="10"  value="10.1869" />
                 <coeff row="4"  col="11"  value="0.0321669" />
                 <coeff row="5"  col="0"  value="0" />
                 <coeff row="5"  col="1"  value="18.2879" />
                 <coeff row="5"  col="2"  value="142.936" />
                 <coeff row="5"  col="3"  value="95.9374" />
                 <coeff row="5"  col="4"  value="29.8204" />
                 <coeff row="5"  col="5"  value="0" />
                 <coeff row="5"  col="6"  value="432.35" />
                 <coeff row="5"  col="7"  value="11.8472" />
                 <coeff row="5"  col="8"  value="0" />
                 <coeff row="5"  col="9"  value="48.0445" />
                 <coeff row="5"  col="10"  value="0" />
                 <coeff row="5"  col="11"  value="33.1028" />
                 <coeff row="6"  col="0"  value="0" />
                 <coeff row="6"  col="1"  value="0.0585604" />
                 <coeff row="6"  col="2"  value="50.841" />
                 <coeff row="6"  col="3"  value="111.789" />
                 <coeff row="6"  col="4"  value="34.6811" />
                 <coeff row="6"  col="5"  value="28.0044" />
                 <coeff row="6"  col="6"  value="0" />
                 <coeff row="6"  col="7"  value="0" />
                 <coeff row="6"  col="8"  value="0" />
                 <coeff row="6"  col="9"  value="6.15549" />
                 <coeff row="6"  col="10"  value="5.59421" />
                 <coeff row="6"  col="11"  value="17.7846" />
                 <coeff row="7"  col="0"  value="0" />
                 <coeff row="7"  col="1"  value="19.8866" />
                 <coeff row="7"  col="2"  value="14.5217" />
                 <coeff row="7"  col="3"  value="0" />
                 <coeff row="7"  col="4"  value="0" />
                 <coeff row="7"  col="5"  value="17.2222" />
                 <coeff row="7"  col="6"  value="26.9586" />
                 <coeff row="7"  col="7"  value="0" />
                 <coeff row="7"  col="8"  value="68.0959" />
                 <coeff row="7"  col="9"  value="22.7817" />
                 <coeff row="7"  col="10"  value="14.9131" />
                 <coeff row="7"  col="11"  value="13.0892" />
                 <coeff row="8"  col="0"  value="0" />
                 <coeff row="8"  col="1"  value="11.1157" />
                 <coeff row="8"  col="2"  value="6.91187" />
                 <coeff row="8"  col="3"  value="14.9888" />
                 <coeff row="8"  col="4"  value="8.02025" />
                 <coeff row="8"  col="5"  value="94.2273" />
                 <coeff row="8"  col="6"  value="94.9544" />
                 <coeff row="8"  col="7"  value="0" />
                 <coeff row="8"  col="8"  value="0" />
                 <coeff row="8"  col="9"  value="98.0405" />
                 <coeff row="8"  col="10"  value="174.863" />
                 <coeff row="8"  col="11"  value="23.5276" />
                 <coeff row="9"  col="0"  value="0" />
                 <coeff row="9"  col="1"  value="54.706" />
                 <coeff row="9"  col="2"  value="99.9593" />
                 <coeff row="9"  col="3"  value="51.8417" />
                 <coeff row="9"  col="4"  value="11.4921" />
                 <coeff row="9"  col="5"  value="505.811" />
                 <coeff row="9"  col="6"  value="291.143" />
                 <coeff row="9"  col="7"  value="29.674" />
                 <coeff row="9"  col="8"  value="14.5844" />
                 <coeff row="9"  col="9"  value="0" />
                 <coeff row="9"  col="10"  value="5.59421" />
                 <coeff row="9"  col="11"  value="27.6784" />
                 <coeff row="10"  col="0"  value="13.16" />
                 <coeff row="10"  col="1"  value="14.913" />
                 <coeff row="10"  col="2"  value="0" />
                 <coeff row="10"  col="3"  value="7.15553" />
                 <coeff row="10"  col="4"  value="0" />
                 <coeff row="10"  col="5"  value="44.3967" />
                 <coeff row="10"  col="6"  value="58.5292" />
                 <coeff row="10"  col="7"  value="0" />
                 <coeff row="10"  col="8"  value="185.616" />
                 <coeff row="10"  col="9"  value="46.7109" />
                 <coeff row="10"  col="10"  value="0" />
                 <coeff row="10"  col="11"  value="30.4022" />
                 <coeff row="11"  col="0"  value="17.4697" />
                 <coeff row="11"  col="1"  value="8.89253" />
                 <coeff row="11"  col="2"  value="101.244" />
                 <coeff row="11"  col="3"  value="118.26" />
                 <coeff row="11"  col="4"  value="11.4824" />
                 <coeff row="11"  col="5"  value="43.0616" />
                 <coeff row="11"  col="6"  value="891.817" />
                 <coeff row="11"  col="7"  value="0" />
                 <coeff row="11"  col="8"  value="21.329" />
                 <coeff row="11"  col="9"  value="14.9135" />
                 <coeff row="11"  col="10"  value="24.3533" />
                 <coeff row="11"  col="11"  value="0" />
               </Coefficients>
             </DSSM>
           </transforms:spilloverMatrix>
         </Compensation>
       </Subpopulations>
       <Group name="Compensation"  live="1"  role="ws.group.dlog.compensation"  key=""  synchronized="0"  foreground="#bc1900"  fontStyle="bold" >
         <Criteria>
           <Criterion connector="And"  keyword="$FIL"  function="Contains"  value="unstained" />
           <Criterion connector="Or"  keyword="$FIL"  function="Contains"  value="comp" />
         </Criteria>
         <SampleRefs>
           <SampleRef sampleID="1" />
           <SampleRef sampleID="2" />
           <SampleRef sampleID="3" />
           <SampleRef sampleID="5" />
           <SampleRef sampleID="6" />
           <SampleRef sampleID="7" />
           <SampleRef sampleID="8" />
           <SampleRef sampleID="4" />
           <SampleRef sampleID="9" />
           <SampleRef sampleID="10" />
           <SampleRef sampleID="11" />
           <SampleRef sampleID="12" />
           <SampleRef sampleID="13" />
           <SampleRef sampleID="14" />
         </SampleRefs>
         <Keywords/>
       </Group>
     </GroupNode>
     <GroupNode name="mLN"  annotation=""  owningGroup="mLN"  expanded="1"  sortPriority="10"  count="-1" >
       <Graph smoothing="13"  backColor="#ffffff"  foreColor="#000000"  type="Pseudocolor"  fast="1" >
         <Axis dimension="x"  name=""  label=""  auto="auto" />
         <Axis dimension="y"  name=""  label=""  auto="auto" />
         <GraphSettings level="5%"  smoothingHighResolution="1"  contourHighResolution="1"  histogramSmoothingCount="0"  graphResolution="256"  showOutliers="0"  drawLargeDots="1"  dotsToDraw="8000"  tint="le.chartfill.tinted.40"  lineWeight="le.lineweight.normal"  lineStyle="le.linestyle.solid" />
         <GraphEnvironment showGrid="0"  showAxes="tnlTNL"  showGates="1"  showFreqOnPlots="1"  showGateNameOnPlots="1"  showMedians="0"  showUncomped="0"  addEventParam="0"  lastYAxisName="" >
           <TextTraits font="SansSerif"  size="11"  name="Labels"  style="plain"  color="#000000"  background="#00ffffff"  just="left" />
           <TextTraits font="SansSerif"  size="11"  name="LayoutGates"  style="plain"  color="#000000"  background="#00ffffff"  just="left" />
           <TextTraits font="SansSerif"  size="9"  name="Numbers"  style="plain"  color="#000000"  background="#00ffffff"  just="left" />
           <TextTraits font="SansSerif"  size="9"  name="Legend"  style="plain"  color="#000000"  background="#00ffffff"  just="left" />
           <WindowPosition x="0"  y="0"  width="0"  height="0"  displayed="0"  panelState="" />
         </GraphEnvironment>
       </Graph>
       <Subpopulations>
         <Population name="Lymphocytes"  annotation=""  owningGroup="mLN"  expanded="1"  sortPriority="10"  count="99522" >
           <Graph smoothing="0"  backColor="#ffffff"  foreColor="#000000"  heatMapStatParameter="Comp-B-530_30-A"  type="Pseudocolor"  fast="1" >
             <Axis dimension="x"  name="SSC-A"  label=""  auto="auto" />
             <Axis dimension="y"  name="SSC-H"  label=""  auto="auto" />
             <GraphSettings level="5%"  smoothingHighResolution="1"  contourHighResolution="1"  histogramSmoothingCount="0"  graphResolution="256"  showOutliers="0"  drawLargeDots="1"  dotsToDraw="8000"  tint="le.chartfill.tinted.40"  lineWeight="le.lineweight.normal"  lineStyle="le.linestyle.solid" />
             <GraphEnvironment showGrid="0"  showAxes="tnlTNL"  showGates="1"  showFreqOnPlots="1"  showGateNameOnPlots="1"  showMedians="0"  showUncomped="0"  addEventParam="0"  lastYAxisName="" >
               <TextTraits font="SansSerif"  size="11"  name="Labels"  style="plain"  color="#000000"  background="#00ffffff"  just="left" />
               <TextTraits font="SansSerif"  size="11"  name="LayoutGates"  style="plain"  color="#000000"  background="#00ffffff"  just="left" />
               <TextTraits font="SansSerif"  size="9"  name="Numbers"  style="plain"  color="#000000"  background="#00ffffff"  just="left" />
               <TextTraits font="SansSerif"  size="9"  name="Legend"  style="plain"  color="#000000"  background="#00ffffff"  just="left" />
               <WindowPosition x="601"  y="25"  width="477"  height="821"  displayed="1"  panelState="---" />
             </GraphEnvironment>
           </Graph>
           <Gate gating:id="ID1567445594" >
             <gating:PolygonGate eventsInside="1"  annoOffsetX="-33"  annoOffsetY="-104"  tint="#000000"  isTinted="0"  lineWeight="Normal"  userDefined="1"  quadId="-1"  gateResolution="256" >
               <gating:dimension>
                 <data-type:fcs-dimension data-type:name="FSC-A" />
               </gating:dimension>
               <gating:dimension>
                 <data-type:fcs-dimension data-type:name="FSC-H" />
               </gating:dimension>
               <gating:vertex>
                 <gating:coordinate data-type:value="168886.6984815618" />
                 <gating:coordinate data-type:value="161319.3846153846" />
               </gating:vertex>
               <gating:vertex>
                 <gating:coordinate data-type:value="259300.7895878525" />
                 <gating:coordinate data-type:value="176313.8145956607" />
               </gating:vertex>
               <gating:vertex>
                 <gating:coordinate data-type:value="9098.273318872" />
                 <gating:coordinate data-type:value="1034.0986193294" />
               </gating:vertex>
               <gating:vertex>
                 <gating:coordinate data-type:value="10804.1995661605" />
                 <gating:coordinate data-type:value="28954.7613412229" />
               </gating:vertex>
             </gating:PolygonGate>
           </Gate>
           <Subpopulations>
             <Population name="Single Cells"  annotation=""  owningGroup="mLN"  expanded="1"  sortPriority="10"  count="93499" >
               <Graph smoothing="0"  backColor="#ffffff"  foreColor="#000000"  heatMapStatParameter="Comp-B-530_30-A"  type="Pseudocolor"  fast="1" >
                 <Axis dimension="x"  name="FSC-A"  label=""  auto="auto" />
                 <Axis dimension="y"  name="SSC-A"  label=""  auto="auto" />
                 <GraphSettings level="5%"  smoothingHighResolution="1"  contourHighResolution="1"  histogramSmoothingCount="0"  graphResolution="256"  showOutliers="0"  drawLargeDots="1"  dotsToDraw="8000"  tint="le.chartfill.tinted.40"  lineWeight="le.lineweight.normal"  lineStyle="le.linestyle.solid" />
                 <GraphEnvironment showGrid="0"  showAxes="tnlTNL"  showGates="1"  showFreqOnPlots="1"  showGateNameOnPlots="1"  showMedians="0"  showUncomped="0"  addEventParam="0"  lastYAxisName="" >
                   <TextTraits font="SansSerif"  size="11"  name="Labels"  style="plain"  color="#000000"  background="#00ffffff"  just="left" />
                   <TextTraits font="SansSerif"  size="11"  name="LayoutGates"  style="plain"  color="#000000"  background="#00ffffff"  just="left" />
                   <TextTraits font="SansSerif"  size="9"  name="Numbers"  style="plain"  color="#000000"  background="#00ffffff"  just="left" />
                   <TextTraits font="SansSerif"  size="9"  name="Legend"  style="plain"  color="#000000"  background="#00ffffff"  just="left" />
                   <WindowPosition x="601"  y="25"  width="477"  height="821"  displayed="1"  panelState="---" />
                 </GraphEnvironment>
               </Graph>
               <Gate gating:id="ID911183544"  gating:parent_id="ID1567445594" >
                 <gating:PolygonGate eventsInside="1"  annoOffsetX="-11"  annoOffsetY="-153"  tint="#000000"  isTinted="0"  lineWeight="Normal"  userDefined="1"  quadId="-1"  gateResolution="256" >
                   <gating:dimension>
                     <data-type:fcs-dimension data-type:name="SSC-A" />
                   </gating:dimension>
                   <gating:dimension>
                     <data-type:fcs-dimension data-type:name="SSC-H" />
                   </gating:dimension>
                   <gating:vertex>
                     <gating:coordinate data-type:value="251381.4897360704" />
                     <gating:coordinate data-type:value="232599.0819672131" />
                   </gating:vertex>
                   <gating:vertex>
                     <gating:coordinate data-type:value="258300.2463343109" />
                     <gating:coordinate data-type:value="208963.1475409836" />
                   </gating:vertex>
                   <gating:vertex>
                     <gating:coordinate data-type:value="15375.0146627566" />
                     <gating:coordinate data-type:value="3223.0819672131" />
                   </gating:vertex>
                   <gating:vertex>
                     <gating:coordinate data-type:value="7687.5073313783" />
                     <gating:coordinate data-type:value="1074.3606557377" />
                   </gating:vertex>
                   <gating:vertex>
                     <gating:coordinate data-type:value="3843.7536656891" />
                     <gating:coordinate data-type:value="1074.3606557377" />
                   </gating:vertex>
                   <gating:vertex>
                     <gating:coordinate data-type:value="-768.7507331378" />
                     <gating:coordinate data-type:value="6983.3442622951" />
                   </gating:vertex>
                   <gating:vertex>
                     <gating:coordinate data-type:value="768.7507331378" />
                     <gating:coordinate data-type:value="17726.9508196721" />
                   </gating:vertex>
                 </gating:PolygonGate>
               </Gate>
               <Subpopulations>
                 <Population name="FSC-A, SSC-A subset"  annotation=""  owningGroup="mLN"  expanded="1"  sortPriority="10"  count="84906" >
                   <Graph smoothing="0"  backColor="#ffffff"  foreColor="#000000"  heatMapStatParameter="Comp-B-530_30-A"  type="Pseudocolor"  fast="1" >
                     <Axis dimension="x"  name="FSC-A"  label=""  auto="auto" />
                     <Axis dimension="y"  name="SSC-A"  label=""  auto="auto" />
                     <GraphSettings level="5%"  smoothingHighResolution="1"  contourHighResolution="1"  histogramSmoothingCount="0"  graphResolution="256"  showOutliers="0"  drawLargeDots="1"  dotsToDraw="8000"  tint="le.chartfill.tinted.40"  lineWeight="le.lineweight.normal"  lineStyle="le.linestyle.solid" />
                     <GraphEnvironment showGrid="0"  showAxes="tnlTNL"  showGates="1"  showFreqOnPlots="1"  showGateNameOnPlots="1"  showMedians="0"  showUncomped="0"  addEventParam="0"  lastYAxisName="" >
                       <TextTraits font="SansSerif"  size="11"  name="Labels"  style="plain"  color="#000000"  background="#00ffffff"  just="left" />
                       <TextTraits font="SansSerif"  size="11"  name="LayoutGates"  style="plain"  color="#000000"  background="#00ffffff"  just="left" />
                       <TextTraits font="SansSerif"  size="9"  name="Numbers"  style="plain"  color="#000000"  background="#00ffffff"  just="left" />
                       <TextTraits font="SansSerif"  size="9"  name="Legend"  style="plain"  color="#000000"  background="#00ffffff"  just="left" />
                       <WindowPosition x="601"  y="25"  width="477"  height="821"  displayed="1"  panelState="---" />
                     </GraphEnvironment>
                   </Graph>
                   <Gate gating:id="ID2039329760"  gating:parent_id="ID911183544" >
                     <gating:PolygonGate eventsInside="1"  annoOffsetX="128"  annoOffsetY="-204"  tint="#000000"  isTinted="0"  lineWeight="Normal"  userDefined="1"  quadId="-1"  gateResolution="256" >
                       <gating:dimension>
                         <data-type:fcs-dimension data-type:name="FSC-A" />
                       </gating:dimension>
                       <gating:dimension>
                         <data-type:fcs-dimension data-type:name="SSC-A" />
                       </gating:dimension>
                       <gating:vertex>
                         <gating:coordinate data-type:value="132225.1260997067" />
                         <gating:coordinate data-type:value="67684.7213114754" />
                       </gating:vertex>
                       <gating:vertex>
                         <gating:coordinate data-type:value="87637.5835777126" />
                         <gating:coordinate data-type:value="6446.1639344262" />
                       </gating:vertex>
                       <gating:vertex>
                         <gating:coordinate data-type:value="52275.0498533724" />
                         <gating:coordinate data-type:value="2685.9016393443" />
                       </gating:vertex>
                       <gating:vertex>
                         <gating:coordinate data-type:value="29981.2785923754" />
                         <gating:coordinate data-type:value="5908.9836065574" />
                       </gating:vertex>
                       <gating:vertex>
                         <gating:coordinate data-type:value="19987.5190615836" />
                         <gating:coordinate data-type:value="16115.4098360656" />
                       </gating:vertex>
                       <gating:vertex>
                         <gating:coordinate data-type:value="16143.7653958944" />
                         <gating:coordinate data-type:value="34379.5409836066" />
                       </gating:vertex>
                       <gating:vertex>
                         <gating:coordinate data-type:value="27675.0263929619" />
                         <gating:coordinate data-type:value="71444.9836065574" />
                       </gating:vertex>
                       <gating:vertex>
                         <gating:coordinate data-type:value="60731.3079178886" />
                         <gating:coordinate data-type:value="123551.4754098361" />
                       </gating:vertex>
                       <gating:vertex>
                         <gating:coordinate data-type:value="98400.0938416422" />
                         <gating:coordinate data-type:value="133220.7213114754" />
                       </gating:vertex>
                       <gating:vertex>
                         <gating:coordinate data-type:value="123000.1173020528" />
                         <gating:coordinate data-type:value="131072" />
                       </gating:vertex>
                     </gating:PolygonGate>
                   </Gate>
                   <Subpopulations>
                     <Population name="Live"  annotation=""  owningGroup="mLN"  expanded="1"  sortPriority="10"  count="234563" >
                       <Graph smoothing="0"  backColor="#ffffff"  foreColor="#000000"  heatMapStatParameter="Comp-B-530_30-A :: RBD-tet"  type="Pseudocolor"  fast="1" >
                         <Axis dimension="x"  name="Comp-V-525_50-A"  label=""  auto="auto" />
                         <Axis dimension="y"  name="SSC-A"  label=""  auto="auto" />
                         <GraphSettings level="5%"  smoothingHighResolution="1"  contourHighResolution="1"  histogramSmoothingCount="0"  graphResolution="256"  showOutliers="0"  drawLargeDots="1"  dotsToDraw="8000"  tint="le.chartfill.tinted.40"  lineWeight="le.lineweight.normal"  lineStyle="le.linestyle.solid" />
                         <GraphEnvironment showGrid="0"  showAxes="tnlTNL"  showGates="1"  showFreqOnPlots="1"  showGateNameOnPlots="1"  showMedians="0"  showUncomped="0"  addEventParam="0"  lastYAxisName="" >
                           <TextTraits font="SansSerif"  size="11"  name="Labels"  style="plain"  color="#000000"  background="#00ffffff"  just="left" />
                           <TextTraits font="SansSerif"  size="11"  name="LayoutGates"  style="plain"  color="#000000"  background="#00ffffff"  just="left" />
                           <TextTraits font="SansSerif"  size="9"  name="Numbers"  style="plain"  color="#000000"  background="#00ffffff"  just="left" />
                           <TextTraits font="SansSerif"  size="9"  name="Legend"  style="plain"  color="#000000"  background="#00ffffff"  just="left" />
                           <WindowPosition x="795"  y="25"  width="468"  height="821"  displayed="1"  panelState="---" />
                         </GraphEnvironment>
                       </Graph>
                       <Gate gating:id="ID134633215"  gating:parent_id="ID2039329760" >
                         <gating:PolygonGate eventsInside="1"  annoOffsetX="-75"  annoOffsetY="-168"  tint="#000000"  isTinted="0"  lineWeight="Normal"  userDefined="1"  quadId="-1"  gateResolution="256" >
                           <gating:dimension>
                             <data-type:fcs-dimension data-type:name="Comp-V-525_50-A" />
                           </gating:dimension>
                           <gating:dimension>
                             <data-type:fcs-dimension data-type:name="SSC-A" />
                           </gating:dimension>
                           <gating:vertex>
                             <gating:coordinate data-type:value="1712.1761425444" />
                             <gating:coordinate data-type:value="115493.7704918033" />
                           </gating:vertex>
                           <gating:vertex>
                             <gating:coordinate data-type:value="799.2133833464" />
                             <gating:coordinate data-type:value="44585.9672131148" />
                           </gating:vertex>
                           <gating:vertex>
                             <gating:coordinate data-type:value="330.5430281836" />
                             <gating:coordinate data-type:value="8057.7049180328" />
                           </gating:vertex>
                           <gating:vertex>
                             <gating:coordinate data-type:value="-208.2174918627" />
                             <gating:coordinate data-type:value="8057.7049180328" />
                           </gating:vertex>
                           <gating:vertex>
                             <gating:coordinate data-type:value="-208.2174918627" />
                             <gating:coordinate data-type:value="145575.868852459" />
                           </gating:vertex>
                           <gating:vertex>
                             <gating:coordinate data-type:value="1089.2102081699" />
                             <gating:coordinate data-type:value="145575.868852459" />
                           </gating:vertex>
                         </gating:PolygonGate>
                       </Gate>
                       <Subpopulations>
                         <Population name="CD4"  annotation=""  owningGroup="mLN"  expanded="1"  sortPriority="10"  count="80954" >
                           <Graph smoothing="0"  backColor="#ffffff"  foreColor="#000000"  heatMapStatParameter="Comp-B-530_30-A :: RBD-tet"  type="Pseudocolor"  fast="1" >
                             <Axis dimension="x"  name="Comp-V-710_50-A"  label=""  auto="auto" />
                             <Axis dimension="y"  name="Comp-V-605_40-A"  label=""  auto="auto" />
                             <GraphSettings level="5%"  smoothingHighResolution="1"  contourHighResolution="1"  histogramSmoothingCount="0"  graphResolution="256"  showOutliers="0"  drawLargeDots="1"  dotsToDraw="8000"  tint="le.chartfill.tinted.40"  lineWeight="le.lineweight.normal"  lineStyle="le.linestyle.solid" />
                             <GraphEnvironment showGrid="0"  showAxes="tnlTNL"  showGates="1"  showFreqOnPlots="1"  showGateNameOnPlots="1"  showMedians="0"  showUncomped="0"  addEventParam="0"  lastYAxisName="" >
                               <TextTraits font="SansSerif"  size="11"  name="Labels"  style="plain"  color="#000000"  background="#00ffffff"  just="left" />
                               <TextTraits font="SansSerif"  size="11"  name="LayoutGates"  style="plain"  color="#000000"  background="#00ffffff"  just="left" />
                               <TextTraits font="SansSerif"  size="9"  name="Numbers"  style="plain"  color="#000000"  background="#00ffffff"  just="left" />
                               <TextTraits font="SansSerif"  size="9"  name="Legend"  style="plain"  color="#000000"  background="#00ffffff"  just="left" />
                               <WindowPosition x="144"  y="48"  width="468"  height="821"  displayed="1"  panelState="---" />
                             </GraphEnvironment>
                           </Graph>
                           <Gate gating:id="ID1062091303"  gating:parent_id="ID134633215" >
                             <gating:PolygonGate eventsInside="1"  annoOffsetX="-5"  annoOffsetY="-95"  tint="#000000"  isTinted="0"  lineWeight="Normal"  userDefined="1"  quadId="-1"  gateResolution="256" >
                               <gating:dimension>
                                 <data-type:fcs-dimension data-type:name="Comp-V-710_50-A" />
                               </gating:dimension>
                               <gating:dimension>
                                 <data-type:fcs-dimension data-type:name="Comp-V-605_40-A" />
                               </gating:dimension>
                               <gating:vertex>
                                 <gating:coordinate data-type:value="-340.319016566" />
                                 <gating:coordinate data-type:value="30395.0136326708" />
                               </gating:vertex>
                               <gating:vertex>
                                 <gating:coordinate data-type:value="-340.319016566" />
                                 <gating:coordinate data-type:value="4577.3289303877" />
                               </gating:vertex>
                               <gating:vertex>
                                 <gating:coordinate data-type:value="-63.4657851405" />
                                 <gating:coordinate data-type:value="2945.9510207934" />
                               </gating:vertex>
                               <gating:vertex>
                                 <gating:coordinate data-type:value="269.6659989656" />
                                 <gating:coordinate data-type:value="2945.9510207934" />
                               </gating:vertex>
                               <gating:vertex>
                                 <gating:coordinate data-type:value="635.6475735133" />
                                 <gating:coordinate data-type:value="5456.9540482628" />
                               </gating:vertex>
                               <gating:vertex>
                                 <gating:coordinate data-type:value="635.6475735133" />
                                 <gating:coordinate data-type:value="33004.2915497668" />
                               </gating:vertex>
                               <gating:vertex>
                                 <gating:coordinate data-type:value="-369.4436534961" />
                                 <gating:coordinate data-type:value="33004.2915497668" />
                               </gating:vertex>
                             </gating:PolygonGate>
                           </Gate>
                           <Subpopulations>
                             <Statistic name="Geometric Mean"  annotation=""  owningGroup="mLN"  expanded="1"  sortPriority="5"  id="Comp-R-780_60-A"  ancestor=""  correlate=""  value="NaN" />
                             <Population name="CD95, PD1"  annotation=""  owningGroup="mLN"  expanded="1"  sortPriority="10"  count="7109" >
                               <Graph smoothing="0"  backColor="#ffffff"  foreColor="#000000"  heatMapStatParameter="Comp-B-530_30-A :: RBD-tet"  type="Pseudocolor"  fast="1" >
                                 <Axis dimension="x"  name="Comp-YG-780_60-A"  label=""  auto="auto" />
                                 <Axis dimension="y"  name="Comp-UV-735_30-A"  label=""  auto="auto" />
                                 <GraphSettings level="5%"  smoothingHighResolution="1"  contourHighResolution="1"  histogramSmoothingCount="0"  graphResolution="256"  showOutliers="0"  drawLargeDots="1"  dotsToDraw="8000"  tint="le.chartfill.tinted.40"  lineWeight="le.lineweight.normal"  lineStyle="le.linestyle.solid" />
                                 <GraphEnvironment showGrid="0"  showAxes="tnlTNL"  showGates="1"  showFreqOnPlots="1"  showGateNameOnPlots="1"  showMedians="0"  showUncomped="0"  addEventParam="0"  lastYAxisName="" >
                                   <TextTraits font="SansSerif"  size="11"  name="Labels"  style="plain"  color="#000000"  background="#00ffffff"  just="left" />
                                   <TextTraits font="SansSerif"  size="11"  name="LayoutGates"  style="plain"  color="#000000"  background="#00ffffff"  just="left" />
                                   <TextTraits font="SansSerif"  size="9"  name="Numbers"  style="plain"  color="#000000"  background="#00ffffff"  just="left" />
                                   <TextTraits font="SansSerif"  size="9"  name="Legend"  style="plain"  color="#000000"  background="#00ffffff"  just="left" />
                                   <WindowPosition x="144"  y="48"  width="468"  height="821"  displayed="1"  panelState="---" />
                                 </GraphEnvironment>
                               </Graph>
                               <Gate gating:id="ID1967016248"  gating:parent_id="ID1062091303" >
                                 <gating:PolygonGate eventsInside="1"  annoOffsetX="1"  annoOffsetY="-134"  tint="#000000"  isTinted="0"  lineWeight="Normal"  userDefined="1"  quadId="-1"  gateResolution="256" >
                                   <gating:dimension>
                                     <data-type:fcs-dimension data-type:name="Comp-YG-780_60-A" />
                                   </gating:dimension>
                                   <gating:dimension>
                                     <data-type:fcs-dimension data-type:name="Comp-UV-735_30-A" />
                                   </gating:dimension>
                                   <gating:vertex>
                                     <gating:coordinate data-type:value="74.9304507058" />
                                     <gating:coordinate data-type:value="354.3092671021" />
                                   </gating:vertex>
                                   <gating:vertex>
                                     <gating:coordinate data-type:value="1505.9428274479" />
                                     <gating:coordinate data-type:value="161.5097247027" />
                                   </gating:vertex>
                                   <gating:vertex>
                                     <gating:coordinate data-type:value="7161.8883148073" />
                                     <gating:coordinate data-type:value="461.7196571441" />
                                   </gating:vertex>
                                   <gating:vertex>
                                     <gating:coordinate data-type:value="7161.8883148073" />
                                     <gating:coordinate data-type:value="9864.9617164897" />
                                   </gating:vertex>
                                   <gating:vertex>
                                     <gating:coordinate data-type:value="47.5841912141" />
                                     <gating:coordinate data-type:value="9864.9617164897" />
                                   </gating:vertex>
                                 </gating:PolygonGate>
                               </Gate>
                             </Population>
                           </Subpopulations>
                         </Population>
                         <Population name="CD8"  annotation=""  owningGroup="mLN"  expanded="1"  sortPriority="10"  count="63643" >
                           <Graph smoothing="0"  backColor="#ffffff"  foreColor="#000000"  heatMapStatParameter="Comp-B-530_30-A :: RBD-tet"  type="Pseudocolor"  fast="1" >
                             <Axis dimension="x"  name="Comp-V-710_50-A"  label=""  auto="auto" />
                             <Axis dimension="y"  name="Comp-V-605_40-A"  label=""  auto="auto" />
                             <GraphSettings level="5%"  smoothingHighResolution="1"  contourHighResolution="1"  histogramSmoothingCount="0"  graphResolution="256"  showOutliers="0"  drawLargeDots="1"  dotsToDraw="8000"  tint="le.chartfill.tinted.40"  lineWeight="le.lineweight.normal"  lineStyle="le.linestyle.solid" />
                             <GraphEnvironment showGrid="0"  showAxes="tnlTNL"  showGates="1"  showFreqOnPlots="1"  showGateNameOnPlots="1"  showMedians="0"  showUncomped="0"  addEventParam="0"  lastYAxisName="" >
                               <TextTraits font="SansSerif"  size="11"  name="Labels"  style="plain"  color="#000000"  background="#00ffffff"  just="left" />
                               <TextTraits font="SansSerif"  size="11"  name="LayoutGates"  style="plain"  color="#000000"  background="#00ffffff"  just="left" />
                               <TextTraits font="SansSerif"  size="9"  name="Numbers"  style="plain"  color="#000000"  background="#00ffffff"  just="left" />
                               <TextTraits font="SansSerif"  size="9"  name="Legend"  style="plain"  color="#000000"  background="#00ffffff"  just="left" />
                               <WindowPosition x="144"  y="48"  width="468"  height="821"  displayed="1"  panelState="---" />
                             </GraphEnvironment>
                           </Graph>
                           <Gate gating:id="ID1639507660"  gating:parent_id="ID134633215" >
                             <gating:PolygonGate eventsInside="1"  annoOffsetX="68"  annoOffsetY="-113"  tint="#000000"  isTinted="0"  lineWeight="Normal"  userDefined="1"  quadId="-1"  gateResolution="256" >
                               <gating:dimension>
                                 <data-type:fcs-dimension data-type:name="Comp-V-710_50-A" />
                               </gating:dimension>
                               <gating:dimension>
                                 <data-type:fcs-dimension data-type:name="Comp-V-605_40-A" />
                               </gating:dimension>
                               <gating:vertex>
                                 <gating:coordinate data-type:value="13684.7257257583" />
                                 <gating:coordinate data-type:value="967.3420217847" />
                               </gating:vertex>
                               <gating:vertex>
                                 <gating:coordinate data-type:value="1857.8941429661" />
                                 <gating:coordinate data-type:value="296.6544080365" />
                               </gating:vertex>
                               <gating:vertex>
                                 <gating:coordinate data-type:value="1857.8941429661" />
                                 <gating:coordinate data-type:value="-269.5647274168" />
                               </gating:vertex>
                               <gating:vertex>
                                 <gating:coordinate data-type:value="60456.2066046832" />
                                 <gating:coordinate data-type:value="-269.5647274168" />
                               </gating:vertex>
                               <gating:vertex>
                                 <gating:coordinate data-type:value="60456.2066046832" />
                                 <gating:coordinate data-type:value="934.77185775" />
                               </gating:vertex>
                               <gating:vertex>
                                 <gating:coordinate data-type:value="16390.6455095491" />
                                 <gating:coordinate data-type:value="934.77185775" />
                               </gating:vertex>
                             </gating:PolygonGate>
                           </Gate>
                           <Subpopulations>
                             <Statistic name="Geometric Mean"  annotation=""  owningGroup="mLN"  expanded="1"  sortPriority="5"  id="Comp-R-780_60-A"  ancestor=""  correlate=""  value="NaN" />
                           </Subpopulations>
                         </Population>
                         <Population name="neg"  annotation=""  owningGroup="mLN"  expanded="1"  sortPriority="10"  count="78025" >
                           <Graph smoothing="0"  backColor="#ffffff"  foreColor="#000000"  heatMapStatParameter="Comp-B-530_30-A :: RBD-tet"  type="Pseudocolor"  fast="1" >
                             <Axis dimension="x"  name="Comp-UV-515_30-A"  label=""  auto="auto" />
                             <Axis dimension="y"  name="Comp-UV-810_40-A"  label=""  auto="auto" />
                             <GraphSettings level="5%"  smoothingHighResolution="1"  contourHighResolution="1"  histogramSmoothingCount="0"  graphResolution="256"  showOutliers="0"  drawLargeDots="1"  dotsToDraw="8000"  tint="le.chartfill.tinted.40"  lineWeight="le.lineweight.normal"  lineStyle="le.linestyle.solid" />
                             <GraphEnvironment showGrid="0"  showAxes="tnlTNL"  showGates="1"  showFreqOnPlots="1"  showGateNameOnPlots="1"  showMedians="0"  showUncomped="0"  addEventParam="0"  lastYAxisName="" >
                               <TextTraits font="SansSerif"  size="11"  name="Labels"  style="plain"  color="#000000"  background="#00ffffff"  just="left" />
                               <TextTraits font="SansSerif"  size="11"  name="LayoutGates"  style="plain"  color="#000000"  background="#00ffffff"  just="left" />
                               <TextTraits font="SansSerif"  size="9"  name="Numbers"  style="plain"  color="#000000"  background="#00ffffff"  just="left" />
                               <TextTraits font="SansSerif"  size="9"  name="Legend"  style="plain"  color="#000000"  background="#00ffffff"  just="left" />
                               <WindowPosition x="493"  y="50"  width="468"  height="821"  displayed="1"  panelState="---" />
                             </GraphEnvironment>
                           </Graph>
                           <Gate gating:id="ID1538516394"  gating:parent_id="ID134633215" >
                             <gating:RectangleGate eventsInside="1"  annoOffsetX="57"  annoOffsetY="99"  tint="#000000"  isTinted="0"  lineWeight="Normal"  userDefined="1"  percentX="0"  percentY="0" >
                               <gating:dimension gating:min="-330.97669298226265"  gating:max="1007.4337516659368" >
                                 <data-type:fcs-dimension data-type:name="Comp-V-710_50-A" />
                               </gating:dimension>
                               <gating:dimension gating:min="-300.47730225938017"  gating:max="873.042375899991" >
                                 <data-type:fcs-dimension data-type:name="Comp-V-605_40-A" />
                               </gating:dimension>
                             </gating:RectangleGate>
                           </Gate>
                           <Subpopulations>
                             <Population name="B220, CD19"  annotation=""  owningGroup="mLN"  expanded="1"  sortPriority="10"  count="113294" >
                               <Graph smoothing="13"  backColor="#ffffff"  foreColor="#000000"  heatMapStatParameter="Comp-B-530_30-A :: RBD-tet"  type="Contour"  fast="1" >
                                 <Axis dimension="x"  name="Comp-R-670_30-A"  label=""  auto="auto" />
                                 <Axis dimension="y"  name="Comp-B-530_30-A"  label=""  auto="auto" />
                                 <GraphSettings level="5%"  smoothingHighResolution="1"  contourHighResolution="1"  histogramSmoothingCount="0"  graphResolution="256"  showOutliers="1"  drawLargeDots="1"  dotsToDraw="8000"  tint="le.chartfill.tinted.40"  lineWeight="le.lineweight.normal"  lineStyle="le.linestyle.solid" />
                                 <GraphEnvironment showGrid="0"  showAxes="tnlTNL"  showGates="1"  showFreqOnPlots="1"  showGateNameOnPlots="1"  showMedians="0"  showUncomped="0"  addEventParam="0"  lastYAxisName="" >
                                   <TextTraits font="SansSerif"  size="11"  name="Labels"  style="plain"  color="#000000"  background="#00ffffff"  just="left" />
                                   <TextTraits font="SansSerif"  size="11"  name="LayoutGates"  style="plain"  color="#000000"  background="#00ffffff"  just="left" />
                                   <TextTraits font="SansSerif"  size="9"  name="Numbers"  style="plain"  color="#000000"  background="#00ffffff"  just="left" />
                                   <TextTraits font="SansSerif"  size="9"  name="Legend"  style="plain"  color="#000000"  background="#00ffffff"  just="left" />
                                   <WindowPosition x="863"  y="25"  width="468"  height="809"  displayed="1"  panelState="+--" />
                                 </GraphEnvironment>
                               </Graph>
                               <Gate gating:id="ID358773753"  gating:parent_id="ID1538516394" >
                                 <gating:PolygonGate eventsInside="1"  annoOffsetX="45"  annoOffsetY="-134"  tint="#000000"  isTinted="0"  lineWeight="Normal"  userDefined="1"  quadId="-1"  gateResolution="256" >
                                   <gating:dimension>
                                     <data-type:fcs-dimension data-type:name="Comp-UV-515_30-A" />
                                   </gating:dimension>
                                   <gating:dimension>
                                     <data-type:fcs-dimension data-type:name="Comp-UV-810_40-A" />
                                   </gating:dimension>
                                   <gating:vertex>
                                     <gating:coordinate data-type:value="574.218173021" />
                                     <gating:coordinate data-type:value="6236.0559001905" />
                                   </gating:vertex>
                                   <gating:vertex>
                                     <gating:coordinate data-type:value="651.9944631547" />
                                     <gating:coordinate data-type:value="949.7896758723" />
                                   </gating:vertex>
                                   <gating:vertex>
                                     <gating:coordinate data-type:value="1241.9203023637" />
                                     <gating:coordinate data-type:value="436.658844521" />
                                   </gating:vertex>
                                   <gating:vertex>
                                     <gating:coordinate data-type:value="11096.1115718239" />
                                     <gating:coordinate data-type:value="390.4601708976" />
                                   </gating:vertex>
                                   <gating:vertex>
                                     <gating:coordinate data-type:value="38276.8103182929" />
                                     <gating:coordinate data-type:value="811.4723724003" />
                                   </gating:vertex>
                                   <gating:vertex>
                                     <gating:coordinate data-type:value="70424.6762993208" />
                                     <gating:coordinate data-type:value="6901.8156746743" />
                                   </gating:vertex>
                                   <gating:vertex>
                                     <gating:coordinate data-type:value="56877.6356782257" />
                                     <gating:coordinate data-type:value="34143.8954730439" />
                                   </gating:vertex>
                                   <gating:vertex>
                                     <gating:coordinate data-type:value="4451.1668903725" />
                                     <gating:coordinate data-type:value="47915.2104179732" />
                                   </gating:vertex>
                                   <gating:vertex>
                                     <gating:coordinate data-type:value="1309.3851071883" />
                                     <gating:coordinate data-type:value="37893.1378707477" />
                                   </gating:vertex>
                                 </gating:PolygonGate>
                               </Gate>
                               <Subpopulations>
                                 <Statistic name="fj.stat.freqof"  annotation=""  owningGroup="mLN"  expanded="1"  sortPriority="5"  ancestor="Live"  correlate=""  value="NaN" />
                                 <Statistic name="Geometric Mean"  annotation=""  owningGroup="mLN"  expanded="1"  sortPriority="5"  id="Comp-R-780_60-A"  ancestor=""  correlate=""  value="NaN" />
                                 <Statistic name="Geometric Mean"  annotation=""  owningGroup="mLN"  expanded="1"  sortPriority="5"  id="Comp-UV-379_28-A"  ancestor=""  correlate=""  value="NaN" />
                                 <Statistic name="Geometric Mean"  annotation=""  owningGroup="mLN"  expanded="1"  sortPriority="5"  id="Comp-UV-735_30-A"  ancestor=""  correlate=""  value="NaN" />
                                 <Statistic name="Geometric Mean"  annotation=""  owningGroup="mLN"  expanded="1"  sortPriority="5"  id="Comp-YG-610_20-A"  ancestor=""  correlate=""  value="NaN" />
                                 <Statistic name="Geometric Mean"  annotation=""  owningGroup="mLN"  expanded="1"  sortPriority="5"  id="Comp-YG-780_60-A"  ancestor=""  correlate=""  value="NaN" />
                                 <Population name="CD80 CD44"  annotation=""  owningGroup="mLN"  expanded="1"  sortPriority="10"  count="7305" >
                                   <Graph smoothing="13"  backColor="#ffffff"  foreColor="#000000"  heatMapStatParameter="Comp-B-530_30-A :: RBD-tet"  type="Contour"  fast="1" >
                                     <Axis dimension="x"  name="Comp-YG-610_20-A"  label=""  auto="auto" />
                                     <Axis dimension="y"  name="Comp-R-780_60-A"  label=""  auto="auto" />
                                     <GraphSettings level="5%"  smoothingHighResolution="1"  contourHighResolution="1"  histogramSmoothingCount="0"  graphResolution="256"  showOutliers="1"  drawLargeDots="1"  dotsToDraw="8000"  tint="le.chartfill.tinted.40"  lineWeight="le.lineweight.normal"  lineStyle="le.linestyle.solid" />
                                     <GraphEnvironment showGrid="0"  showAxes="tnlTNL"  showGates="1"  showFreqOnPlots="1"  showGateNameOnPlots="1"  showMedians="0"  showUncomped="0"  addEventParam="0"  lastYAxisName="" >
                                       <TextTraits font="SansSerif"  size="11"  name="Labels"  style="plain"  color="#000000"  background="#00ffffff"  just="left" />
                                       <TextTraits font="SansSerif"  size="11"  name="LayoutGates"  style="plain"  color="#000000"  background="#00ffffff"  just="left" />
                                       <TextTraits font="SansSerif"  size="9"  name="Numbers"  style="plain"  color="#000000"  background="#00ffffff"  just="left" />
                                       <TextTraits font="SansSerif"  size="9"  name="Legend"  style="plain"  color="#000000"  background="#00ffffff"  just="left" />
                                       <WindowPosition x="401"  y="25"  width="468"  height="809"  displayed="1"  panelState="+--" />
                                     </GraphEnvironment>
                                   </Graph>
                                   <Gate gating:id="ID311594980"  gating:parent_id="ID358773753" >
                                     <gating:PolygonGate eventsInside="1"  annoOffsetX="-1"  annoOffsetY="-109"  tint="#000000"  isTinted="0"  lineWeight="Normal"  userDefined="1"  quadId="-1"  gateResolution="256" >
                                       <gating:dimension>
                                         <data-type:fcs-dimension data-type:name="Comp-YG-610_20-A" />
                                       </gating:dimension>
                                       <gating:dimension>
                                         <data-type:fcs-dimension data-type:name="Comp-R-780_60-A" />
                                       </gating:dimension>
                                       <gating:vertex>
                                         <gating:coordinate data-type:value="60.5243254575" />
                                         <gating:coordinate data-type:value="2676.4585011062" />
                                       </gating:vertex>
                                       <gating:vertex>
                                         <gating:coordinate data-type:value="113.7574042494" />
                                         <gating:coordinate data-type:value="524.3939274396" />
                                       </gating:vertex>
                                       <gating:vertex>
                                         <gating:coordinate data-type:value="500.1465634646" />
                                         <gating:coordinate data-type:value="524.3939274396" />
                                       </gating:vertex>
                                       <gating:vertex>
                                         <gating:coordinate data-type:value="2123.5041831902" />
                                         <gating:coordinate data-type:value="524.3939274396" />
                                       </gating:vertex>
                                       <gating:vertex>
                                         <gating:coordinate data-type:value="2123.5041831902" />
                                         <gating:coordinate data-type:value="28682.9594596276" />
                                       </gating:vertex>
                                       <gating:vertex>
                                         <gating:coordinate data-type:value="58.2426511728" />
                                         <gating:coordinate data-type:value="28682.9594596276" />
                                       </gating:vertex>
                                     </gating:PolygonGate>
                                   </Gate>
                                 </Population>
                                 <Population name="CD86 CD44"  annotation=""  owningGroup="mLN"  expanded="1"  sortPriority="10"  count="3393" >
                                   <Graph smoothing="13"  backColor="#ffffff"  foreColor="#000000"  heatMapStatParameter="Comp-B-530_30-A :: RBD-tet"  type="Contour"  fast="1" >
                                     <Axis dimension="x"  name="Comp-R-780_60-A"  label=""  auto="auto" />
                                     <Axis dimension="y"  name="Comp-UV-379_28-A"  label=""  auto="auto" />
                                     <GraphSettings level="5%"  smoothingHighResolution="1"  contourHighResolution="1"  histogramSmoothingCount="0"  graphResolution="256"  showOutliers="1"  drawLargeDots="1"  dotsToDraw="8000"  tint="le.chartfill.tinted.40"  lineWeight="le.lineweight.normal"  lineStyle="le.linestyle.solid" />
                                     <GraphEnvironment showGrid="0"  showAxes="tnlTNL"  showGates="1"  showFreqOnPlots="1"  showGateNameOnPlots="1"  showMedians="0"  showUncomped="0"  addEventParam="0"  lastYAxisName="" >
                                       <TextTraits font="SansSerif"  size="11"  name="Labels"  style="plain"  color="#000000"  background="#00ffffff"  just="left" />
                                       <TextTraits font="SansSerif"  size="11"  name="LayoutGates"  style="plain"  color="#000000"  background="#00ffffff"  just="left" />
                                       <TextTraits font="SansSerif"  size="9"  name="Numbers"  style="plain"  color="#000000"  background="#00ffffff"  just="left" />
                                       <TextTraits font="SansSerif"  size="9"  name="Legend"  style="plain"  color="#000000"  background="#00ffffff"  just="left" />
                                       <WindowPosition x="401"  y="25"  width="468"  height="809"  displayed="1"  panelState="+--" />
                                     </GraphEnvironment>
                                   </Graph>
                                   <Gate gating:id="ID876254716"  gating:parent_id="ID358773753" >
                                     <gating:PolygonGate eventsInside="1"  annoOffsetX="-2"  annoOffsetY="-109"  tint="#000000"  isTinted="0"  lineWeight="Normal"  userDefined="1"  quadId="-1"  gateResolution="256" >
                                       <gating:dimension>
                                         <data-type:fcs-dimension data-type:name="Comp-R-780_60-A" />
                                       </gating:dimension>
                                       <gating:dimension>
                                         <data-type:fcs-dimension data-type:name="Comp-UV-379_28-A" />
                                       </gating:dimension>
                                       <gating:vertex>
                                         <gating:coordinate data-type:value="524.3939274396" />
                                         <gating:coordinate data-type:value="1240.3328737436" />
                                       </gating:vertex>
                                       <gating:vertex>
                                         <gating:coordinate data-type:value="3303.4630337208" />
                                         <gating:coordinate data-type:value="278.6967317767" />
                                       </gating:vertex>
                                       <gating:vertex>
                                         <gating:coordinate data-type:value="85382.7024136301" />
                                         <gating:coordinate data-type:value="278.6967317767" />
                                       </gating:vertex>
                                       <gating:vertex>
                                         <gating:coordinate data-type:value="83022.1710377438" />
                                         <gating:coordinate data-type:value="29959.150199748" />
                                       </gating:vertex>
                                       <gating:vertex>
                                         <gating:coordinate data-type:value="500.164504601" />
                                         <gating:coordinate data-type:value="29959.150199748" />
                                       </gating:vertex>
                                     </gating:PolygonGate>
                                   </Gate>
                                 </Population>
                                 <Population name="CD95 subset"  annotation=""  owningGroup="mLN"  expanded="1"  sortPriority="10"  count="1989" >
                                   <Graph smoothing="13"  backColor="#ffffff"  foreColor="#000000"  heatMapStatParameter="Comp-B-530_30-A :: RBD-tet"  type="Histogram"  fast="1" >
                                     <Axis dimension="x"  name="Comp-YG-780_60-A"  label=""  auto="auto" />
                                     <Axis dimension="y"  name=""  label=""  auto="auto" />
                                     <GraphSettings level="5%"  smoothingHighResolution="1"  contourHighResolution="1"  histogramSmoothingCount="0"  graphResolution="256"  showOutliers="1"  drawLargeDots="1"  dotsToDraw="8000"  tint="le.chartfill.tinted.40"  lineWeight="le.lineweight.normal"  lineStyle="le.linestyle.solid" />
                                     <GraphEnvironment showGrid="0"  showAxes="tnlTNL"  showGates="1"  showFreqOnPlots="1"  showGateNameOnPlots="1"  showMedians="0"  showUncomped="0"  addEventParam="0"  lastYAxisName="" >
                                       <TextTraits font="SansSerif"  size="11"  name="Labels"  style="plain"  color="#000000"  background="#00ffffff"  just="left" />
                                       <TextTraits font="SansSerif"  size="11"  name="LayoutGates"  style="plain"  color="#000000"  background="#00ffffff"  just="left" />
                                       <TextTraits font="SansSerif"  size="9"  name="Numbers"  style="plain"  color="#000000"  background="#00ffffff"  just="left" />
                                       <TextTraits font="SansSerif"  size="9"  name="Legend"  style="plain"  color="#000000"  background="#00ffffff"  just="left" />
                                       <WindowPosition x="863"  y="25"  width="468"  height="807"  displayed="1"  panelState="+--" />
                                     </GraphEnvironment>
                                   </Graph>
                                   <Gate gating:id="ID1885382756"  gating:parent_id="ID358773753" >
                                     <gating:RectangleGate eventsInside="1"  annoOffsetX="0"  annoOffsetY="0"  tint="#000000"  isTinted="0"  lineWeight="Normal"  userDefined="1" >
                                       <gating:dimension gating:min="1015.5139452738372"  gating:max="14801.971356724545"  yRatio="0.6177285318559557" >
                                         <data-type:fcs-dimension data-type:name="Comp-YG-780_60-A" />
                                       </gating:dimension>
                                     </gating:RectangleGate>
                                   </Gate>
                                 </Population>
                                 <Population name="CD95, B220 subset"  annotation=""  owningGroup="mLN"  expanded="1"  sortPriority="10"  count="12597" >
                                   <Graph smoothing="13"  backColor="#ffffff"  foreColor="#000000"  heatMapStatParameter="Comp-B-530_30-A :: RBD-tet"  type="Contour"  fast="1" >
                                     <Axis dimension="x"  name="Comp-YG-780_60-A"  label=""  auto="auto" />
                                     <Axis dimension="y"  name="Comp-UV-515_30-A"  label=""  auto="auto" />
                                     <GraphSettings level="5%"  smoothingHighResolution="1"  contourHighResolution="1"  histogramSmoothingCount="0"  graphResolution="256"  showOutliers="1"  drawLargeDots="1"  dotsToDraw="8000"  tint="le.chartfill.tinted.40"  lineWeight="le.lineweight.normal"  lineStyle="le.linestyle.solid" />
                                     <GraphEnvironment showGrid="0"  showAxes="tnlTNL"  showGates="1"  showFreqOnPlots="1"  showGateNameOnPlots="1"  showMedians="0"  showUncomped="0"  addEventParam="0"  lastYAxisName="" >
                                       <TextTraits font="SansSerif"  size="11"  name="Labels"  style="plain"  color="#000000"  background="#00ffffff"  just="left" />
                                       <TextTraits font="SansSerif"  size="11"  name="LayoutGates"  style="plain"  color="#000000"  background="#00ffffff"  just="left" />
                                       <TextTraits font="SansSerif"  size="9"  name="Numbers"  style="plain"  color="#000000"  background="#00ffffff"  just="left" />
                                       <TextTraits font="SansSerif"  size="9"  name="Legend"  style="plain"  color="#000000"  background="#00ffffff"  just="left" />
                                       <WindowPosition x="863"  y="25"  width="468"  height="809"  displayed="1"  panelState="+--" />
                                     </GraphEnvironment>
                                   </Graph>
                                   <Gate gating:id="ID1989926954"  gating:parent_id="ID358773753" >
                                     <gating:PolygonGate eventsInside="1"  annoOffsetX="-2"  annoOffsetY="154"  tint="#000000"  isTinted="0"  lineWeight="Normal"  userDefined="1"  quadId="-1"  gateResolution="256" >
                                       <gating:dimension>
                                         <data-type:fcs-dimension data-type:name="Comp-YG-780_60-A" />
                                       </gating:dimension>
                                       <gating:dimension>
                                         <data-type:fcs-dimension data-type:name="Comp-UV-515_30-A" />
                                       </gating:dimension>
                                       <gating:vertex>
                                         <gating:coordinate data-type:value="1015.5139452738" />
                                         <gating:coordinate data-type:value="2029.309638278" />
                                       </gating:vertex>
                                       <gating:vertex>
                                         <gating:coordinate data-type:value="987.7005775909" />
                                         <gating:coordinate data-type:value="15920.3672869614" />
                                       </gating:vertex>
                                       <gating:vertex>
                                         <gating:coordinate data-type:value="72403.0032984222" />
                                         <gating:coordinate data-type:value="38819.3707903798" />
                                       </gating:vertex>
                                       <gating:vertex>
                                         <gating:coordinate data-type:value="72403.0032984222" />
                                         <gating:coordinate data-type:value="341.419353806" />
                                       </gating:vertex>
                                     </gating:PolygonGate>
                                   </Gate>
                                 </Population>
                                 <Population name="CD95, CD44 subset"  annotation=""  owningGroup="mLN"  expanded="1"  sortPriority="10"  count="26979" >
                                   <Graph smoothing="13"  backColor="#ffffff"  foreColor="#000000"  heatMapStatParameter="Comp-B-530_30-A :: RBD-tet"  type="Contour"  fast="1" >
                                     <Axis dimension="x"  name="Comp-YG-780_60-A"  label=""  auto="auto" />
                                     <Axis dimension="y"  name="Comp-R-780_60-A"  label=""  auto="auto" />
                                     <GraphSettings level="5%"  smoothingHighResolution="1"  contourHighResolution="1"  histogramSmoothingCount="0"  graphResolution="256"  showOutliers="1"  drawLargeDots="1"  dotsToDraw="8000"  tint="le.chartfill.tinted.40"  lineWeight="le.lineweight.normal"  lineStyle="le.linestyle.solid" />
                                     <GraphEnvironment showGrid="0"  showAxes="tnlTNL"  showGates="1"  showFreqOnPlots="1"  showGateNameOnPlots="1"  showMedians="0"  showUncomped="0"  addEventParam="0"  lastYAxisName="" >
                                       <TextTraits font="SansSerif"  size="11"  name="Labels"  style="plain"  color="#000000"  background="#00ffffff"  just="left" />
                                       <TextTraits font="SansSerif"  size="11"  name="LayoutGates"  style="plain"  color="#000000"  background="#00ffffff"  just="left" />
                                       <TextTraits font="SansSerif"  size="9"  name="Numbers"  style="plain"  color="#000000"  background="#00ffffff"  just="left" />
                                       <TextTraits font="SansSerif"  size="9"  name="Legend"  style="plain"  color="#000000"  background="#00ffffff"  just="left" />
                                       <WindowPosition x="401"  y="25"  width="468"  height="809"  displayed="1"  panelState="+--" />
                                     </GraphEnvironment>
                                   </Graph>
                                   <Gate gating:id="ID1886432434"  gating:parent_id="ID358773753" >
                                     <gating:PolygonGate eventsInside="1"  annoOffsetX="25"  annoOffsetY="-117"  tint="#000000"  isTinted="0"  lineWeight="Normal"  userDefined="1"  quadId="-1"  gateResolution="256" >
                                       <gating:dimension>
                                         <data-type:fcs-dimension data-type:name="Comp-YG-780_60-A" />
                                       </gating:dimension>
                                       <gating:dimension>
                                         <data-type:fcs-dimension data-type:name="Comp-R-780_60-A" />
                                       </gating:dimension>
                                       <gating:vertex>
                                         <gating:coordinate data-type:value="557.4888849583" />
                                         <gating:coordinate data-type:value="2092.335514505" />
                                       </gating:vertex>
                                       <gating:vertex>
                                         <gating:coordinate data-type:value="557.4888849583" />
                                         <gating:coordinate data-type:value="225.0642847117" />
                                       </gating:vertex>
                                       <gating:vertex>
                                         <gating:coordinate data-type:value="12717.4298476527" />
                                         <gating:coordinate data-type:value="225.0642847117" />
                                       </gating:vertex>
                                       <gating:vertex>
                                         <gating:coordinate data-type:value="12717.4298476527" />
                                         <gating:coordinate data-type:value="18245.0668784175" />
                                       </gating:vertex>
                                       <gating:vertex>
                                         <gating:coordinate data-type:value="514.5202652436" />
                                         <gating:coordinate data-type:value="18245.0668784175" />
                                       </gating:vertex>
                                       <gating:vertex>
                                         <gating:coordinate data-type:value="514.5202652436" />
                                         <gating:coordinate data-type:value="2644.4720542234" />
                                       </gating:vertex>
                                     </gating:PolygonGate>
                                   </Gate>
                                 </Population>
                                 <Population name="RBD-tet"  annotation=""  owningGroup="mLN"  expanded="1"  sortPriority="10"  count="41433" >
                                   <Graph smoothing="0"  backColor="#ffffff"  foreColor="#000000"  heatMapStatParameter="Comp-B-530_30-A :: RBD-tet"  type="Pseudocolor"  fast="1" >
                                     <Axis dimension="x"  name="Comp-R-670_30-A"  label=""  auto="auto" />
                                     <Axis dimension="y"  name="Comp-B-530_30-A"  label=""  auto="auto" />
                                     <GraphSettings level="5%"  smoothingHighResolution="1"  contourHighResolution="1"  histogramSmoothingCount="0"  graphResolution="256"  showOutliers="0"  drawLargeDots="1"  dotsToDraw="8000"  tint="le.chartfill.tinted.40"  lineWeight="le.lineweight.normal"  lineStyle="le.linestyle.solid" />
                                     <GraphEnvironment showGrid="0"  showAxes="tnlTNL"  showGates="1"  showFreqOnPlots="1"  showGateNameOnPlots="1"  showMedians="0"  showUncomped="0"  addEventParam="0"  lastYAxisName="" >
                                       <TextTraits font="SansSerif"  size="11"  name="Labels"  style="plain"  color="#000000"  background="#00ffffff"  just="left" />
                                       <TextTraits font="SansSerif"  size="11"  name="LayoutGates"  style="plain"  color="#000000"  background="#00ffffff"  just="left" />
                                       <TextTraits font="SansSerif"  size="9"  name="Numbers"  style="plain"  color="#000000"  background="#00ffffff"  just="left" />
                                       <TextTraits font="SansSerif"  size="9"  name="Legend"  style="plain"  color="#000000"  background="#00ffffff"  just="left" />
                                       <WindowPosition x="44"  y="57"  width="468"  height="821"  displayed="1"  panelState="---" />
                                     </GraphEnvironment>
                                   </Graph>
                                   <Gate gating:id="ID277168693"  gating:parent_id="ID358773753" >
                                     <gating:PolygonGate eventsInside="1"  annoOffsetX="10"  annoOffsetY="-147"  tint="#000000"  isTinted="0"  lineWeight="Normal"  userDefined="1"  quadId="-1"  gateResolution="256" >
                                       <gating:dimension>
                                         <data-type:fcs-dimension data-type:name="Comp-R-670_30-A" />
                                       </gating:dimension>
                                       <gating:dimension>
                                         <data-type:fcs-dimension data-type:name="Comp-B-530_30-A" />
                                       </gating:dimension>
                                       <gating:vertex>
                                         <gating:coordinate data-type:value="22767.6119509281" />
                                         <gating:coordinate data-type:value="162352.5493215177" />
                                       </gating:vertex>
                                       <gating:vertex>
                                         <gating:coordinate data-type:value="92.0587313807" />
                                         <gating:coordinate data-type:value="718.9503873095" />
                                       </gating:vertex>
                                       <gating:vertex>
                                         <gating:coordinate data-type:value="298.5545117533" />
                                         <gating:coordinate data-type:value="368.8014840892" />
                                       </gating:vertex>
                                       <gating:vertex>
                                         <gating:coordinate data-type:value="105205.9150459684" />
                                         <gating:coordinate data-type:value="109256.2843623751" />
                                       </gating:vertex>
                                     </gating:PolygonGate>
                                   </Gate>
                                 </Population>
                                 <Population name="RBD-Tet neg"  annotation=""  owningGroup="mLN"  expanded="1"  sortPriority="10"  count="13704" >
                                   <Graph smoothing="0"  backColor="#ffffff"  foreColor="#000000"  heatMapStatParameter="Comp-B-530_30-A :: RBD-tet"  type="Pseudocolor"  fast="1" >
                                     <Axis dimension="x"  name="Comp-R-670_30-A"  label=""  auto="auto" />
                                     <Axis dimension="y"  name="Comp-B-530_30-A"  label=""  auto="auto" />
                                     <GraphSettings level="5%"  smoothingHighResolution="1"  contourHighResolution="1"  histogramSmoothingCount="0"  graphResolution="256"  showOutliers="0"  drawLargeDots="1"  dotsToDraw="8000"  tint="le.chartfill.tinted.40"  lineWeight="le.lineweight.normal"  lineStyle="le.linestyle.solid" />
                                     <GraphEnvironment showGrid="0"  showAxes="tnlTNL"  showGates="1"  showFreqOnPlots="1"  showGateNameOnPlots="1"  showMedians="0"  showUncomped="0"  addEventParam="0"  lastYAxisName="" >
                                       <TextTraits font="SansSerif"  size="11"  name="Labels"  style="plain"  color="#000000"  background="#00ffffff"  just="left" />
                                       <TextTraits font="SansSerif"  size="11"  name="LayoutGates"  style="plain"  color="#000000"  background="#00ffffff"  just="left" />
                                       <TextTraits font="SansSerif"  size="9"  name="Numbers"  style="plain"  color="#000000"  background="#00ffffff"  just="left" />
                                       <TextTraits font="SansSerif"  size="9"  name="Legend"  style="plain"  color="#000000"  background="#00ffffff"  just="left" />
                                       <WindowPosition x="44"  y="57"  width="468"  height="821"  displayed="1"  panelState="---" />
                                     </GraphEnvironment>
                                   </Graph>
                                   <Gate gating:id="ID1708387273"  gating:parent_id="ID358773753" >
                                     <gating:PolygonGate eventsInside="1"  annoOffsetX="102"  annoOffsetY="91"  tint="#000000"  isTinted="0"  lineWeight="Normal"  userDefined="1"  quadId="-1"  gateResolution="256" >
                                       <gating:dimension>
                                         <data-type:fcs-dimension data-type:name="Comp-R-670_30-A" />
                                       </gating:dimension>
                                       <gating:dimension>
                                         <data-type:fcs-dimension data-type:name="Comp-B-530_30-A" />
                                       </gating:dimension>
                                       <gating:vertex>
                                         <gating:coordinate data-type:value="35.9632365151" />
                                         <gating:coordinate data-type:value="956.28147348" />
                                       </gating:vertex>
                                       <gating:vertex>
                                         <gating:coordinate data-type:value="443.2543994416" />
                                         <gating:coordinate data-type:value="285.0975797065" />
                                       </gating:vertex>
                                       <gating:vertex>
                                         <gating:coordinate data-type:value="443.2543994416" />
                                         <gating:coordinate data-type:value="-96.5859920054" />
                                       </gating:vertex>
                                       <gating:vertex>
                                         <gating:coordinate data-type:value="-97.3218556329" />
                                         <gating:coordinate data-type:value="-96.5859920054" />
                                       </gating:vertex>
                                       <gating:vertex>
                                         <gating:coordinate data-type:value="-97.3218556329" />
                                         <gating:coordinate data-type:value="956.28147348" />
                                       </gating:vertex>
                                     </gating:PolygonGate>
                                   </Gate>
                                 </Population>
                               </Subpopulations>
                             </Population>
                           </Subpopulations>
                         </Population>
                       </Subpopulations>
                     </Population>
                   </Subpopulations>
                 </Population>
               </Subpopulations>
             </Population>
           </Subpopulations>
         </Population>
       </Subpopulations>
       <Group name="mLN"  live="1"  role="ws.group.dlog.undefined"  key=""  synchronized="0"  foreground="#0000d0"  fontStyle="plain" >
         <Criteria/>
         <BlacklistedSamples>
           <SampleRef sampleID="16" />
         </BlacklistedSamples>
         <SampleRefs>
           <SampleRef sampleID="32" />
           <SampleRef sampleID="15" />
           <SampleRef sampleID="17" />
           <SampleRef sampleID="18" />
           <SampleRef sampleID="19" />
           <SampleRef sampleID="20" />
           <SampleRef sampleID="21" />
           <SampleRef sampleID="22" />
           <SampleRef sampleID="23" />
           <SampleRef sampleID="24" />
           <SampleRef sampleID="25" />
           <SampleRef sampleID="26" />
           <SampleRef sampleID="27" />
           <SampleRef sampleID="28" />
           <SampleRef sampleID="29" />
           <SampleRef sampleID="30" />
           <SampleRef sampleID="31" />
         </SampleRefs>
         <Keywords/>
       </Group>
     </GroupNode>
   </Groups>
   <SampleList>
     <Sample>
       <DataSet uri="file:/Users/fumagalli.valeria/Dropbox%20(HSR%20Global)/Liver%20Group/COVID%2319/1%20CV%20EXPERIMENTS/CV%2337.2_Long-Pfizer%20and%20339_Omicron/FACS/SAC%20reinfection%20D4/CV%2337_2_Pfizer%20reinfection%20SAC_RBD/Lung_G3_F2F240_53.fcs"  sampleID="44" />
       <transforms:spilloverMatrix spectral="0"  prefix="Comp-"  name="LUNG"  editable="1"  color="#ff9933"  version="FlowJo-10.7.2"  status="FINALIZED"  transforms:id="4bdcef76-b272-4da9-87c3-fa4a97e85d2d"  suffix="" >
         <data-type:parameters>
           <data-type:parameter data-type:name="B-530_30-A"  userProvidedCompInfix="Comp-B-530_30-A" />
           <data-type:parameter data-type:name="R-670_30-A"  userProvidedCompInfix="Comp-R-670_30-A" />
           <data-type:parameter data-type:name="R-780_60-A"  userProvidedCompInfix="Comp-R-780_60-A" />
           <data-type:parameter data-type:name="UV-379_28-A"  userProvidedCompInfix="Comp-UV-379_28-A" />
           <data-type:parameter data-type:name="UV-515_30-A"  userProvidedCompInfix="Comp-UV-515_30-A" />
           <data-type:parameter data-type:name="UV-735_30-A"  userProvidedCompInfix="Comp-UV-735_30-A" />
           <data-type:parameter data-type:name="UV-810_40-A"  userProvidedCompInfix="Comp-UV-810_40-A" />
           <data-type:parameter data-type:name="V-525_50-A"  userProvidedCompInfix="Comp-V-525_50-A" />
           <data-type:parameter data-type:name="V-605_40-A"  userProvidedCompInfix="Comp-V-605_40-A" />
           <data-type:parameter data-type:name="V-710_50-A"  userProvidedCompInfix="Comp-V-710_50-A" />
           <data-type:parameter data-type:name="YG-610_20-A"  userProvidedCompInfix="Comp-YG-610_20-A" />
           <data-type:parameter data-type:name="YG-780_60-A"  userProvidedCompInfix="Comp-YG-780_60-A" />
         </data-type:parameters>
         <transforms:spillover data-type:parameter="B-530_30-A"  userProvidedCompInfix="Comp-B-530_30-A" >
           <transforms:coefficient data-type:parameter="B-530_30-A"  transforms:value="1" />
           <transforms:coefficient data-type:parameter="R-670_30-A"  transforms:value="0.0000495122" />
           <transforms:coefficient data-type:parameter="R-780_60-A"  transforms:value="-0.0000495121" />
           <transforms:coefficient data-type:parameter="UV-379_28-A"  transforms:value="0.0001486685" />
           <transforms:coefficient data-type:parameter="UV-515_30-A"  transforms:value="0.0233345736" />
           <transforms:coefficient data-type:parameter="UV-735_30-A"  transforms:value="0.0000990248" />
           <transforms:coefficient data-type:parameter="UV-810_40-A"  transforms:value="0.0000990248" />
           <transforms:coefficient data-type:parameter="V-525_50-A"  transforms:value="0.0117683624" />
           <transforms:coefficient data-type:parameter="V-605_40-A"  transforms:value="0.0011928155" />
           <transforms:coefficient data-type:parameter="V-710_50-A"  transforms:value="0.0000990329" />
           <transforms:coefficient data-type:parameter="YG-610_20-A"  transforms:value="0.0000495121" />
           <transforms:coefficient data-type:parameter="YG-780_60-A"  transforms:value="0" />
         </transforms:spillover>
         <transforms:spillover data-type:parameter="R-670_30-A"  userProvidedCompInfix="Comp-R-670_30-A" >
           <transforms:coefficient data-type:parameter="B-530_30-A"  transforms:value="0.0005535301" />
           <transforms:coefficient data-type:parameter="R-670_30-A"  transforms:value="1" />
           <transforms:coefficient data-type:parameter="R-780_60-A"  transforms:value="0.0946116633" />
           <transforms:coefficient data-type:parameter="UV-379_28-A"  transforms:value="0.0001510174" />
           <transforms:coefficient data-type:parameter="UV-515_30-A"  transforms:value="0.0005042822" />
           <transforms:coefficient data-type:parameter="UV-735_30-A"  transforms:value="0.0067215962" />
           <transforms:coefficient data-type:parameter="UV-810_40-A"  transforms:value="0.0038789665" />
           <transforms:coefficient data-type:parameter="V-525_50-A"  transforms:value="0.0006636629" />
           <transforms:coefficient data-type:parameter="V-605_40-A"  transforms:value="0.0002017302" />
           <transforms:coefficient data-type:parameter="V-710_50-A"  transforms:value="0.0038811085" />
           <transforms:coefficient data-type:parameter="YG-610_20-A"  transforms:value="0.0003520647" />
           <transforms:coefficient data-type:parameter="YG-780_60-A"  transforms:value="0.0131117426" />
         </transforms:spillover>
         <transforms:spillover data-type:parameter="R-780_60-A"  userProvidedCompInfix="Comp-R-780_60-A" >
           <transforms:coefficient data-type:parameter="B-530_30-A"  transforms:value="0.0007325978" />
           <transforms:coefficient data-type:parameter="R-670_30-A"  transforms:value="0.0428115327" />
           <transforms:coefficient data-type:parameter="R-780_60-A"  transforms:value="1" />
           <transforms:coefficient data-type:parameter="UV-379_28-A"  transforms:value="0.0002094008" />
           <transforms:coefficient data-type:parameter="UV-515_30-A"  transforms:value="0.0008390296" />
           <transforms:coefficient data-type:parameter="UV-735_30-A"  transforms:value="0.0317586748" />
           <transforms:coefficient data-type:parameter="UV-810_40-A"  transforms:value="0.540065" />
           <transforms:coefficient data-type:parameter="V-525_50-A"  transforms:value="0.0010614727" />
           <transforms:coefficient data-type:parameter="V-605_40-A"  transforms:value="0.0007343888" />
           <transforms:coefficient data-type:parameter="V-710_50-A"  transforms:value="0.0057607687" />
           <transforms:coefficient data-type:parameter="YG-610_20-A"  transforms:value="0.0008368938" />
           <transforms:coefficient data-type:parameter="YG-780_60-A"  transforms:value="0.258605" />
         </transforms:spillover>
         <transforms:spillover data-type:parameter="UV-379_28-A"  userProvidedCompInfix="Comp-UV-379_28-A" >
           <transforms:coefficient data-type:parameter="B-530_30-A"  transforms:value="0.000382526" />
           <transforms:coefficient data-type:parameter="R-670_30-A"  transforms:value="0.0000546223" />
           <transforms:coefficient data-type:parameter="R-780_60-A"  transforms:value="0" />
           <transforms:coefficient data-type:parameter="UV-379_28-A"  transforms:value="1" />
           <transforms:coefficient data-type:parameter="UV-515_30-A"  transforms:value="0.0756051496" />
           <transforms:coefficient data-type:parameter="UV-735_30-A"  transforms:value="0.0001638681" />
           <transforms:coefficient data-type:parameter="UV-810_40-A"  transforms:value="0.0002731152" />
           <transforms:coefficient data-type:parameter="V-525_50-A"  transforms:value="0.0007763052" />
           <transforms:coefficient data-type:parameter="V-605_40-A"  transforms:value="0.000219089" />
           <transforms:coefficient data-type:parameter="V-710_50-A"  transforms:value="0.0000546265" />
           <transforms:coefficient data-type:parameter="YG-610_20-A"  transforms:value="0.0000546222" />
           <transforms:coefficient data-type:parameter="YG-780_60-A"  transforms:value="0" />
         </transforms:spillover>
         <transforms:spillover data-type:parameter="UV-515_30-A"  userProvidedCompInfix="Comp-UV-515_30-A" >
           <transforms:coefficient data-type:parameter="B-530_30-A"  transforms:value="-0.000231" />
           <transforms:coefficient data-type:parameter="R-670_30-A"  transforms:value="0" />
           <transforms:coefficient data-type:parameter="R-780_60-A"  transforms:value="0" />
           <transforms:coefficient data-type:parameter="UV-379_28-A"  transforms:value="-0.000996" />
           <transforms:coefficient data-type:parameter="UV-515_30-A"  transforms:value="1" />
           <transforms:coefficient data-type:parameter="UV-735_30-A"  transforms:value="0.0043637245" />
           <transforms:coefficient data-type:parameter="UV-810_40-A"  transforms:value="0.0033194238" />
           <transforms:coefficient data-type:parameter="V-525_50-A"  transforms:value="0.017271" />
           <transforms:coefficient data-type:parameter="V-605_40-A"  transforms:value="0.010815" />
           <transforms:coefficient data-type:parameter="V-710_50-A"  transforms:value="0.0017070094" />
           <transforms:coefficient data-type:parameter="YG-610_20-A"  transforms:value="0.0001896139" />
           <transforms:coefficient data-type:parameter="YG-780_60-A"  transforms:value="0" />
         </transforms:spillover>
         <transforms:spillover data-type:parameter="UV-735_30-A"  userProvidedCompInfix="Comp-UV-735_30-A" >
           <transforms:coefficient data-type:parameter="B-530_30-A"  transforms:value="0.0008153248" />
           <transforms:coefficient data-type:parameter="R-670_30-A"  transforms:value="0.000375" />
           <transforms:coefficient data-type:parameter="R-780_60-A"  transforms:value="0" />
           <transforms:coefficient data-type:parameter="UV-379_28-A"  transforms:value="0" />
           <transforms:coefficient data-type:parameter="UV-515_30-A"  transforms:value="0.007158" />
           <transforms:coefficient data-type:parameter="UV-735_30-A"  transforms:value="1" />
           <transforms:coefficient data-type:parameter="UV-810_40-A"  transforms:value="0.319621" />
           <transforms:coefficient data-type:parameter="V-525_50-A"  transforms:value="0.0015806083" />
           <transforms:coefficient data-type:parameter="V-605_40-A"  transforms:value="0.0005200692" />
           <transforms:coefficient data-type:parameter="V-710_50-A"  transforms:value="0.0325886114" />
           <transforms:coefficient data-type:parameter="YG-610_20-A"  transforms:value="0.0000740814" />
           <transforms:coefficient data-type:parameter="YG-780_60-A"  transforms:value="0.0085485739" />
         </transforms:spillover>
         <transforms:spillover data-type:parameter="UV-810_40-A"  userProvidedCompInfix="Comp-UV-810_40-A" >
           <transforms:coefficient data-type:parameter="B-530_30-A"  transforms:value="0.0004221723" />
           <transforms:coefficient data-type:parameter="R-670_30-A"  transforms:value="0.0001582417" />
           <transforms:coefficient data-type:parameter="R-780_60-A"  transforms:value="0.010978" />
           <transforms:coefficient data-type:parameter="UV-379_28-A"  transforms:value="0.016257" />
           <transforms:coefficient data-type:parameter="UV-515_30-A"  transforms:value="0.0275577869" />
           <transforms:coefficient data-type:parameter="UV-735_30-A"  transforms:value="0.0087687883" />
           <transforms:coefficient data-type:parameter="UV-810_40-A"  transforms:value="1" />
           <transforms:coefficient data-type:parameter="V-525_50-A"  transforms:value="0.0011254153" />
           <transforms:coefficient data-type:parameter="V-605_40-A"  transforms:value="0.0003702966" />
           <transforms:coefficient data-type:parameter="V-710_50-A"  transforms:value="0.0001055032" />
           <transforms:coefficient data-type:parameter="YG-610_20-A"  transforms:value="0.0001582412" />
           <transforms:coefficient data-type:parameter="YG-780_60-A"  transforms:value="0.002691841" />
         </transforms:spillover>
         <transforms:spillover data-type:parameter="V-525_50-A"  userProvidedCompInfix="Comp-V-525_50-A" >
           <transforms:coefficient data-type:parameter="B-530_30-A"  transforms:value="0.0064849679" />
           <transforms:coefficient data-type:parameter="R-670_30-A"  transforms:value="0.000664" />
           <transforms:coefficient data-type:parameter="R-780_60-A"  transforms:value="0.0022205995" />
           <transforms:coefficient data-type:parameter="UV-379_28-A"  transforms:value="0" />
           <transforms:coefficient data-type:parameter="UV-515_30-A"  transforms:value="0.278193" />
           <transforms:coefficient data-type:parameter="UV-735_30-A"  transforms:value="0.0102222213" />
           <transforms:coefficient data-type:parameter="UV-810_40-A"  transforms:value="0.0091106532" />
           <transforms:coefficient data-type:parameter="V-525_50-A"  transforms:value="1" />
           <transforms:coefficient data-type:parameter="V-605_40-A"  transforms:value="0.077578" />
           <transforms:coefficient data-type:parameter="V-710_50-A"  transforms:value="0.003354" />
           <transforms:coefficient data-type:parameter="YG-610_20-A"  transforms:value="0" />
           <transforms:coefficient data-type:parameter="YG-780_60-A"  transforms:value="0.0024426738" />
         </transforms:spillover>
         <transforms:spillover data-type:parameter="V-605_40-A"  userProvidedCompInfix="Comp-V-605_40-A" >
           <transforms:coefficient data-type:parameter="B-530_30-A"  transforms:value="0.0003085992" />
           <transforms:coefficient data-type:parameter="R-670_30-A"  transforms:value="0.0008740629" />
           <transforms:coefficient data-type:parameter="R-780_60-A"  transforms:value="0.0001028226" />
           <transforms:coefficient data-type:parameter="UV-379_28-A"  transforms:value="0.0008236322" />
           <transforms:coefficient data-type:parameter="UV-515_30-A"  transforms:value="0.0029466097" />
           <transforms:coefficient data-type:parameter="UV-735_30-A"  transforms:value="0.040327" />
           <transforms:coefficient data-type:parameter="UV-810_40-A"  transforms:value="0.0320729321" />
           <transforms:coefficient data-type:parameter="V-525_50-A"  transforms:value="0.0077278185" />
           <transforms:coefficient data-type:parameter="V-605_40-A"  transforms:value="1" />
           <transforms:coefficient data-type:parameter="V-710_50-A"  transforms:value="0.1820036705" />
           <transforms:coefficient data-type:parameter="YG-610_20-A"  transforms:value="0.124414" />
           <transforms:coefficient data-type:parameter="YG-780_60-A"  transforms:value="0.0113002602" />
         </transforms:spillover>
         <transforms:spillover data-type:parameter="V-710_50-A"  userProvidedCompInfix="Comp-V-710_50-A" >
           <transforms:coefficient data-type:parameter="B-530_30-A"  transforms:value="0.0006489463" />
           <transforms:coefficient data-type:parameter="R-670_30-A"  transforms:value="0.02516" />
           <transforms:coefficient data-type:parameter="R-780_60-A"  transforms:value="0.043068" />
           <transforms:coefficient data-type:parameter="UV-379_28-A"  transforms:value="0.0014434469" />
           <transforms:coefficient data-type:parameter="UV-515_30-A"  transforms:value="0.0063204062" />
           <transforms:coefficient data-type:parameter="UV-735_30-A"  transforms:value="0.25802" />
           <transforms:coefficient data-type:parameter="UV-810_40-A"  transforms:value="0.238754" />
           <transforms:coefficient data-type:parameter="V-525_50-A"  transforms:value="0.0179399678" />
           <transforms:coefficient data-type:parameter="V-605_40-A"  transforms:value="0.000679" />
           <transforms:coefficient data-type:parameter="V-710_50-A"  transforms:value="1" />
           <transforms:coefficient data-type:parameter="YG-610_20-A"  transforms:value="0.0001441404" />
           <transforms:coefficient data-type:parameter="YG-780_60-A"  transforms:value="0.0094835741" />
         </transforms:spillover>
         <transforms:spillover data-type:parameter="YG-610_20-A"  userProvidedCompInfix="Comp-YG-610_20-A" >
           <transforms:coefficient data-type:parameter="B-530_30-A"  transforms:value="0.0078010911" />
           <transforms:coefficient data-type:parameter="R-670_30-A"  transforms:value="0.0026476861" />
           <transforms:coefficient data-type:parameter="R-780_60-A"  transforms:value="0.0002561618" />
           <transforms:coefficient data-type:parameter="UV-379_28-A"  transforms:value="0.0004273382" />
           <transforms:coefficient data-type:parameter="UV-515_30-A"  transforms:value="0" />
           <transforms:coefficient data-type:parameter="UV-735_30-A"  transforms:value="0.016755" />
           <transforms:coefficient data-type:parameter="UV-810_40-A"  transforms:value="0.0185974266" />
           <transforms:coefficient data-type:parameter="V-525_50-A"  transforms:value="0.0018218284" />
           <transforms:coefficient data-type:parameter="V-605_40-A"  transforms:value="0.287567" />
           <transforms:coefficient data-type:parameter="V-710_50-A"  transforms:value="0.042353" />
           <transforms:coefficient data-type:parameter="YG-610_20-A"  transforms:value="1" />
           <transforms:coefficient data-type:parameter="YG-780_60-A"  transforms:value="0.0386180891" />
         </transforms:spillover>
         <transforms:spillover data-type:parameter="YG-780_60-A"  userProvidedCompInfix="Comp-YG-780_60-A" >
           <transforms:coefficient data-type:parameter="B-530_30-A"  transforms:value="0.0063908949" />
           <transforms:coefficient data-type:parameter="R-670_30-A"  transforms:value="0.0005249303" />
           <transforms:coefficient data-type:parameter="R-780_60-A"  transforms:value="0.069751331" />
           <transforms:coefficient data-type:parameter="UV-379_28-A"  transforms:value="0.0002627046" />
           <transforms:coefficient data-type:parameter="UV-515_30-A"  transforms:value="0.0006843025" />
           <transforms:coefficient data-type:parameter="UV-735_30-A"  transforms:value="0.0187565859" />
           <transforms:coefficient data-type:parameter="UV-810_40-A"  transforms:value="0.4836268324" />
           <transforms:coefficient data-type:parameter="V-525_50-A"  transforms:value="0.0011199621" />
           <transforms:coefficient data-type:parameter="V-605_40-A"  transforms:value="0.0025861124" />
           <transforms:coefficient data-type:parameter="V-710_50-A"  transforms:value="0.0027326839" />
           <transforms:coefficient data-type:parameter="YG-610_20-A"  transforms:value="0.0090999679" />
           <transforms:coefficient data-type:parameter="YG-780_60-A"  transforms:value="1" />
         </transforms:spillover>
       </transforms:spilloverMatrix>
       <Transformations>
         <transforms:linear transforms:minRange="0"  transforms:maxRange="262144"  gain="1" >
           <data-type:parameter data-type:name="FSC-A" />
         </transforms:linear>
         <transforms:linear transforms:minRange="0"  transforms:maxRange="262144"  gain="1" >
           <data-type:parameter data-type:name="FSC-H" />
         </transforms:linear>
         <transforms:linear transforms:minRange="0"  transforms:maxRange="262144"  gain="1" >
           <data-type:parameter data-type:name="FSC-W" />
         </transforms:linear>
         <transforms:linear transforms:minRange="0"  transforms:maxRange="262144"  gain="1" >
           <data-type:parameter data-type:name="SSC-A" />
         </transforms:linear>
         <transforms:linear transforms:minRange="0"  transforms:maxRange="262144"  gain="1" >
           <data-type:parameter data-type:name="SSC-H" />
         </transforms:linear>
         <transforms:linear transforms:minRange="0"  transforms:maxRange="262144"  gain="1" >
           <data-type:parameter data-type:name="SSC-W" />
         </transforms:linear>
         <transforms:biex transforms:length="256"  transforms:maxRange="262144"  transforms:neg="0"  transforms:width="-1.995262315"  transforms:pos="4.05" >
           <data-type:parameter data-type:name="B-530_30-A" />
         </transforms:biex>
         <transforms:biex transforms:length="256"  transforms:maxRange="262144"  transforms:neg="0"  transforms:width="-15.8489319246"  transforms:pos="4.6" >
           <data-type:parameter data-type:name="R-670_30-A" />
         </transforms:biex>
         <transforms:biex transforms:length="256"  transforms:maxRange="262144"  transforms:neg="0"  transforms:width="-6.3095734448"  transforms:pos="4.1" >
           <data-type:parameter data-type:name="R-780_60-A" />
         </transforms:biex>
         <transforms:biex transforms:length="256"  transforms:maxRange="262144"  transforms:neg="0"  transforms:width="-1.2589254118"  transforms:pos="3.7" >
           <data-type:parameter data-type:name="V-525_50-A" />
         </transforms:biex>
         <transforms:biex transforms:length="256"  transforms:maxRange="262144"  transforms:neg="0"  transforms:width="-15.8489319246"  transforms:pos="4.418539922" >
           <data-type:parameter data-type:name="V-605_40-A" />
         </transforms:biex>
         <transforms:biex transforms:length="256"  transforms:maxRange="262144"  transforms:neg="0"  transforms:width="-19.9526231497"  transforms:pos="4.418539922" >
           <data-type:parameter data-type:name="V-710_50-A" />
         </transforms:biex>
         <transforms:biex transforms:length="256"  transforms:maxRange="262144"  transforms:neg="0"  transforms:width="-12.5892541179"  transforms:pos="4.418539922" >
           <data-type:parameter data-type:name="UV-379_28-A" />
         </transforms:biex>
         <transforms:biex transforms:length="256"  transforms:maxRange="262144"  transforms:neg="0"  transforms:width="-3.1622776602"  transforms:pos="4.418539922" >
           <data-type:parameter data-type:name="UV-515_30-A" />
         </transforms:biex>
         <transforms:biex transforms:length="256"  transforms:maxRange="262144"  transforms:neg="0"  transforms:width="-50.1187233627"  transforms:pos="5.2" >
           <data-type:parameter data-type:name="UV-735_30-A" />
         </transforms:biex>
         <transforms:biex transforms:length="256"  transforms:maxRange="262144"  transforms:neg="0"  transforms:width="-25.1188643151"  transforms:pos="4.418539922" >
           <data-type:parameter data-type:name="UV-810_40-A" />
         </transforms:biex>
         <transforms:biex transforms:length="256"  transforms:maxRange="262144"  transforms:neg="0"  transforms:width="-12.5892541179"  transforms:pos="4.418539922" >
           <data-type:parameter data-type:name="YG-610_20-A" />
         </transforms:biex>
         <transforms:biex transforms:length="256"  transforms:maxRange="262144"  transforms:neg="0"  transforms:width="-15.8489319246"  transforms:pos="4.418539922" >
           <data-type:parameter data-type:name="YG-780_60-A" />
         </transforms:biex>
         <transforms:linear transforms:minRange="0.0314864345"  transforms:maxRange="55"  gain="0.010075659" >
           <data-type:parameter data-type:name="Time" />
         </transforms:linear>
         <transforms:biex transforms:length="256"  transforms:maxRange="262144"  transforms:neg="0"  transforms:width="-1.995262315"  transforms:pos="4.05" >
           <data-type:parameter data-type:name="Comp-B-530_30-A" />
         </transforms:biex>
         <transforms:biex transforms:length="256"  transforms:maxRange="262144"  transforms:neg="0"  transforms:width="-15.8489319246"  transforms:pos="4.6" >
           <data-type:parameter data-type:name="Comp-R-670_30-A" />
         </transforms:biex>
         <transforms:biex transforms:length="256"  transforms:maxRange="262144"  transforms:neg="0"  transforms:width="-6.3095734448"  transforms:pos="4.1" >
           <data-type:parameter data-type:name="Comp-R-780_60-A" />
         </transforms:biex>
         <transforms:biex transforms:length="256"  transforms:maxRange="262144"  transforms:neg="0"  transforms:width="-12.5892541179"  transforms:pos="4.418539922" >
           <data-type:parameter data-type:name="Comp-UV-379_28-A" />
         </transforms:biex>
         <transforms:biex transforms:length="256"  transforms:maxRange="262144"  transforms:neg="0"  transforms:width="-3.1622776602"  transforms:pos="4.418539922" >
           <data-type:parameter data-type:name="Comp-UV-515_30-A" />
         </transforms:biex>
         <transforms:biex transforms:length="256"  transforms:maxRange="262144"  transforms:neg="0"  transforms:width="-50.1187233627"  transforms:pos="5.2" >
           <data-type:parameter data-type:name="Comp-UV-735_30-A" />
         </transforms:biex>
         <transforms:biex transforms:length="256"  transforms:maxRange="262144"  transforms:neg="0"  transforms:width="-25.1188643151"  transforms:pos="4.418539922" >
           <data-type:parameter data-type:name="Comp-UV-810_40-A" />
         </transforms:biex>
         <transforms:biex transforms:length="256"  transforms:maxRange="262144"  transforms:neg="0"  transforms:width="-1.2589254118"  transforms:pos="3.7" >
           <data-type:parameter data-type:name="Comp-V-525_50-A" />
         </transforms:biex>
         <transforms:biex transforms:length="256"  transforms:maxRange="262144"  transforms:neg="0"  transforms:width="-15.8489319246"  transforms:pos="4.418539922" >
           <data-type:parameter data-type:name="Comp-V-605_40-A" />
         </transforms:biex>
         <transforms:biex transforms:length="256"  transforms:maxRange="262144"  transforms:neg="0"  transforms:width="-19.9526231497"  transforms:pos="4.418539922" >
           <data-type:parameter data-type:name="Comp-V-710_50-A" />
         </transforms:biex>
         <transforms:biex transforms:length="256"  transforms:maxRange="262144"  transforms:neg="0"  transforms:width="-12.5892541179"  transforms:pos="4.418539922" >
           <data-type:parameter data-type:name="Comp-YG-610_20-A" />
         </transforms:biex>
         <transforms:biex transforms:length="256"  transforms:maxRange="262144"  transforms:neg="0"  transforms:width="-15.8489319246"  transforms:pos="4.418539922" >
           <data-type:parameter data-type:name="Comp-YG-780_60-A" />
         </transforms:biex>
       </Transformations>
       <Keywords>
         <Keyword name="FJ_FCS_VERSION"  value="3" />
         <Keyword name="$BEGINANALYSIS"  value="0" />
         <Keyword name="$ENDANALYSIS"  value="0" />
         <Keyword name="$BEGINSTEXT"  value="0" />
         <Keyword name="$ENDSTEXT"  value="0" />
         <Keyword name="$BEGINDATA"  value="6360" />
         <Keyword name="$ENDDATA"  value="19278667           " />
         <Keyword name="$FIL"  value="Lung_G3_F2F240_53.fcs" />
         <Keyword name="$SYS"  value="Windows 7 6.1" />
         <Keyword name="$TOT"  value="253583             " />
         <Keyword name="$PAR"  value="19" />
         <Keyword name="$MODE"  value="L" />
         <Keyword name="$BYTEORD"  value="4,3,2,1" />
         <Keyword name="$DATATYPE"  value="F" />
         <Keyword name="$NEXTDATA"  value="0" />
         <Keyword name="CREATOR"  value="BD FACSDiva Software Version 8.0.2" />
         <Keyword name="TUBE NAME"  value="G3_F2F240_53" />
         <Keyword name="$SRC"  value="Lung" />
         <Keyword name="EXPERIMENT NAME"  value="CV#37_2_Pfizer reinfection SAC_RBD" />
         <Keyword name="GUID"  value="9b6d941d-46cc-467a-9b02-00378623488e" />
         <Keyword name="$DATE"  value="27-JUL-2022" />
         <Keyword name="$BTIM"  value="13:05:20" />
         <Keyword name="$ETIM"  value="13:06:15" />
         <Keyword name="$CYT"  value="FACSymphony A5 (LSRFortessa)" />
         <Keyword name="SETTINGS"  value="Cytometer" />
         <Keyword name="CYTNUM"  value="R66096424002" />
         <Keyword name="WINDOW EXTENSION"  value="4.00" />
         <Keyword name="EXPORT USER NAME"  value="Iannacone" />
         <Keyword name="EXPORT TIME"  value="27-JUL-2022-13:30:00" />
         <Keyword name="$OP"  value="Iannacone" />
         <Keyword name="FSC ASF"  value="0.75" />
         <Keyword name="AUTOBS"  value="TRUE" />
         <Keyword name="$INST"  value="HSR" />
         <Keyword name="LASER1NAME"  value="Blue" />
         <Keyword name="LASER1DELAY"  value="0.00" />
         <Keyword name="LASER1ASF"  value="0.87" />
         <Keyword name="LASER2NAME"  value="Red" />
         <Keyword name="LASER2DELAY"  value="30.74" />
         <Keyword name="LASER2ASF"  value="0.79" />
         <Keyword name="LASER3NAME"  value="Violet" />
         <Keyword name="LASER3DELAY"  value="-30.76" />
         <Keyword name="LASER3ASF"  value="0.96" />
         <Keyword name="LASER4NAME"  value="355-UV" />
         <Keyword name="LASER4DELAY"  value="-63.79" />
         <Keyword name="LASER4ASF"  value="0.90" />
         <Keyword name="LASER5NAME"  value="561 Yellow-Green" />
         <Keyword name="LASER5DELAY"  value="59.15" />
         <Keyword name="LASER5ASF"  value="0.88" />
         <Keyword name="$TIMESTEP"  value="0.01" />
         <Keyword name="SPILL"  value="12,B-530_30-A,R-670_30-A,R-780_60-A,V-525_50-A,V-605_40-A,V-710_50-A,UV-379_28-A,UV-515_30-A,UV-735_30-A,UV-810_40-A,YG-610_20-A,YG-780_60-A,1,0.000036347307180834666,0,0.011810729358896915,0.0012125736722159168,0.00009248753773038566,0.0001889880976658382,0.023356459886329575,0.00008928771499425574,0.00011905042071158077,0.000017713301820737953,0,0.0005715758324719865,1,0.0942506726130525,0.0007112452682882189,0.00020528554932611268,0.0038655971016171523,0.0001823451819360266,0.0005582504310629277,0.006710232749358781,0.003899160992579761,0.00032846789740378316,0.013056567884324721,0.0008049833149742927,0.04282367268334634,1,0.0012463128867339726,0.0007528665923870129,0.005769647016973651,0.0002694352294011883,0.0009758534728687903,0.03179748401617937,0.8602835026213167,0.000790109243656565,0.2979099754511564,0.019157165475257844,0.005803183905143336,0.002468485641122353,1,0.37644969319798993,0.04283967393630678,0.000711917296391237,0.29555686155287697,0.010931201029030965,0.010207128473964329,0.0024061644335972862,0.0026049203193438124,0.00033363716908687896,0.000851495951605641,0.00009330708497894137,0.00769654344467696,1,0.18201531274650262,0.0008561708618795406,0.002949258088775526,0.04533493574604119,0.03203034406767575,0.15436413494412418,0.011244238562683263,0.0006452643678979557,0.03003842476156762,0.06275317869478084,0.01792099459586428,0.0027254322896763834,1,0.0015189838614419547,0.0063668230454177925,0.41701799287276137,0.3477300666477949,0.00012097018077473972,0.009423643064196238,0.0003857549986741296,0.0000300166324903893,0,0.0009112834329830383,0.00022464802457326793,0.00006991876176282108,1,0.07575664110346389,0.00019948245694909752,0.00032772492310131413,0.00004736754833819319,0,0.0396412220083118,0.00003463934912222009,0,0.15750561232261417,0.01981259791195639,0.001736666520910225,0.13873707477887123,1,0.004393736593742492,0.003414174293958092,0.00011575609810671311,0,0.0007990344542971336,0.004344217797312492,0.07380960660351805,0.0017068744745267123,0.000602632048354542,0.032567701435088185,0.10832150124538954,0.027085326305360098,1,0.8771556480584385,0.00008267828115743201,0.008452886455188682,0.0004428400989179435,0.00017229509882204244,0.01688440207805938,0.0012247562235363394,0.00039010951191019287,0.00010469399726599558,0.11588466375343823,0.02758275482812813,0.008762287813092033,1,0.00012794666684069403,0.002663153360491976,0.007902102926914763,0.002728901086474183,0.0002737149893289081,0.0019425250393639085,0.38866211595362826,0.052528837937797605,0.0004893090872008977,0.0012383888221319467,0.02699551872752253,0.018897187774206136,1,0.03877201634842224,0.0064780921122383674,0.0006044248766663564,0.06977692155081923,0.0013580191487969663,0.0027162891616093194,0.0028006193911853565,0.0003723092379794544,0.000808500772134805,0.018779769454359604,0.48666692111513166,0.009116357575027835,1" />
         <Keyword name="APPLY COMPENSATION"  value="TRUE" />
         <Keyword name="THRESHOLD"  value="FSC,10000" />
         <Keyword name="$P1N"  value="FSC-A" />
         <Keyword name="$P1R"  value="262144" />
         <Keyword name="$P1B"  value="32" />
         <Keyword name="$P1E"  value="0,0" />
         <Keyword name="$P1V"  value="361" />
         <Keyword name="$P1G"  value="1.0" />
         <Keyword name="P1DISPLAY"  value="LIN" />
         <Keyword name="P1BS"  value="-1" />
         <Keyword name="P1MS"  value="0" />
         <Keyword name="$P2N"  value="FSC-H" />
         <Keyword name="$P2R"  value="262144" />
         <Keyword name="$P2B"  value="32" />
         <Keyword name="$P2E"  value="0,0" />
         <Keyword name="$P2V"  value="361" />
         <Keyword name="$P2G"  value="1.0" />
         <Keyword name="P2DISPLAY"  value="LIN" />
         <Keyword name="P2BS"  value="-1" />
         <Keyword name="P2MS"  value="0" />
         <Keyword name="$P3N"  value="FSC-W" />
         <Keyword name="$P3R"  value="262144" />
         <Keyword name="$P3B"  value="32" />
         <Keyword name="$P3E"  value="0,0" />
         <Keyword name="$P3V"  value="361" />
         <Keyword name="$P3G"  value="1.0" />
         <Keyword name="P3BS"  value="-1" />
         <Keyword name="P3MS"  value="0" />
         <Keyword name="$P4N"  value="SSC-A" />
         <Keyword name="$P4R"  value="262144" />
         <Keyword name="$P4B"  value="32" />
         <Keyword name="$P4E"  value="0,0" />
         <Keyword name="$P4V"  value="233" />
         <Keyword name="$P4G"  value="1.0" />
         <Keyword name="P4DISPLAY"  value="LIN" />
         <Keyword name="P4BS"  value="-1" />
         <Keyword name="P4MS"  value="0" />
         <Keyword name="$P5N"  value="SSC-H" />
         <Keyword name="$P5R"  value="262144" />
         <Keyword name="$P5B"  value="32" />
         <Keyword name="$P5E"  value="0,0" />
         <Keyword name="$P5V"  value="233" />
         <Keyword name="$P5G"  value="1.0" />
         <Keyword name="P5DISPLAY"  value="LIN" />
         <Keyword name="P5BS"  value="-1" />
         <Keyword name="P5MS"  value="0" />
         <Keyword name="$P6N"  value="SSC-W" />
         <Keyword name="$P6R"  value="262144" />
         <Keyword name="$P6B"  value="32" />
         <Keyword name="$P6E"  value="0,0" />
         <Keyword name="$P6V"  value="233" />
         <Keyword name="$P6G"  value="1.0" />
         <Keyword name="P6BS"  value="-1" />
         <Keyword name="P6MS"  value="0" />
         <Keyword name="$P7N"  value="B-530_30-A" />
         <Keyword name="$P7S"  value="RBD-tet" />
         <Keyword name="$P7R"  value="262144" />
         <Keyword name="$P7B"  value="32" />
         <Keyword name="$P7E"  value="0,0" />
         <Keyword name="$P7V"  value="421" />
         <Keyword name="$P7G"  value="1.0" />
         <Keyword name="P7DISPLAY"  value="LOG" />
         <Keyword name="P7BS"  value="-1" />
         <Keyword name="P7MS"  value="0" />
         <Keyword name="$P8N"  value="R-670_30-A" />
         <Keyword name="$P8S"  value="RBD-tet" />
         <Keyword name="$P8R"  value="262144" />
         <Keyword name="$P8B"  value="32" />
         <Keyword name="$P8E"  value="0,0" />
         <Keyword name="$P8V"  value="457" />
         <Keyword name="$P8G"  value="1.0" />
         <Keyword name="P8DISPLAY"  value="LOG" />
         <Keyword name="P8BS"  value="-1" />
         <Keyword name="P8MS"  value="0" />
         <Keyword name="$P9N"  value="R-780_60-A" />
         <Keyword name="$P9S"  value="CD44" />
         <Keyword name="$P9R"  value="262144" />
         <Keyword name="$P9B"  value="32" />
         <Keyword name="$P9E"  value="0,0" />
         <Keyword name="$P9V"  value="417" />
         <Keyword name="$P9G"  value="1.0" />
         <Keyword name="P9DISPLAY"  value="LOG" />
         <Keyword name="P9BS"  value="-1" />
         <Keyword name="P9MS"  value="0" />
         <Keyword name="$P10N"  value="V-525_50-A" />
         <Keyword name="$P10S"  value="Vio" />
         <Keyword name="$P10R"  value="262144" />
         <Keyword name="$P10B"  value="32" />
         <Keyword name="$P10E"  value="0,0" />
         <Keyword name="$P10V"  value="380" />
         <Keyword name="$P10G"  value="1.0" />
         <Keyword name="P10DISPLAY"  value="LOG" />
         <Keyword name="P10BS"  value="-1" />
         <Keyword name="P10MS"  value="0" />
         <Keyword name="$P11N"  value="V-605_40-A" />
         <Keyword name="$P11S"  value="CD4" />
         <Keyword name="$P11R"  value="262144" />
         <Keyword name="$P11B"  value="32" />
         <Keyword name="$P11E"  value="0,0" />
         <Keyword name="$P11V"  value="411" />
         <Keyword name="$P11G"  value="1.0" />
         <Keyword name="P11DISPLAY"  value="LOG" />
         <Keyword name="P11BS"  value="-1" />
         <Keyword name="P11MS"  value="0" />
         <Keyword name="$P12N"  value="V-710_50-A" />
         <Keyword name="$P12S"  value="CD8" />
         <Keyword name="$P12R"  value="262144" />
         <Keyword name="$P12B"  value="32" />
         <Keyword name="$P12E"  value="0,0" />
         <Keyword name="$P12V"  value="391" />
         <Keyword name="$P12G"  value="1.0" />
         <Keyword name="P12DISPLAY"  value="LOG" />
         <Keyword name="P12BS"  value="-1" />
         <Keyword name="P12MS"  value="0" />
         <Keyword name="$P13N"  value="UV-379_28-A" />
         <Keyword name="$P13S"  value="CD86" />
         <Keyword name="$P13R"  value="262144" />
         <Keyword name="$P13B"  value="32" />
         <Keyword name="$P13E"  value="0,0" />
         <Keyword name="$P13V"  value="399" />
         <Keyword name="$P13G"  value="1.0" />
         <Keyword name="P13DISPLAY"  value="LOG" />
         <Keyword name="P13BS"  value="-1" />
         <Keyword name="P13MS"  value="0" />
         <Keyword name="$P14N"  value="UV-515_30-A" />
         <Keyword name="$P14S"  value="B220" />
         <Keyword name="$P14R"  value="262144" />
         <Keyword name="$P14B"  value="32" />
         <Keyword name="$P14E"  value="0,0" />
         <Keyword name="$P14V"  value="417" />
         <Keyword name="$P14G"  value="1.0" />
         <Keyword name="P14DISPLAY"  value="LOG" />
         <Keyword name="P14BS"  value="-1" />
         <Keyword name="P14MS"  value="0" />
         <Keyword name="$P15N"  value="UV-735_30-A" />
         <Keyword name="$P15S"  value="PD1" />
         <Keyword name="$P15R"  value="262144" />
         <Keyword name="$P15B"  value="32" />
         <Keyword name="$P15E"  value="0,0" />
         <Keyword name="$P15V"  value="425" />
         <Keyword name="$P15G"  value="1.0" />
         <Keyword name="P15DISPLAY"  value="LOG" />
         <Keyword name="P15BS"  value="-1" />
         <Keyword name="P15MS"  value="0" />
         <Keyword name="$P16N"  value="UV-810_40-A" />
         <Keyword name="$P16S"  value="CD19" />
         <Keyword name="$P16R"  value="262144" />
         <Keyword name="$P16B"  value="32" />
         <Keyword name="$P16E"  value="0,0" />
         <Keyword name="$P16V"  value="527" />
         <Keyword name="$P16G"  value="1.0" />
         <Keyword name="P16DISPLAY"  value="LOG" />
         <Keyword name="P16BS"  value="-1" />
         <Keyword name="P16MS"  value="0" />
         <Keyword name="$P17N"  value="YG-610_20-A" />
         <Keyword name="$P17S"  value="CD80" />
         <Keyword name="$P17R"  value="262144" />
         <Keyword name="$P17B"  value="32" />
         <Keyword name="$P17E"  value="0,0" />
         <Keyword name="$P17V"  value="407" />
         <Keyword name="$P17G"  value="1.0" />
         <Keyword name="P17DISPLAY"  value="LOG" />
         <Keyword name="P17BS"  value="-1" />
         <Keyword name="P17MS"  value="0" />
         <Keyword name="$P18N"  value="YG-780_60-A" />
         <Keyword name="$P18S"  value="CD95" />
         <Keyword name="$P18R"  value="262144" />
         <Keyword name="$P18B"  value="32" />
         <Keyword name="$P18E"  value="0,0" />
         <Keyword name="$P18V"  value="429" />
         <Keyword name="$P18G"  value="1.0" />
         <Keyword name="P18DISPLAY"  value="LOG" />
         <Keyword name="P18BS"  value="-1" />
         <Keyword name="P18MS"  value="0" />
         <Keyword name="$P19N"  value="Time" />
         <Keyword name="$P19R"  value="262144" />
         <Keyword name="$P19B"  value="32" />
         <Keyword name="$P19E"  value="0,0" />
         <Keyword name="$P19G"  value="0.01" />
         <Keyword name="P19BS"  value="0" />
         <Keyword name="P19MS"  value="0" />
         <Keyword name="CST SETUP STATUS"  value="SUCCESS" />
         <Keyword name="CST BEADS LOT ID"  value="19737" />
         <Keyword name="CYTOMETER CONFIG NAME"  value="HSR FINAL 6 Blue 3 Red 8 Vio 7 UV 5 YeGr" />
         <Keyword name="CYTOMETER CONFIG CREATE DATE"  value="2018-09-24T12:30:21+02:00" />
         <Keyword name="CST SETUP DATE"  value="2022-07-26T10:00:24+02:00" />
         <Keyword name="CST BASELINE DATE"  value="2022-03-22T13:23:49+01:00" />
         <Keyword name="CST BEADS EXPIRED"  value="False" />
         <Keyword name="CST PERFORMANCE EXPIRED"  value="2022-07-27T10:00:24+02:00" />
         <Keyword name="CST REGULATORY STATUS"  value="RUO Performance Check" />
         <Keyword name="$P1S"  value="" />
         <Keyword name="$P2S"  value="" />
         <Keyword name="$P3S"  value="" />
         <Keyword name="$P4S"  value="" />
         <Keyword name="$P5S"  value="" />
         <Keyword name="$P6S"  value="" />
         <Keyword name="$P19S"  value="" />
         <Keyword name="$P20N"  value="Comp-B-530_30-A" />
         <Keyword name="$P20S"  value="RBD-tet" />
         <Keyword name="$P20R"  value="262144" />
         <Keyword name="$P21N"  value="Comp-R-670_30-A" />
         <Keyword name="$P21S"  value="RBD-tet" />
         <Keyword name="$P21R"  value="262144" />
         <Keyword name="$P22N"  value="Comp-R-780_60-A" />
         <Keyword name="$P22S"  value="CD44" />
         <Keyword name="$P22R"  value="262144" />
         <Keyword name="$P23N"  value="Comp-UV-379_28-A" />
         <Keyword name="$P23S"  value="CD86" />
         <Keyword name="$P23R"  value="262144" />
         <Keyword name="$P24N"  value="Comp-UV-515_30-A" />
         <Keyword name="$P24S"  value="B220" />
         <Keyword name="$P24R"  value="262144" />
         <Keyword name="$P25N"  value="Comp-UV-735_30-A" />
         <Keyword name="$P25S"  value="PD1" />
         <Keyword name="$P25R"  value="262144" />
         <Keyword name="$P26N"  value="Comp-UV-810_40-A" />
         <Keyword name="$P26S"  value="CD19" />
         <Keyword name="$P26R"  value="262144" />
         <Keyword name="$P27N"  value="Comp-V-525_50-A" />
         <Keyword name="$P27S"  value="Vio" />
         <Keyword name="$P27R"  value="262144" />
         <Keyword name="$P28N"  value="Comp-V-605_40-A" />
         <Keyword name="$P28S"  value="CD4" />
         <Keyword name="$P28R"  value="262144" />
         <Keyword name="$P29N"  value="Comp-V-710_50-A" />
         <Keyword name="$P29S"  value="CD8" />
         <Keyword name="$P29R"  value="262144" />
         <Keyword name="$P30N"  value="Comp-YG-610_20-A" />
         <Keyword name="$P30S"  value="CD80" />
         <Keyword name="$P30R"  value="262144" />
         <Keyword name="$P31N"  value="Comp-YG-780_60-A" />
         <Keyword name="$P31S"  value="CD95" />
         <Keyword name="$P31R"  value="262144" />
       </Keywords>
       <SampleNode name="Lung_G3_F2F240_53.fcs"  annotation=""  owningGroup=""  expanded="1"  sortPriority="10"  count="253583"  sampleID="44" >
         <Graph smoothing="13"  backColor="#ffffff"  foreColor="#000000"  type="Pseudocolor"  fast="1" >
           <Axis dimension="x"  name="FSC-A"  label=""  auto="auto" />
           <Axis dimension="y"  name="SSC-A"  label=""  auto="auto" />
           <GraphSettings level="5%"  smoothingHighResolution="1"  contourHighResolution="1"  histogramSmoothingCount="0"  graphResolution="256"  showOutliers="0"  drawLargeDots="1"  dotsToDraw="8000"  tint="le.chartfill.tinted.40"  lineWeight="le.lineweight.normal"  lineStyle="le.linestyle.solid" />
           <GraphEnvironment showGrid="0"  showAxes="tnlTNL"  showGates="1"  showFreqOnPlots="1"  showGateNameOnPlots="1"  showMedians="0"  showUncomped="0"  addEventParam="0"  lastYAxisName="" >
             <TextTraits font="SansSerif"  size="11"  name="Labels"  style="plain"  color="#000000"  background="#00ffffff"  just="left" />
             <TextTraits font="SansSerif"  size="11"  name="LayoutGates"  style="plain"  color="#000000"  background="#00ffffff"  just="left" />
             <TextTraits font="SansSerif"  size="9"  name="Numbers"  style="plain"  color="#000000"  background="#00ffffff"  just="left" />
             <TextTraits font="SansSerif"  size="9"  name="Legend"  style="plain"  color="#000000"  background="#00ffffff"  just="left" />
             <WindowPosition x="0"  y="0"  width="0"  height="0"  displayed="0"  panelState="" />
           </GraphEnvironment>
         </Graph>
       </SampleNode>
     </Sample>
     <Sample>
       <DataSet uri="file:/Users/fumagalli.valeria/Dropbox%20(HSR%20Global)/Liver%20Group/COVID%2319/1%20CV%20EXPERIMENTS/CV%2337.2_Long-Pfizer%20and%20339_Omicron/FACS/SAC%20reinfection%20D4/CV%2337_2_Pfizer%20reinfection%20SAC_RBD/Lung_G3_F2F240_55.fcs"  sampleID="45" />
       <transforms:spilloverMatrix spectral="0"  prefix="Comp-"  name="LUNG"  editable="1"  color="#ff9933"  version="FlowJo-10.7.2"  status="FINALIZED"  transforms:id="4bdcef76-b272-4da9-87c3-fa4a97e85d2d"  suffix="" >
         <data-type:parameters>
           <data-type:parameter data-type:name="B-530_30-A"  userProvidedCompInfix="Comp-B-530_30-A" />
           <data-type:parameter data-type:name="R-670_30-A"  userProvidedCompInfix="Comp-R-670_30-A" />
           <data-type:parameter data-type:name="R-780_60-A"  userProvidedCompInfix="Comp-R-780_60-A" />
           <data-type:parameter data-type:name="UV-379_28-A"  userProvidedCompInfix="Comp-UV-379_28-A" />
           <data-type:parameter data-type:name="UV-515_30-A"  userProvidedCompInfix="Comp-UV-515_30-A" />
           <data-type:parameter data-type:name="UV-735_30-A"  userProvidedCompInfix="Comp-UV-735_30-A" />
           <data-type:parameter data-type:name="UV-810_40-A"  userProvidedCompInfix="Comp-UV-810_40-A" />
           <data-type:parameter data-type:name="V-525_50-A"  userProvidedCompInfix="Comp-V-525_50-A" />
           <data-type:parameter data-type:name="V-605_40-A"  userProvidedCompInfix="Comp-V-605_40-A" />
           <data-type:parameter data-type:name="V-710_50-A"  userProvidedCompInfix="Comp-V-710_50-A" />
           <data-type:parameter data-type:name="YG-610_20-A"  userProvidedCompInfix="Comp-YG-610_20-A" />
           <data-type:parameter data-type:name="YG-780_60-A"  userProvidedCompInfix="Comp-YG-780_60-A" />
         </data-type:parameters>
         <transforms:spillover data-type:parameter="B-530_30-A"  userProvidedCompInfix="Comp-B-530_30-A" >
           <transforms:coefficient data-type:parameter="B-530_30-A"  transforms:value="1" />
           <transforms:coefficient data-type:parameter="R-670_30-A"  transforms:value="0.0000495122" />
           <transforms:coefficient data-type:parameter="R-780_60-A"  transforms:value="-0.0000495121" />
           <transforms:coefficient data-type:parameter="UV-379_28-A"  transforms:value="0.0001486685" />
           <transforms:coefficient data-type:parameter="UV-515_30-A"  transforms:value="0.0233345736" />
           <transforms:coefficient data-type:parameter="UV-735_30-A"  transforms:value="0.0000990248" />
           <transforms:coefficient data-type:parameter="UV-810_40-A"  transforms:value="0.0000990248" />
           <transforms:coefficient data-type:parameter="V-525_50-A"  transforms:value="0.0117683624" />
           <transforms:coefficient data-type:parameter="V-605_40-A"  transforms:value="0.0011928155" />
           <transforms:coefficient data-type:parameter="V-710_50-A"  transforms:value="0.0000990329" />
           <transforms:coefficient data-type:parameter="YG-610_20-A"  transforms:value="0.0000495121" />
           <transforms:coefficient data-type:parameter="YG-780_60-A"  transforms:value="0" />
         </transforms:spillover>
         <transforms:spillover data-type:parameter="R-670_30-A"  userProvidedCompInfix="Comp-R-670_30-A" >
           <transforms:coefficient data-type:parameter="B-530_30-A"  transforms:value="0.0005535301" />
           <transforms:coefficient data-type:parameter="R-670_30-A"  transforms:value="1" />
           <transforms:coefficient data-type:parameter="R-780_60-A"  transforms:value="0.0946116633" />
           <transforms:coefficient data-type:parameter="UV-379_28-A"  transforms:value="0.0001510174" />
           <transforms:coefficient data-type:parameter="UV-515_30-A"  transforms:value="0.0005042822" />
           <transforms:coefficient data-type:parameter="UV-735_30-A"  transforms:value="0.0067215962" />
           <transforms:coefficient data-type:parameter="UV-810_40-A"  transforms:value="0.0038789665" />
           <transforms:coefficient data-type:parameter="V-525_50-A"  transforms:value="0.0006636629" />
           <transforms:coefficient data-type:parameter="V-605_40-A"  transforms:value="0.0002017302" />
           <transforms:coefficient data-type:parameter="V-710_50-A"  transforms:value="0.0038811085" />
           <transforms:coefficient data-type:parameter="YG-610_20-A"  transforms:value="0.0003520647" />
           <transforms:coefficient data-type:parameter="YG-780_60-A"  transforms:value="0.0131117426" />
         </transforms:spillover>
         <transforms:spillover data-type:parameter="R-780_60-A"  userProvidedCompInfix="Comp-R-780_60-A" >
           <transforms:coefficient data-type:parameter="B-530_30-A"  transforms:value="0.0007325978" />
           <transforms:coefficient data-type:parameter="R-670_30-A"  transforms:value="0.0428115327" />
           <transforms:coefficient data-type:parameter="R-780_60-A"  transforms:value="1" />
           <transforms:coefficient data-type:parameter="UV-379_28-A"  transforms:value="0.0002094008" />
           <transforms:coefficient data-type:parameter="UV-515_30-A"  transforms:value="0.0008390296" />
           <transforms:coefficient data-type:parameter="UV-735_30-A"  transforms:value="0.0317586748" />
           <transforms:coefficient data-type:parameter="UV-810_40-A"  transforms:value="0.540065" />
           <transforms:coefficient data-type:parameter="V-525_50-A"  transforms:value="0.0010614727" />
           <transforms:coefficient data-type:parameter="V-605_40-A"  transforms:value="0.0007343888" />
           <transforms:coefficient data-type:parameter="V-710_50-A"  transforms:value="0.0057607687" />
           <transforms:coefficient data-type:parameter="YG-610_20-A"  transforms:value="0.0008368938" />
           <transforms:coefficient data-type:parameter="YG-780_60-A"  transforms:value="0.258605" />
         </transforms:spillover>
         <transforms:spillover data-type:parameter="UV-379_28-A"  userProvidedCompInfix="Comp-UV-379_28-A" >
           <transforms:coefficient data-type:parameter="B-530_30-A"  transforms:value="0.000382526" />
           <transforms:coefficient data-type:parameter="R-670_30-A"  transforms:value="0.0000546223" />
           <transforms:coefficient data-type:parameter="R-780_60-A"  transforms:value="0" />
           <transforms:coefficient data-type:parameter="UV-379_28-A"  transforms:value="1" />
           <transforms:coefficient data-type:parameter="UV-515_30-A"  transforms:value="0.0756051496" />
           <transforms:coefficient data-type:parameter="UV-735_30-A"  transforms:value="0.0001638681" />
           <transforms:coefficient data-type:parameter="UV-810_40-A"  transforms:value="0.0002731152" />
           <transforms:coefficient data-type:parameter="V-525_50-A"  transforms:value="0.0007763052" />
           <transforms:coefficient data-type:parameter="V-605_40-A"  transforms:value="0.000219089" />
           <transforms:coefficient data-type:parameter="V-710_50-A"  transforms:value="0.0000546265" />
           <transforms:coefficient data-type:parameter="YG-610_20-A"  transforms:value="0.0000546222" />
           <transforms:coefficient data-type:parameter="YG-780_60-A"  transforms:value="0" />
         </transforms:spillover>
         <transforms:spillover data-type:parameter="UV-515_30-A"  userProvidedCompInfix="Comp-UV-515_30-A" >
           <transforms:coefficient data-type:parameter="B-530_30-A"  transforms:value="-0.000231" />
           <transforms:coefficient data-type:parameter="R-670_30-A"  transforms:value="0" />
           <transforms:coefficient data-type:parameter="R-780_60-A"  transforms:value="0" />
           <transforms:coefficient data-type:parameter="UV-379_28-A"  transforms:value="-0.000996" />
           <transforms:coefficient data-type:parameter="UV-515_30-A"  transforms:value="1" />
           <transforms:coefficient data-type:parameter="UV-735_30-A"  transforms:value="0.0043637245" />
           <transforms:coefficient data-type:parameter="UV-810_40-A"  transforms:value="0.0033194238" />
           <transforms:coefficient data-type:parameter="V-525_50-A"  transforms:value="0.017271" />
           <transforms:coefficient data-type:parameter="V-605_40-A"  transforms:value="0.010815" />
           <transforms:coefficient data-type:parameter="V-710_50-A"  transforms:value="0.0017070094" />
           <transforms:coefficient data-type:parameter="YG-610_20-A"  transforms:value="0.0001896139" />
           <transforms:coefficient data-type:parameter="YG-780_60-A"  transforms:value="0" />
         </transforms:spillover>
         <transforms:spillover data-type:parameter="UV-735_30-A"  userProvidedCompInfix="Comp-UV-735_30-A" >
           <transforms:coefficient data-type:parameter="B-530_30-A"  transforms:value="0.0008153248" />
           <transforms:coefficient data-type:parameter="R-670_30-A"  transforms:value="0.000375" />
           <transforms:coefficient data-type:parameter="R-780_60-A"  transforms:value="0" />
           <transforms:coefficient data-type:parameter="UV-379_28-A"  transforms:value="0" />
           <transforms:coefficient data-type:parameter="UV-515_30-A"  transforms:value="0.007158" />
           <transforms:coefficient data-type:parameter="UV-735_30-A"  transforms:value="1" />
           <transforms:coefficient data-type:parameter="UV-810_40-A"  transforms:value="0.319621" />
           <transforms:coefficient data-type:parameter="V-525_50-A"  transforms:value="0.0015806083" />
           <transforms:coefficient data-type:parameter="V-605_40-A"  transforms:value="0.0005200692" />
           <transforms:coefficient data-type:parameter="V-710_50-A"  transforms:value="0.0325886114" />
           <transforms:coefficient data-type:parameter="YG-610_20-A"  transforms:value="0.0000740814" />
           <transforms:coefficient data-type:parameter="YG-780_60-A"  transforms:value="0.0085485739" />
         </transforms:spillover>
         <transforms:spillover data-type:parameter="UV-810_40-A"  userProvidedCompInfix="Comp-UV-810_40-A" >
           <transforms:coefficient data-type:parameter="B-530_30-A"  transforms:value="0.0004221723" />
           <transforms:coefficient data-type:parameter="R-670_30-A"  transforms:value="0.0001582417" />
           <transforms:coefficient data-type:parameter="R-780_60-A"  transforms:value="0.010978" />
           <transforms:coefficient data-type:parameter="UV-379_28-A"  transforms:value="0.016257" />
           <transforms:coefficient data-type:parameter="UV-515_30-A"  transforms:value="0.0275577869" />
           <transforms:coefficient data-type:parameter="UV-735_30-A"  transforms:value="0.0087687883" />
           <transforms:coefficient data-type:parameter="UV-810_40-A"  transforms:value="1" />
           <transforms:coefficient data-type:parameter="V-525_50-A"  transforms:value="0.0011254153" />
           <transforms:coefficient data-type:parameter="V-605_40-A"  transforms:value="0.0003702966" />
           <transforms:coefficient data-type:parameter="V-710_50-A"  transforms:value="0.0001055032" />
           <transforms:coefficient data-type:parameter="YG-610_20-A"  transforms:value="0.0001582412" />
           <transforms:coefficient data-type:parameter="YG-780_60-A"  transforms:value="0.002691841" />
         </transforms:spillover>
         <transforms:spillover data-type:parameter="V-525_50-A"  userProvidedCompInfix="Comp-V-525_50-A" >
           <transforms:coefficient data-type:parameter="B-530_30-A"  transforms:value="0.0064849679" />
           <transforms:coefficient data-type:parameter="R-670_30-A"  transforms:value="0.000664" />
           <transforms:coefficient data-type:parameter="R-780_60-A"  transforms:value="0.0022205995" />
           <transforms:coefficient data-type:parameter="UV-379_28-A"  transforms:value="0" />
           <transforms:coefficient data-type:parameter="UV-515_30-A"  transforms:value="0.278193" />
           <transforms:coefficient data-type:parameter="UV-735_30-A"  transforms:value="0.0102222213" />
           <transforms:coefficient data-type:parameter="UV-810_40-A"  transforms:value="0.0091106532" />
           <transforms:coefficient data-type:parameter="V-525_50-A"  transforms:value="1" />
           <transforms:coefficient data-type:parameter="V-605_40-A"  transforms:value="0.077578" />
           <transforms:coefficient data-type:parameter="V-710_50-A"  transforms:value="0.003354" />
           <transforms:coefficient data-type:parameter="YG-610_20-A"  transforms:value="0" />
           <transforms:coefficient data-type:parameter="YG-780_60-A"  transforms:value="0.0024426738" />
         </transforms:spillover>
         <transforms:spillover data-type:parameter="V-605_40-A"  userProvidedCompInfix="Comp-V-605_40-A" >
           <transforms:coefficient data-type:parameter="B-530_30-A"  transforms:value="0.0003085992" />
           <transforms:coefficient data-type:parameter="R-670_30-A"  transforms:value="0.0008740629" />
           <transforms:coefficient data-type:parameter="R-780_60-A"  transforms:value="0.0001028226" />
           <transforms:coefficient data-type:parameter="UV-379_28-A"  transforms:value="0.0008236322" />
           <transforms:coefficient data-type:parameter="UV-515_30-A"  transforms:value="0.0029466097" />
           <transforms:coefficient data-type:parameter="UV-735_30-A"  transforms:value="0.040327" />
           <transforms:coefficient data-type:parameter="UV-810_40-A"  transforms:value="0.0320729321" />
           <transforms:coefficient data-type:parameter="V-525_50-A"  transforms:value="0.0077278185" />
           <transforms:coefficient data-type:parameter="V-605_40-A"  transforms:value="1" />
           <transforms:coefficient data-type:parameter="V-710_50-A"  transforms:value="0.1820036705" />
           <transforms:coefficient data-type:parameter="YG-610_20-A"  transforms:value="0.124414" />
           <transforms:coefficient data-type:parameter="YG-780_60-A"  transforms:value="0.0113002602" />
         </transforms:spillover>
         <transforms:spillover data-type:parameter="V-710_50-A"  userProvidedCompInfix="Comp-V-710_50-A" >
           <transforms:coefficient data-type:parameter="B-530_30-A"  transforms:value="0.0006489463" />
           <transforms:coefficient data-type:parameter="R-670_30-A"  transforms:value="0.02516" />
           <transforms:coefficient data-type:parameter="R-780_60-A"  transforms:value="0.043068" />
           <transforms:coefficient data-type:parameter="UV-379_28-A"  transforms:value="0.0014434469" />
           <transforms:coefficient data-type:parameter="UV-515_30-A"  transforms:value="0.0063204062" />
           <transforms:coefficient data-type:parameter="UV-735_30-A"  transforms:value="0.25802" />
           <transforms:coefficient data-type:parameter="UV-810_40-A"  transforms:value="0.238754" />
           <transforms:coefficient data-type:parameter="V-525_50-A"  transforms:value="0.0179399678" />
           <transforms:coefficient data-type:parameter="V-605_40-A"  transforms:value="0.000679" />
           <transforms:coefficient data-type:parameter="V-710_50-A"  transforms:value="1" />
           <transforms:coefficient data-type:parameter="YG-610_20-A"  transforms:value="0.0001441404" />
           <transforms:coefficient data-type:parameter="YG-780_60-A"  transforms:value="0.0094835741" />
         </transforms:spillover>
         <transforms:spillover data-type:parameter="YG-610_20-A"  userProvidedCompInfix="Comp-YG-610_20-A" >
           <transforms:coefficient data-type:parameter="B-530_30-A"  transforms:value="0.0078010911" />
           <transforms:coefficient data-type:parameter="R-670_30-A"  transforms:value="0.0026476861" />
           <transforms:coefficient data-type:parameter="R-780_60-A"  transforms:value="0.0002561618" />
           <transforms:coefficient data-type:parameter="UV-379_28-A"  transforms:value="0.0004273382" />
           <transforms:coefficient data-type:parameter="UV-515_30-A"  transforms:value="0" />
           <transforms:coefficient data-type:parameter="UV-735_30-A"  transforms:value="0.016755" />
           <transforms:coefficient data-type:parameter="UV-810_40-A"  transforms:value="0.0185974266" />
           <transforms:coefficient data-type:parameter="V-525_50-A"  transforms:value="0.0018218284" />
           <transforms:coefficient data-type:parameter="V-605_40-A"  transforms:value="0.287567" />
           <transforms:coefficient data-type:parameter="V-710_50-A"  transforms:value="0.042353" />
           <transforms:coefficient data-type:parameter="YG-610_20-A"  transforms:value="1" />
           <transforms:coefficient data-type:parameter="YG-780_60-A"  transforms:value="0.0386180891" />
         </transforms:spillover>
         <transforms:spillover data-type:parameter="YG-780_60-A"  userProvidedCompInfix="Comp-YG-780_60-A" >
           <transforms:coefficient data-type:parameter="B-530_30-A"  transforms:value="0.0063908949" />
           <transforms:coefficient data-type:parameter="R-670_30-A"  transforms:value="0.0005249303" />
           <transforms:coefficient data-type:parameter="R-780_60-A"  transforms:value="0.069751331" />
           <transforms:coefficient data-type:parameter="UV-379_28-A"  transforms:value="0.0002627046" />
           <transforms:coefficient data-type:parameter="UV-515_30-A"  transforms:value="0.0006843025" />
           <transforms:coefficient data-type:parameter="UV-735_30-A"  transforms:value="0.0187565859" />
           <transforms:coefficient data-type:parameter="UV-810_40-A"  transforms:value="0.4836268324" />
           <transforms:coefficient data-type:parameter="V-525_50-A"  transforms:value="0.0011199621" />
           <transforms:coefficient data-type:parameter="V-605_40-A"  transforms:value="0.0025861124" />
           <transforms:coefficient data-type:parameter="V-710_50-A"  transforms:value="0.0027326839" />
           <transforms:coefficient data-type:parameter="YG-610_20-A"  transforms:value="0.0090999679" />
           <transforms:coefficient data-type:parameter="YG-780_60-A"  transforms:value="1" />
         </transforms:spillover>
       </transforms:spilloverMatrix>
       <Transformations>
         <transforms:linear transforms:minRange="0"  transforms:maxRange="262144"  gain="1" >
           <data-type:parameter data-type:name="FSC-A" />
         </transforms:linear>
         <transforms:linear transforms:minRange="0"  transforms:maxRange="262144"  gain="1" >
           <data-type:parameter data-type:name="FSC-H" />
         </transforms:linear>
         <transforms:linear transforms:minRange="0"  transforms:maxRange="262144"  gain="1" >
           <data-type:parameter data-type:name="FSC-W" />
         </transforms:linear>
         <transforms:linear transforms:minRange="0"  transforms:maxRange="262144"  gain="1" >
           <data-type:parameter data-type:name="SSC-A" />
         </transforms:linear>
         <transforms:linear transforms:minRange="0"  transforms:maxRange="262144"  gain="1" >
           <data-type:parameter data-type:name="SSC-H" />
         </transforms:linear>
         <transforms:linear transforms:minRange="0"  transforms:maxRange="262144"  gain="1" >
           <data-type:parameter data-type:name="SSC-W" />
         </transforms:linear>
         <transforms:biex transforms:length="256"  transforms:maxRange="262144"  transforms:neg="0"  transforms:width="-1.995262315"  transforms:pos="4.05" >
           <data-type:parameter data-type:name="B-530_30-A" />
         </transforms:biex>
         <transforms:biex transforms:length="256"  transforms:maxRange="262144"  transforms:neg="0"  transforms:width="-15.8489319246"  transforms:pos="4.6" >
           <data-type:parameter data-type:name="R-670_30-A" />
         </transforms:biex>
         <transforms:biex transforms:length="256"  transforms:maxRange="262144"  transforms:neg="0"  transforms:width="-6.3095734448"  transforms:pos="4.1" >
           <data-type:parameter data-type:name="R-780_60-A" />
         </transforms:biex>
         <transforms:biex transforms:length="256"  transforms:maxRange="262144"  transforms:neg="0"  transforms:width="-1.2589254118"  transforms:pos="3.7" >
           <data-type:parameter data-type:name="V-525_50-A" />
         </transforms:biex>
         <transforms:biex transforms:length="256"  transforms:maxRange="262144"  transforms:neg="0"  transforms:width="-15.8489319246"  transforms:pos="4.418539922" >
           <data-type:parameter data-type:name="V-605_40-A" />
         </transforms:biex>
         <transforms:biex transforms:length="256"  transforms:maxRange="262144"  transforms:neg="0"  transforms:width="-19.9526231497"  transforms:pos="4.418539922" >
           <data-type:parameter data-type:name="V-710_50-A" />
         </transforms:biex>
         <transforms:biex transforms:length="256"  transforms:maxRange="262144"  transforms:neg="0"  transforms:width="-12.5892541179"  transforms:pos="4.418539922" >
           <data-type:parameter data-type:name="UV-379_28-A" />
         </transforms:biex>
         <transforms:biex transforms:length="256"  transforms:maxRange="262144"  transforms:neg="0"  transforms:width="-3.1622776602"  transforms:pos="4.418539922" >
           <data-type:parameter data-type:name="UV-515_30-A" />
         </transforms:biex>
         <transforms:biex transforms:length="256"  transforms:maxRange="262144"  transforms:neg="0"  transforms:width="-50.1187233627"  transforms:pos="5.2" >
           <data-type:parameter data-type:name="UV-735_30-A" />
         </transforms:biex>
         <transforms:biex transforms:length="256"  transforms:maxRange="262144"  transforms:neg="0"  transforms:width="-25.1188643151"  transforms:pos="4.418539922" >
           <data-type:parameter data-type:name="UV-810_40-A" />
         </transforms:biex>
         <transforms:biex transforms:length="256"  transforms:maxRange="262144"  transforms:neg="0"  transforms:width="-12.5892541179"  transforms:pos="4.418539922" >
           <data-type:parameter data-type:name="YG-610_20-A" />
         </transforms:biex>
         <transforms:biex transforms:length="256"  transforms:maxRange="262144"  transforms:neg="0"  transforms:width="-15.8489319246"  transforms:pos="4.418539922" >
           <data-type:parameter data-type:name="YG-780_60-A" />
         </transforms:biex>
         <transforms:linear transforms:minRange="0.0305223447"  transforms:maxRange="64"  gain="0.009994219" >
           <data-type:parameter data-type:name="Time" />
         </transforms:linear>
         <transforms:biex transforms:length="256"  transforms:maxRange="262144"  transforms:neg="0"  transforms:width="-1.995262315"  transforms:pos="4.05" >
           <data-type:parameter data-type:name="Comp-B-530_30-A" />
         </transforms:biex>
         <transforms:biex transforms:length="256"  transforms:maxRange="262144"  transforms:neg="0"  transforms:width="-15.8489319246"  transforms:pos="4.6" >
           <data-type:parameter data-type:name="Comp-R-670_30-A" />
         </transforms:biex>
         <transforms:biex transforms:length="256"  transforms:maxRange="262144"  transforms:neg="0"  transforms:width="-6.3095734448"  transforms:pos="4.1" >
           <data-type:parameter data-type:name="Comp-R-780_60-A" />
         </transforms:biex>
         <transforms:biex transforms:length="256"  transforms:maxRange="262144"  transforms:neg="0"  transforms:width="-12.5892541179"  transforms:pos="4.418539922" >
           <data-type:parameter data-type:name="Comp-UV-379_28-A" />
         </transforms:biex>
         <transforms:biex transforms:length="256"  transforms:maxRange="262144"  transforms:neg="0"  transforms:width="-3.1622776602"  transforms:pos="4.418539922" >
           <data-type:parameter data-type:name="Comp-UV-515_30-A" />
         </transforms:biex>
         <transforms:biex transforms:length="256"  transforms:maxRange="262144"  transforms:neg="0"  transforms:width="-50.1187233627"  transforms:pos="5.2" >
           <data-type:parameter data-type:name="Comp-UV-735_30-A" />
         </transforms:biex>
         <transforms:biex transforms:length="256"  transforms:maxRange="262144"  transforms:neg="0"  transforms:width="-25.1188643151"  transforms:pos="4.418539922" >
           <data-type:parameter data-type:name="Comp-UV-810_40-A" />
         </transforms:biex>
         <transforms:biex transforms:length="256"  transforms:maxRange="262144"  transforms:neg="0"  transforms:width="-1.2589254118"  transforms:pos="3.7" >
           <data-type:parameter data-type:name="Comp-V-525_50-A" />
         </transforms:biex>
         <transforms:biex transforms:length="256"  transforms:maxRange="262144"  transforms:neg="0"  transforms:width="-15.8489319246"  transforms:pos="4.418539922" >
           <data-type:parameter data-type:name="Comp-V-605_40-A" />
         </transforms:biex>
         <transforms:biex transforms:length="256"  transforms:maxRange="262144"  transforms:neg="0"  transforms:width="-19.9526231497"  transforms:pos="4.418539922" >
           <data-type:parameter data-type:name="Comp-V-710_50-A" />
         </transforms:biex>
         <transforms:biex transforms:length="256"  transforms:maxRange="262144"  transforms:neg="0"  transforms:width="-12.5892541179"  transforms:pos="4.418539922" >
           <data-type:parameter data-type:name="Comp-YG-610_20-A" />
         </transforms:biex>
         <transforms:biex transforms:length="256"  transforms:maxRange="262144"  transforms:neg="0"  transforms:width="-15.8489319246"  transforms:pos="4.418539922" >
           <data-type:parameter data-type:name="Comp-YG-780_60-A" />
         </transforms:biex>
       </Transformations>
       <Keywords>
         <Keyword name="FJ_FCS_VERSION"  value="3" />
         <Keyword name="$BEGINANALYSIS"  value="0" />
         <Keyword name="$ENDANALYSIS"  value="0" />
         <Keyword name="$BEGINSTEXT"  value="0" />
         <Keyword name="$ENDSTEXT"  value="0" />
         <Keyword name="$BEGINDATA"  value="6360" />
         <Keyword name="$ENDDATA"  value="19208519           " />
         <Keyword name="$FIL"  value="Lung_G3_F2F240_55.fcs" />
         <Keyword name="$SYS"  value="Windows 7 6.1" />
         <Keyword name="$TOT"  value="252660             " />
         <Keyword name="$PAR"  value="19" />
         <Keyword name="$MODE"  value="L" />
         <Keyword name="$BYTEORD"  value="4,3,2,1" />
         <Keyword name="$DATATYPE"  value="F" />
         <Keyword name="$NEXTDATA"  value="0" />
         <Keyword name="CREATOR"  value="BD FACSDiva Software Version 8.0.2" />
         <Keyword name="TUBE NAME"  value="G3_F2F240_55" />
         <Keyword name="$SRC"  value="Lung" />
         <Keyword name="EXPERIMENT NAME"  value="CV#37_2_Pfizer reinfection SAC_RBD" />
         <Keyword name="GUID"  value="b63818ad-424c-42aa-a667-9ffe5f851e94" />
         <Keyword name="$DATE"  value="27-JUL-2022" />
         <Keyword name="$BTIM"  value="13:06:25" />
         <Keyword name="$ETIM"  value="13:07:29" />
         <Keyword name="$CYT"  value="FACSymphony A5 (LSRFortessa)" />
         <Keyword name="SETTINGS"  value="Cytometer" />
         <Keyword name="CYTNUM"  value="R66096424002" />
         <Keyword name="WINDOW EXTENSION"  value="4.00" />
         <Keyword name="EXPORT USER NAME"  value="Iannacone" />
         <Keyword name="EXPORT TIME"  value="27-JUL-2022-13:30:00" />
         <Keyword name="$OP"  value="Iannacone" />
         <Keyword name="FSC ASF"  value="0.75" />
         <Keyword name="AUTOBS"  value="TRUE" />
         <Keyword name="$INST"  value="HSR" />
         <Keyword name="LASER1NAME"  value="Blue" />
         <Keyword name="LASER1DELAY"  value="0.00" />
         <Keyword name="LASER1ASF"  value="0.87" />
         <Keyword name="LASER2NAME"  value="Red" />
         <Keyword name="LASER2DELAY"  value="30.74" />
         <Keyword name="LASER2ASF"  value="0.79" />
         <Keyword name="LASER3NAME"  value="Violet" />
         <Keyword name="LASER3DELAY"  value="-30.76" />
         <Keyword name="LASER3ASF"  value="0.96" />
         <Keyword name="LASER4NAME"  value="355-UV" />
         <Keyword name="LASER4DELAY"  value="-63.79" />
         <Keyword name="LASER4ASF"  value="0.90" />
         <Keyword name="LASER5NAME"  value="561 Yellow-Green" />
         <Keyword name="LASER5DELAY"  value="59.15" />
         <Keyword name="LASER5ASF"  value="0.88" />
         <Keyword name="$TIMESTEP"  value="0.01" />
         <Keyword name="SPILL"  value="12,B-530_30-A,R-670_30-A,R-780_60-A,V-525_50-A,V-605_40-A,V-710_50-A,UV-379_28-A,UV-515_30-A,UV-735_30-A,UV-810_40-A,YG-610_20-A,YG-780_60-A,1,0.000036347307180834666,0,0.011810729358896915,0.0012125736722159168,0.00009248753773038566,0.0001889880976658382,0.023356459886329575,0.00008928771499425574,0.00011905042071158077,0.000017713301820737953,0,0.0005715758324719865,1,0.0942506726130525,0.0007112452682882189,0.00020528554932611268,0.0038655971016171523,0.0001823451819360266,0.0005582504310629277,0.006710232749358781,0.003899160992579761,0.00032846789740378316,0.013056567884324721,0.0008049833149742927,0.04282367268334634,1,0.0012463128867339726,0.0007528665923870129,0.005769647016973651,0.0002694352294011883,0.0009758534728687903,0.03179748401617937,0.8602835026213167,0.000790109243656565,0.2979099754511564,0.019157165475257844,0.005803183905143336,0.002468485641122353,1,0.37644969319798993,0.04283967393630678,0.000711917296391237,0.29555686155287697,0.010931201029030965,0.010207128473964329,0.0024061644335972862,0.0026049203193438124,0.00033363716908687896,0.000851495951605641,0.00009330708497894137,0.00769654344467696,1,0.18201531274650262,0.0008561708618795406,0.002949258088775526,0.04533493574604119,0.03203034406767575,0.15436413494412418,0.011244238562683263,0.0006452643678979557,0.03003842476156762,0.06275317869478084,0.01792099459586428,0.0027254322896763834,1,0.0015189838614419547,0.0063668230454177925,0.41701799287276137,0.3477300666477949,0.00012097018077473972,0.009423643064196238,0.0003857549986741296,0.0000300166324903893,0,0.0009112834329830383,0.00022464802457326793,0.00006991876176282108,1,0.07575664110346389,0.00019948245694909752,0.00032772492310131413,0.00004736754833819319,0,0.0396412220083118,0.00003463934912222009,0,0.15750561232261417,0.01981259791195639,0.001736666520910225,0.13873707477887123,1,0.004393736593742492,0.003414174293958092,0.00011575609810671311,0,0.0007990344542971336,0.004344217797312492,0.07380960660351805,0.0017068744745267123,0.000602632048354542,0.032567701435088185,0.10832150124538954,0.027085326305360098,1,0.8771556480584385,0.00008267828115743201,0.008452886455188682,0.0004428400989179435,0.00017229509882204244,0.01688440207805938,0.0012247562235363394,0.00039010951191019287,0.00010469399726599558,0.11588466375343823,0.02758275482812813,0.008762287813092033,1,0.00012794666684069403,0.002663153360491976,0.007902102926914763,0.002728901086474183,0.0002737149893289081,0.0019425250393639085,0.38866211595362826,0.052528837937797605,0.0004893090872008977,0.0012383888221319467,0.02699551872752253,0.018897187774206136,1,0.03877201634842224,0.0064780921122383674,0.0006044248766663564,0.06977692155081923,0.0013580191487969663,0.0027162891616093194,0.0028006193911853565,0.0003723092379794544,0.000808500772134805,0.018779769454359604,0.48666692111513166,0.009116357575027835,1" />
         <Keyword name="APPLY COMPENSATION"  value="TRUE" />
         <Keyword name="THRESHOLD"  value="FSC,10000" />
         <Keyword name="$P1N"  value="FSC-A" />
         <Keyword name="$P1R"  value="262144" />
         <Keyword name="$P1B"  value="32" />
         <Keyword name="$P1E"  value="0,0" />
         <Keyword name="$P1V"  value="361" />
         <Keyword name="$P1G"  value="1.0" />
         <Keyword name="P1DISPLAY"  value="LIN" />
         <Keyword name="P1BS"  value="-1" />
         <Keyword name="P1MS"  value="0" />
         <Keyword name="$P2N"  value="FSC-H" />
         <Keyword name="$P2R"  value="262144" />
         <Keyword name="$P2B"  value="32" />
         <Keyword name="$P2E"  value="0,0" />
         <Keyword name="$P2V"  value="361" />
         <Keyword name="$P2G"  value="1.0" />
         <Keyword name="P2DISPLAY"  value="LIN" />
         <Keyword name="P2BS"  value="-1" />
         <Keyword name="P2MS"  value="0" />
         <Keyword name="$P3N"  value="FSC-W" />
         <Keyword name="$P3R"  value="262144" />
         <Keyword name="$P3B"  value="32" />
         <Keyword name="$P3E"  value="0,0" />
         <Keyword name="$P3V"  value="361" />
         <Keyword name="$P3G"  value="1.0" />
         <Keyword name="P3BS"  value="-1" />
         <Keyword name="P3MS"  value="0" />
         <Keyword name="$P4N"  value="SSC-A" />
         <Keyword name="$P4R"  value="262144" />
         <Keyword name="$P4B"  value="32" />
         <Keyword name="$P4E"  value="0,0" />
         <Keyword name="$P4V"  value="233" />
         <Keyword name="$P4G"  value="1.0" />
         <Keyword name="P4DISPLAY"  value="LIN" />
         <Keyword name="P4BS"  value="-1" />
         <Keyword name="P4MS"  value="0" />
         <Keyword name="$P5N"  value="SSC-H" />
         <Keyword name="$P5R"  value="262144" />
         <Keyword name="$P5B"  value="32" />
         <Keyword name="$P5E"  value="0,0" />
         <Keyword name="$P5V"  value="233" />
         <Keyword name="$P5G"  value="1.0" />
         <Keyword name="P5DISPLAY"  value="LIN" />
         <Keyword name="P5BS"  value="-1" />
         <Keyword name="P5MS"  value="0" />
         <Keyword name="$P6N"  value="SSC-W" />
         <Keyword name="$P6R"  value="262144" />
         <Keyword name="$P6B"  value="32" />
         <Keyword name="$P6E"  value="0,0" />
         <Keyword name="$P6V"  value="233" />
         <Keyword name="$P6G"  value="1.0" />
         <Keyword name="P6BS"  value="-1" />
         <Keyword name="P6MS"  value="0" />
         <Keyword name="$P7N"  value="B-530_30-A" />
         <Keyword name="$P7S"  value="RBD-tet" />
         <Keyword name="$P7R"  value="262144" />
         <Keyword name="$P7B"  value="32" />
         <Keyword name="$P7E"  value="0,0" />
         <Keyword name="$P7V"  value="421" />
         <Keyword name="$P7G"  value="1.0" />
         <Keyword name="P7DISPLAY"  value="LOG" />
         <Keyword name="P7BS"  value="-1" />
         <Keyword name="P7MS"  value="0" />
         <Keyword name="$P8N"  value="R-670_30-A" />
         <Keyword name="$P8S"  value="RBD-tet" />
         <Keyword name="$P8R"  value="262144" />
         <Keyword name="$P8B"  value="32" />
         <Keyword name="$P8E"  value="0,0" />
         <Keyword name="$P8V"  value="457" />
         <Keyword name="$P8G"  value="1.0" />
         <Keyword name="P8DISPLAY"  value="LOG" />
         <Keyword name="P8BS"  value="-1" />
         <Keyword name="P8MS"  value="0" />
         <Keyword name="$P9N"  value="R-780_60-A" />
         <Keyword name="$P9S"  value="CD44" />
         <Keyword name="$P9R"  value="262144" />
         <Keyword name="$P9B"  value="32" />
         <Keyword name="$P9E"  value="0,0" />
         <Keyword name="$P9V"  value="417" />
         <Keyword name="$P9G"  value="1.0" />
         <Keyword name="P9DISPLAY"  value="LOG" />
         <Keyword name="P9BS"  value="-1" />
         <Keyword name="P9MS"  value="0" />
         <Keyword name="$P10N"  value="V-525_50-A" />
         <Keyword name="$P10S"  value="Vio" />
         <Keyword name="$P10R"  value="262144" />
         <Keyword name="$P10B"  value="32" />
         <Keyword name="$P10E"  value="0,0" />
         <Keyword name="$P10V"  value="380" />
         <Keyword name="$P10G"  value="1.0" />
         <Keyword name="P10DISPLAY"  value="LOG" />
         <Keyword name="P10BS"  value="-1" />
         <Keyword name="P10MS"  value="0" />
         <Keyword name="$P11N"  value="V-605_40-A" />
         <Keyword name="$P11S"  value="CD4" />
         <Keyword name="$P11R"  value="262144" />
         <Keyword name="$P11B"  value="32" />
         <Keyword name="$P11E"  value="0,0" />
         <Keyword name="$P11V"  value="411" />
         <Keyword name="$P11G"  value="1.0" />
         <Keyword name="P11DISPLAY"  value="LOG" />
         <Keyword name="P11BS"  value="-1" />
         <Keyword name="P11MS"  value="0" />
         <Keyword name="$P12N"  value="V-710_50-A" />
         <Keyword name="$P12S"  value="CD8" />
         <Keyword name="$P12R"  value="262144" />
         <Keyword name="$P12B"  value="32" />
         <Keyword name="$P12E"  value="0,0" />
         <Keyword name="$P12V"  value="391" />
         <Keyword name="$P12G"  value="1.0" />
         <Keyword name="P12DISPLAY"  value="LOG" />
         <Keyword name="P12BS"  value="-1" />
         <Keyword name="P12MS"  value="0" />
         <Keyword name="$P13N"  value="UV-379_28-A" />
         <Keyword name="$P13S"  value="CD86" />
         <Keyword name="$P13R"  value="262144" />
         <Keyword name="$P13B"  value="32" />
         <Keyword name="$P13E"  value="0,0" />
         <Keyword name="$P13V"  value="399" />
         <Keyword name="$P13G"  value="1.0" />
         <Keyword name="P13DISPLAY"  value="LOG" />
         <Keyword name="P13BS"  value="-1" />
         <Keyword name="P13MS"  value="0" />
         <Keyword name="$P14N"  value="UV-515_30-A" />
         <Keyword name="$P14S"  value="B220" />
         <Keyword name="$P14R"  value="262144" />
         <Keyword name="$P14B"  value="32" />
         <Keyword name="$P14E"  value="0,0" />
         <Keyword name="$P14V"  value="417" />
         <Keyword name="$P14G"  value="1.0" />
         <Keyword name="P14DISPLAY"  value="LOG" />
         <Keyword name="P14BS"  value="-1" />
         <Keyword name="P14MS"  value="0" />
         <Keyword name="$P15N"  value="UV-735_30-A" />
         <Keyword name="$P15S"  value="PD1" />
         <Keyword name="$P15R"  value="262144" />
         <Keyword name="$P15B"  value="32" />
         <Keyword name="$P15E"  value="0,0" />
         <Keyword name="$P15V"  value="425" />
         <Keyword name="$P15G"  value="1.0" />
         <Keyword name="P15DISPLAY"  value="LOG" />
         <Keyword name="P15BS"  value="-1" />
         <Keyword name="P15MS"  value="0" />
         <Keyword name="$P16N"  value="UV-810_40-A" />
         <Keyword name="$P16S"  value="CD19" />
         <Keyword name="$P16R"  value="262144" />
         <Keyword name="$P16B"  value="32" />
         <Keyword name="$P16E"  value="0,0" />
         <Keyword name="$P16V"  value="527" />
         <Keyword name="$P16G"  value="1.0" />
         <Keyword name="P16DISPLAY"  value="LOG" />
         <Keyword name="P16BS"  value="-1" />
         <Keyword name="P16MS"  value="0" />
         <Keyword name="$P17N"  value="YG-610_20-A" />
         <Keyword name="$P17S"  value="CD80" />
         <Keyword name="$P17R"  value="262144" />
         <Keyword name="$P17B"  value="32" />
         <Keyword name="$P17E"  value="0,0" />
         <Keyword name="$P17V"  value="407" />
         <Keyword name="$P17G"  value="1.0" />
         <Keyword name="P17DISPLAY"  value="LOG" />
         <Keyword name="P17BS"  value="-1" />
         <Keyword name="P17MS"  value="0" />
         <Keyword name="$P18N"  value="YG-780_60-A" />
         <Keyword name="$P18S"  value="CD95" />
         <Keyword name="$P18R"  value="262144" />
         <Keyword name="$P18B"  value="32" />
         <Keyword name="$P18E"  value="0,0" />
         <Keyword name="$P18V"  value="429" />
         <Keyword name="$P18G"  value="1.0" />
         <Keyword name="P18DISPLAY"  value="LOG" />
         <Keyword name="P18BS"  value="-1" />
         <Keyword name="P18MS"  value="0" />
         <Keyword name="$P19N"  value="Time" />
         <Keyword name="$P19R"  value="262144" />
         <Keyword name="$P19B"  value="32" />
         <Keyword name="$P19E"  value="0,0" />
         <Keyword name="$P19G"  value="0.01" />
         <Keyword name="P19BS"  value="0" />
         <Keyword name="P19MS"  value="0" />
         <Keyword name="CST SETUP STATUS"  value="SUCCESS" />
         <Keyword name="CST BEADS LOT ID"  value="19737" />
         <Keyword name="CYTOMETER CONFIG NAME"  value="HSR FINAL 6 Blue 3 Red 8 Vio 7 UV 5 YeGr" />
         <Keyword name="CYTOMETER CONFIG CREATE DATE"  value="2018-09-24T12:30:21+02:00" />
         <Keyword name="CST SETUP DATE"  value="2022-07-26T10:00:24+02:00" />
         <Keyword name="CST BASELINE DATE"  value="2022-03-22T13:23:49+01:00" />
         <Keyword name="CST BEADS EXPIRED"  value="False" />
         <Keyword name="CST PERFORMANCE EXPIRED"  value="2022-07-27T10:00:24+02:00" />
         <Keyword name="CST REGULATORY STATUS"  value="RUO Performance Check" />
         <Keyword name="$P1S"  value="" />
         <Keyword name="$P2S"  value="" />
         <Keyword name="$P3S"  value="" />
         <Keyword name="$P4S"  value="" />
         <Keyword name="$P5S"  value="" />
         <Keyword name="$P6S"  value="" />
         <Keyword name="$P19S"  value="" />
         <Keyword name="$P20N"  value="Comp-B-530_30-A" />
         <Keyword name="$P20S"  value="RBD-tet" />
         <Keyword name="$P20R"  value="262144" />
         <Keyword name="$P21N"  value="Comp-R-670_30-A" />
         <Keyword name="$P21S"  value="RBD-tet" />
         <Keyword name="$P21R"  value="262144" />
         <Keyword name="$P22N"  value="Comp-R-780_60-A" />
         <Keyword name="$P22S"  value="CD44" />
         <Keyword name="$P22R"  value="262144" />
         <Keyword name="$P23N"  value="Comp-UV-379_28-A" />
         <Keyword name="$P23S"  value="CD86" />
         <Keyword name="$P23R"  value="262144" />
         <Keyword name="$P24N"  value="Comp-UV-515_30-A" />
         <Keyword name="$P24S"  value="B220" />
         <Keyword name="$P24R"  value="262144" />
         <Keyword name="$P25N"  value="Comp-UV-735_30-A" />
         <Keyword name="$P25S"  value="PD1" />
         <Keyword name="$P25R"  value="262144" />
         <Keyword name="$P26N"  value="Comp-UV-810_40-A" />
         <Keyword name="$P26S"  value="CD19" />
         <Keyword name="$P26R"  value="262144" />
         <Keyword name="$P27N"  value="Comp-V-525_50-A" />
         <Keyword name="$P27S"  value="Vio" />
         <Keyword name="$P27R"  value="262144" />
         <Keyword name="$P28N"  value="Comp-V-605_40-A" />
         <Keyword name="$P28S"  value="CD4" />
         <Keyword name="$P28R"  value="262144" />
         <Keyword name="$P29N"  value="Comp-V-710_50-A" />
         <Keyword name="$P29S"  value="CD8" />
         <Keyword name="$P29R"  value="262144" />
         <Keyword name="$P30N"  value="Comp-YG-610_20-A" />
         <Keyword name="$P30S"  value="CD80" />
         <Keyword name="$P30R"  value="262144" />
         <Keyword name="$P31N"  value="Comp-YG-780_60-A" />
         <Keyword name="$P31S"  value="CD95" />
         <Keyword name="$P31R"  value="262144" />
       </Keywords>
       <SampleNode name="Lung_G3_F2F240_55.fcs"  annotation=""  owningGroup=""  expanded="1"  sortPriority="10"  count="252660"  sampleID="45" >
         <Graph smoothing="0"  backColor="#ffffff"  foreColor="#000000"  heatMapStatParameter="Comp-B-530_30-A"  type="Pseudocolor"  fast="1" >
           <Axis dimension="x"  name="FSC-A"  label=""  auto="auto" />
           <Axis dimension="y"  name="FSC-H"  label=""  auto="auto" />
           <GraphSettings level="5%"  smoothingHighResolution="1"  contourHighResolution="1"  histogramSmoothingCount="0"  graphResolution="256"  showOutliers="0"  drawLargeDots="1"  dotsToDraw="8000"  tint="le.chartfill.tinted.40"  lineWeight="le.lineweight.normal"  lineStyle="le.linestyle.solid" />
           <GraphEnvironment showGrid="0"  showAxes="tnlTNL"  showGates="1"  showFreqOnPlots="1"  showGateNameOnPlots="1"  showMedians="0"  showUncomped="0"  addEventParam="0"  lastYAxisName="" >
             <TextTraits font="SansSerif"  size="11"  name="Labels"  style="plain"  color="#000000"  background="#00ffffff"  just="left" />
             <TextTraits font="SansSerif"  size="11"  name="LayoutGates"  style="plain"  color="#000000"  background="#00ffffff"  just="left" />
             <TextTraits font="SansSerif"  size="9"  name="Numbers"  style="plain"  color="#000000"  background="#00ffffff"  just="left" />
             <TextTraits font="SansSerif"  size="9"  name="Legend"  style="plain"  color="#000000"  background="#00ffffff"  just="left" />
             <WindowPosition x="211"  y="25"  width="390"  height="696"  displayed="0"  panelState="+--" />
           </GraphEnvironment>
         </Graph>
       </SampleNode>
     </Sample>
     <Sample>
       <DataSet uri="file:/Users/fumagalli.valeria/Dropbox%20(HSR%20Global)/Liver%20Group/COVID%2319/1%20CV%20EXPERIMENTS/CV%2337.2_Long-Pfizer%20and%20339_Omicron/FACS/SAC%20reinfection%20D4/CV%2337_2_Pfizer%20reinfection%20SAC_RBD/Lung_G4_infection%20ctr_62.fcs"  sampleID="46" />
       <transforms:spilloverMatrix spectral="0"  prefix="Comp-"  name="LUNG"  editable="1"  color="#ff9933"  version="FlowJo-10.7.2"  status="FINALIZED"  transforms:id="4bdcef76-b272-4da9-87c3-fa4a97e85d2d"  suffix="" >
         <data-type:parameters>
           <data-type:parameter data-type:name="B-530_30-A"  userProvidedCompInfix="Comp-B-530_30-A" />
           <data-type:parameter data-type:name="R-670_30-A"  userProvidedCompInfix="Comp-R-670_30-A" />
           <data-type:parameter data-type:name="R-780_60-A"  userProvidedCompInfix="Comp-R-780_60-A" />
           <data-type:parameter data-type:name="UV-379_28-A"  userProvidedCompInfix="Comp-UV-379_28-A" />
           <data-type:parameter data-type:name="UV-515_30-A"  userProvidedCompInfix="Comp-UV-515_30-A" />
           <data-type:parameter data-type:name="UV-735_30-A"  userProvidedCompInfix="Comp-UV-735_30-A" />
           <data-type:parameter data-type:name="UV-810_40-A"  userProvidedCompInfix="Comp-UV-810_40-A" />
           <data-type:parameter data-type:name="V-525_50-A"  userProvidedCompInfix="Comp-V-525_50-A" />
           <data-type:parameter data-type:name="V-605_40-A"  userProvidedCompInfix="Comp-V-605_40-A" />
           <data-type:parameter data-type:name="V-710_50-A"  userProvidedCompInfix="Comp-V-710_50-A" />
           <data-type:parameter data-type:name="YG-610_20-A"  userProvidedCompInfix="Comp-YG-610_20-A" />
           <data-type:parameter data-type:name="YG-780_60-A"  userProvidedCompInfix="Comp-YG-780_60-A" />
         </data-type:parameters>
         <transforms:spillover data-type:parameter="B-530_30-A"  userProvidedCompInfix="Comp-B-530_30-A" >
           <transforms:coefficient data-type:parameter="B-530_30-A"  transforms:value="1" />
           <transforms:coefficient data-type:parameter="R-670_30-A"  transforms:value="0.0000495122" />
           <transforms:coefficient data-type:parameter="R-780_60-A"  transforms:value="-0.0000495121" />
           <transforms:coefficient data-type:parameter="UV-379_28-A"  transforms:value="0.0001486685" />
           <transforms:coefficient data-type:parameter="UV-515_30-A"  transforms:value="0.0233345736" />
           <transforms:coefficient data-type:parameter="UV-735_30-A"  transforms:value="0.0000990248" />
           <transforms:coefficient data-type:parameter="UV-810_40-A"  transforms:value="0.0000990248" />
           <transforms:coefficient data-type:parameter="V-525_50-A"  transforms:value="0.0117683624" />
           <transforms:coefficient data-type:parameter="V-605_40-A"  transforms:value="0.0011928155" />
           <transforms:coefficient data-type:parameter="V-710_50-A"  transforms:value="0.0000990329" />
           <transforms:coefficient data-type:parameter="YG-610_20-A"  transforms:value="0.0000495121" />
           <transforms:coefficient data-type:parameter="YG-780_60-A"  transforms:value="0" />
         </transforms:spillover>
         <transforms:spillover data-type:parameter="R-670_30-A"  userProvidedCompInfix="Comp-R-670_30-A" >
           <transforms:coefficient data-type:parameter="B-530_30-A"  transforms:value="0.0005535301" />
           <transforms:coefficient data-type:parameter="R-670_30-A"  transforms:value="1" />
           <transforms:coefficient data-type:parameter="R-780_60-A"  transforms:value="0.0946116633" />
           <transforms:coefficient data-type:parameter="UV-379_28-A"  transforms:value="0.0001510174" />
           <transforms:coefficient data-type:parameter="UV-515_30-A"  transforms:value="0.0005042822" />
           <transforms:coefficient data-type:parameter="UV-735_30-A"  transforms:value="0.0067215962" />
           <transforms:coefficient data-type:parameter="UV-810_40-A"  transforms:value="0.0038789665" />
           <transforms:coefficient data-type:parameter="V-525_50-A"  transforms:value="0.0006636629" />
           <transforms:coefficient data-type:parameter="V-605_40-A"  transforms:value="0.0002017302" />
           <transforms:coefficient data-type:parameter="V-710_50-A"  transforms:value="0.0038811085" />
           <transforms:coefficient data-type:parameter="YG-610_20-A"  transforms:value="0.0003520647" />
           <transforms:coefficient data-type:parameter="YG-780_60-A"  transforms:value="0.0131117426" />
         </transforms:spillover>
         <transforms:spillover data-type:parameter="R-780_60-A"  userProvidedCompInfix="Comp-R-780_60-A" >
           <transforms:coefficient data-type:parameter="B-530_30-A"  transforms:value="0.0007325978" />
           <transforms:coefficient data-type:parameter="R-670_30-A"  transforms:value="0.0428115327" />
           <transforms:coefficient data-type:parameter="R-780_60-A"  transforms:value="1" />
           <transforms:coefficient data-type:parameter="UV-379_28-A"  transforms:value="0.0002094008" />
           <transforms:coefficient data-type:parameter="UV-515_30-A"  transforms:value="0.0008390296" />
           <transforms:coefficient data-type:parameter="UV-735_30-A"  transforms:value="0.0317586748" />
           <transforms:coefficient data-type:parameter="UV-810_40-A"  transforms:value="0.540065" />
           <transforms:coefficient data-type:parameter="V-525_50-A"  transforms:value="0.0010614727" />
           <transforms:coefficient data-type:parameter="V-605_40-A"  transforms:value="0.0007343888" />
           <transforms:coefficient data-type:parameter="V-710_50-A"  transforms:value="0.0057607687" />
           <transforms:coefficient data-type:parameter="YG-610_20-A"  transforms:value="0.0008368938" />
           <transforms:coefficient data-type:parameter="YG-780_60-A"  transforms:value="0.258605" />
         </transforms:spillover>
         <transforms:spillover data-type:parameter="UV-379_28-A"  userProvidedCompInfix="Comp-UV-379_28-A" >
           <transforms:coefficient data-type:parameter="B-530_30-A"  transforms:value="0.000382526" />
           <transforms:coefficient data-type:parameter="R-670_30-A"  transforms:value="0.0000546223" />
           <transforms:coefficient data-type:parameter="R-780_60-A"  transforms:value="0" />
           <transforms:coefficient data-type:parameter="UV-379_28-A"  transforms:value="1" />
           <transforms:coefficient data-type:parameter="UV-515_30-A"  transforms:value="0.0756051496" />
           <transforms:coefficient data-type:parameter="UV-735_30-A"  transforms:value="0.0001638681" />
           <transforms:coefficient data-type:parameter="UV-810_40-A"  transforms:value="0.0002731152" />
           <transforms:coefficient data-type:parameter="V-525_50-A"  transforms:value="0.0007763052" />
           <transforms:coefficient data-type:parameter="V-605_40-A"  transforms:value="0.000219089" />
           <transforms:coefficient data-type:parameter="V-710_50-A"  transforms:value="0.0000546265" />
           <transforms:coefficient data-type:parameter="YG-610_20-A"  transforms:value="0.0000546222" />
           <transforms:coefficient data-type:parameter="YG-780_60-A"  transforms:value="0" />
         </transforms:spillover>
         <transforms:spillover data-type:parameter="UV-515_30-A"  userProvidedCompInfix="Comp-UV-515_30-A" >
           <transforms:coefficient data-type:parameter="B-530_30-A"  transforms:value="-0.000231" />
           <transforms:coefficient data-type:parameter="R-670_30-A"  transforms:value="0" />
           <transforms:coefficient data-type:parameter="R-780_60-A"  transforms:value="0" />
           <transforms:coefficient data-type:parameter="UV-379_28-A"  transforms:value="-0.000996" />
           <transforms:coefficient data-type:parameter="UV-515_30-A"  transforms:value="1" />
           <transforms:coefficient data-type:parameter="UV-735_30-A"  transforms:value="0.0043637245" />
           <transforms:coefficient data-type:parameter="UV-810_40-A"  transforms:value="0.0033194238" />
           <transforms:coefficient data-type:parameter="V-525_50-A"  transforms:value="0.017271" />
           <transforms:coefficient data-type:parameter="V-605_40-A"  transforms:value="0.010815" />
           <transforms:coefficient data-type:parameter="V-710_50-A"  transforms:value="0.0017070094" />
           <transforms:coefficient data-type:parameter="YG-610_20-A"  transforms:value="0.0001896139" />
           <transforms:coefficient data-type:parameter="YG-780_60-A"  transforms:value="0" />
         </transforms:spillover>
         <transforms:spillover data-type:parameter="UV-735_30-A"  userProvidedCompInfix="Comp-UV-735_30-A" >
           <transforms:coefficient data-type:parameter="B-530_30-A"  transforms:value="0.0008153248" />
           <transforms:coefficient data-type:parameter="R-670_30-A"  transforms:value="0.000375" />
           <transforms:coefficient data-type:parameter="R-780_60-A"  transforms:value="0" />
           <transforms:coefficient data-type:parameter="UV-379_28-A"  transforms:value="0" />
           <transforms:coefficient data-type:parameter="UV-515_30-A"  transforms:value="0.007158" />
           <transforms:coefficient data-type:parameter="UV-735_30-A"  transforms:value="1" />
           <transforms:coefficient data-type:parameter="UV-810_40-A"  transforms:value="0.319621" />
           <transforms:coefficient data-type:parameter="V-525_50-A"  transforms:value="0.0015806083" />
           <transforms:coefficient data-type:parameter="V-605_40-A"  transforms:value="0.0005200692" />
           <transforms:coefficient data-type:parameter="V-710_50-A"  transforms:value="0.0325886114" />
           <transforms:coefficient data-type:parameter="YG-610_20-A"  transforms:value="0.0000740814" />
           <transforms:coefficient data-type:parameter="YG-780_60-A"  transforms:value="0.0085485739" />
         </transforms:spillover>
         <transforms:spillover data-type:parameter="UV-810_40-A"  userProvidedCompInfix="Comp-UV-810_40-A" >
           <transforms:coefficient data-type:parameter="B-530_30-A"  transforms:value="0.0004221723" />
           <transforms:coefficient data-type:parameter="R-670_30-A"  transforms:value="0.0001582417" />
           <transforms:coefficient data-type:parameter="R-780_60-A"  transforms:value="0.010978" />
           <transforms:coefficient data-type:parameter="UV-379_28-A"  transforms:value="0.016257" />
           <transforms:coefficient data-type:parameter="UV-515_30-A"  transforms:value="0.0275577869" />
           <transforms:coefficient data-type:parameter="UV-735_30-A"  transforms:value="0.0087687883" />
           <transforms:coefficient data-type:parameter="UV-810_40-A"  transforms:value="1" />
           <transforms:coefficient data-type:parameter="V-525_50-A"  transforms:value="0.0011254153" />
           <transforms:coefficient data-type:parameter="V-605_40-A"  transforms:value="0.0003702966" />
           <transforms:coefficient data-type:parameter="V-710_50-A"  transforms:value="0.0001055032" />
           <transforms:coefficient data-type:parameter="YG-610_20-A"  transforms:value="0.0001582412" />
           <transforms:coefficient data-type:parameter="YG-780_60-A"  transforms:value="0.002691841" />
         </transforms:spillover>
         <transforms:spillover data-type:parameter="V-525_50-A"  userProvidedCompInfix="Comp-V-525_50-A" >
           <transforms:coefficient data-type:parameter="B-530_30-A"  transforms:value="0.0064849679" />
           <transforms:coefficient data-type:parameter="R-670_30-A"  transforms:value="0.000664" />
           <transforms:coefficient data-type:parameter="R-780_60-A"  transforms:value="0.0022205995" />
           <transforms:coefficient data-type:parameter="UV-379_28-A"  transforms:value="0" />
           <transforms:coefficient data-type:parameter="UV-515_30-A"  transforms:value="0.278193" />
           <transforms:coefficient data-type:parameter="UV-735_30-A"  transforms:value="0.0102222213" />
           <transforms:coefficient data-type:parameter="UV-810_40-A"  transforms:value="0.0091106532" />
           <transforms:coefficient data-type:parameter="V-525_50-A"  transforms:value="1" />
           <transforms:coefficient data-type:parameter="V-605_40-A"  transforms:value="0.077578" />
           <transforms:coefficient data-type:parameter="V-710_50-A"  transforms:value="0.003354" />
           <transforms:coefficient data-type:parameter="YG-610_20-A"  transforms:value="0" />
           <transforms:coefficient data-type:parameter="YG-780_60-A"  transforms:value="0.0024426738" />
         </transforms:spillover>
         <transforms:spillover data-type:parameter="V-605_40-A"  userProvidedCompInfix="Comp-V-605_40-A" >
           <transforms:coefficient data-type:parameter="B-530_30-A"  transforms:value="0.0003085992" />
           <transforms:coefficient data-type:parameter="R-670_30-A"  transforms:value="0.0008740629" />
           <transforms:coefficient data-type:parameter="R-780_60-A"  transforms:value="0.0001028226" />
           <transforms:coefficient data-type:parameter="UV-379_28-A"  transforms:value="0.0008236322" />
           <transforms:coefficient data-type:parameter="UV-515_30-A"  transforms:value="0.0029466097" />
           <transforms:coefficient data-type:parameter="UV-735_30-A"  transforms:value="0.040327" />
           <transforms:coefficient data-type:parameter="UV-810_40-A"  transforms:value="0.0320729321" />
           <transforms:coefficient data-type:parameter="V-525_50-A"  transforms:value="0.0077278185" />
           <transforms:coefficient data-type:parameter="V-605_40-A"  transforms:value="1" />
           <transforms:coefficient data-type:parameter="V-710_50-A"  transforms:value="0.1820036705" />
           <transforms:coefficient data-type:parameter="YG-610_20-A"  transforms:value="0.124414" />
           <transforms:coefficient data-type:parameter="YG-780_60-A"  transforms:value="0.0113002602" />
         </transforms:spillover>
         <transforms:spillover data-type:parameter="V-710_50-A"  userProvidedCompInfix="Comp-V-710_50-A" >
           <transforms:coefficient data-type:parameter="B-530_30-A"  transforms:value="0.0006489463" />
           <transforms:coefficient data-type:parameter="R-670_30-A"  transforms:value="0.02516" />
           <transforms:coefficient data-type:parameter="R-780_60-A"  transforms:value="0.043068" />
           <transforms:coefficient data-type:parameter="UV-379_28-A"  transforms:value="0.0014434469" />
           <transforms:coefficient data-type:parameter="UV-515_30-A"  transforms:value="0.0063204062" />
           <transforms:coefficient data-type:parameter="UV-735_30-A"  transforms:value="0.25802" />
           <transforms:coefficient data-type:parameter="UV-810_40-A"  transforms:value="0.238754" />
           <transforms:coefficient data-type:parameter="V-525_50-A"  transforms:value="0.0179399678" />
           <transforms:coefficient data-type:parameter="V-605_40-A"  transforms:value="0.000679" />
           <transforms:coefficient data-type:parameter="V-710_50-A"  transforms:value="1" />
           <transforms:coefficient data-type:parameter="YG-610_20-A"  transforms:value="0.0001441404" />
           <transforms:coefficient data-type:parameter="YG-780_60-A"  transforms:value="0.0094835741" />
         </transforms:spillover>
         <transforms:spillover data-type:parameter="YG-610_20-A"  userProvidedCompInfix="Comp-YG-610_20-A" >
           <transforms:coefficient data-type:parameter="B-530_30-A"  transforms:value="0.0078010911" />
           <transforms:coefficient data-type:parameter="R-670_30-A"  transforms:value="0.0026476861" />
           <transforms:coefficient data-type:parameter="R-780_60-A"  transforms:value="0.0002561618" />
           <transforms:coefficient data-type:parameter="UV-379_28-A"  transforms:value="0.0004273382" />
           <transforms:coefficient data-type:parameter="UV-515_30-A"  transforms:value="0" />
           <transforms:coefficient data-type:parameter="UV-735_30-A"  transforms:value="0.016755" />
           <transforms:coefficient data-type:parameter="UV-810_40-A"  transforms:value="0.0185974266" />
           <transforms:coefficient data-type:parameter="V-525_50-A"  transforms:value="0.0018218284" />
           <transforms:coefficient data-type:parameter="V-605_40-A"  transforms:value="0.287567" />
           <transforms:coefficient data-type:parameter="V-710_50-A"  transforms:value="0.042353" />
           <transforms:coefficient data-type:parameter="YG-610_20-A"  transforms:value="1" />
           <transforms:coefficient data-type:parameter="YG-780_60-A"  transforms:value="0.0386180891" />
         </transforms:spillover>
         <transforms:spillover data-type:parameter="YG-780_60-A"  userProvidedCompInfix="Comp-YG-780_60-A" >
           <transforms:coefficient data-type:parameter="B-530_30-A"  transforms:value="0.0063908949" />
           <transforms:coefficient data-type:parameter="R-670_30-A"  transforms:value="0.0005249303" />
           <transforms:coefficient data-type:parameter="R-780_60-A"  transforms:value="0.069751331" />
           <transforms:coefficient data-type:parameter="UV-379_28-A"  transforms:value="0.0002627046" />
           <transforms:coefficient data-type:parameter="UV-515_30-A"  transforms:value="0.0006843025" />
           <transforms:coefficient data-type:parameter="UV-735_30-A"  transforms:value="0.0187565859" />
           <transforms:coefficient data-type:parameter="UV-810_40-A"  transforms:value="0.4836268324" />
           <transforms:coefficient data-type:parameter="V-525_50-A"  transforms:value="0.0011199621" />
           <transforms:coefficient data-type:parameter="V-605_40-A"  transforms:value="0.0025861124" />
           <transforms:coefficient data-type:parameter="V-710_50-A"  transforms:value="0.0027326839" />
           <transforms:coefficient data-type:parameter="YG-610_20-A"  transforms:value="0.0090999679" />
           <transforms:coefficient data-type:parameter="YG-780_60-A"  transforms:value="1" />
         </transforms:spillover>
       </transforms:spilloverMatrix>
       <Transformations>
         <transforms:linear transforms:minRange="0"  transforms:maxRange="262144"  gain="1" >
           <data-type:parameter data-type:name="FSC-A" />
         </transforms:linear>
         <transforms:linear transforms:minRange="0"  transforms:maxRange="262144"  gain="1" >
           <data-type:parameter data-type:name="FSC-H" />
         </transforms:linear>
         <transforms:linear transforms:minRange="0"  transforms:maxRange="262144"  gain="1" >
           <data-type:parameter data-type:name="FSC-W" />
         </transforms:linear>
         <transforms:linear transforms:minRange="0"  transforms:maxRange="262144"  gain="1" >
           <data-type:parameter data-type:name="SSC-A" />
         </transforms:linear>
         <transforms:linear transforms:minRange="0"  transforms:maxRange="262144"  gain="1" >
           <data-type:parameter data-type:name="SSC-H" />
         </transforms:linear>
         <transforms:linear transforms:minRange="0"  transforms:maxRange="262144"  gain="1" >
           <data-type:parameter data-type:name="SSC-W" />
         </transforms:linear>
         <transforms:biex transforms:length="256"  transforms:maxRange="262144"  transforms:neg="0"  transforms:width="-1.995262315"  transforms:pos="4.05" >
           <data-type:parameter data-type:name="B-530_30-A" />
         </transforms:biex>
         <transforms:biex transforms:length="256"  transforms:maxRange="262144"  transforms:neg="0"  transforms:width="-15.8489319246"  transforms:pos="4.6" >
           <data-type:parameter data-type:name="R-670_30-A" />
         </transforms:biex>
         <transforms:biex transforms:length="256"  transforms:maxRange="262144"  transforms:neg="0"  transforms:width="-6.3095734448"  transforms:pos="4.1" >
           <data-type:parameter data-type:name="R-780_60-A" />
         </transforms:biex>
         <transforms:biex transforms:length="256"  transforms:maxRange="262144"  transforms:neg="0"  transforms:width="-1.2589254118"  transforms:pos="3.7" >
           <data-type:parameter data-type:name="V-525_50-A" />
         </transforms:biex>
         <transforms:biex transforms:length="256"  transforms:maxRange="262144"  transforms:neg="0"  transforms:width="-15.8489319246"  transforms:pos="4.418539922" >
           <data-type:parameter data-type:name="V-605_40-A" />
         </transforms:biex>
         <transforms:biex transforms:length="256"  transforms:maxRange="262144"  transforms:neg="0"  transforms:width="-19.9526231497"  transforms:pos="4.418539922" >
           <data-type:parameter data-type:name="V-710_50-A" />
         </transforms:biex>
         <transforms:biex transforms:length="256"  transforms:maxRange="262144"  transforms:neg="0"  transforms:width="-12.5892541179"  transforms:pos="4.418539922" >
           <data-type:parameter data-type:name="UV-379_28-A" />
         </transforms:biex>
         <transforms:biex transforms:length="256"  transforms:maxRange="262144"  transforms:neg="0"  transforms:width="-3.1622776602"  transforms:pos="4.418539922" >
           <data-type:parameter data-type:name="UV-515_30-A" />
         </transforms:biex>
         <transforms:biex transforms:length="256"  transforms:maxRange="262144"  transforms:neg="0"  transforms:width="-50.1187233627"  transforms:pos="5.2" >
           <data-type:parameter data-type:name="UV-735_30-A" />
         </transforms:biex>
         <transforms:biex transforms:length="256"  transforms:maxRange="262144"  transforms:neg="0"  transforms:width="-25.1188643151"  transforms:pos="4.418539922" >
           <data-type:parameter data-type:name="UV-810_40-A" />
         </transforms:biex>
         <transforms:biex transforms:length="256"  transforms:maxRange="262144"  transforms:neg="0"  transforms:width="-12.5892541179"  transforms:pos="4.418539922" >
           <data-type:parameter data-type:name="YG-610_20-A" />
         </transforms:biex>
         <transforms:biex transforms:length="256"  transforms:maxRange="262144"  transforms:neg="0"  transforms:width="-15.8489319246"  transforms:pos="4.418539922" >
           <data-type:parameter data-type:name="YG-780_60-A" />
         </transforms:biex>
         <transforms:linear transforms:minRange="0.0301625225"  transforms:maxRange="35"  gain="0.0099513436" >
           <data-type:parameter data-type:name="Time" />
         </transforms:linear>
         <transforms:biex transforms:length="256"  transforms:maxRange="262144"  transforms:neg="0"  transforms:width="-1.995262315"  transforms:pos="4.05" >
           <data-type:parameter data-type:name="Comp-B-530_30-A" />
         </transforms:biex>
         <transforms:biex transforms:length="256"  transforms:maxRange="262144"  transforms:neg="0"  transforms:width="-15.8489319246"  transforms:pos="4.6" >
           <data-type:parameter data-type:name="Comp-R-670_30-A" />
         </transforms:biex>
         <transforms:biex transforms:length="256"  transforms:maxRange="262144"  transforms:neg="0"  transforms:width="-6.3095734448"  transforms:pos="4.1" >
           <data-type:parameter data-type:name="Comp-R-780_60-A" />
         </transforms:biex>
         <transforms:biex transforms:length="256"  transforms:maxRange="262144"  transforms:neg="0"  transforms:width="-12.5892541179"  transforms:pos="4.418539922" >
           <data-type:parameter data-type:name="Comp-UV-379_28-A" />
         </transforms:biex>
         <transforms:biex transforms:length="256"  transforms:maxRange="262144"  transforms:neg="0"  transforms:width="-3.1622776602"  transforms:pos="4.418539922" >
           <data-type:parameter data-type:name="Comp-UV-515_30-A" />
         </transforms:biex>
         <transforms:biex transforms:length="256"  transforms:maxRange="262144"  transforms:neg="0"  transforms:width="-50.1187233627"  transforms:pos="5.2" >
           <data-type:parameter data-type:name="Comp-UV-735_30-A" />
         </transforms:biex>
         <transforms:biex transforms:length="256"  transforms:maxRange="262144"  transforms:neg="0"  transforms:width="-25.1188643151"  transforms:pos="4.418539922" >
           <data-type:parameter data-type:name="Comp-UV-810_40-A" />
         </transforms:biex>
         <transforms:biex transforms:length="256"  transforms:maxRange="262144"  transforms:neg="0"  transforms:width="-1.2589254118"  transforms:pos="3.7" >
           <data-type:parameter data-type:name="Comp-V-525_50-A" />
         </transforms:biex>
         <transforms:biex transforms:length="256"  transforms:maxRange="262144"  transforms:neg="0"  transforms:width="-15.8489319246"  transforms:pos="4.418539922" >
           <data-type:parameter data-type:name="Comp-V-605_40-A" />
         </transforms:biex>
         <transforms:biex transforms:length="256"  transforms:maxRange="262144"  transforms:neg="0"  transforms:width="-19.9526231497"  transforms:pos="4.418539922" >
           <data-type:parameter data-type:name="Comp-V-710_50-A" />
         </transforms:biex>
         <transforms:biex transforms:length="256"  transforms:maxRange="262144"  transforms:neg="0"  transforms:width="-12.5892541179"  transforms:pos="4.418539922" >
           <data-type:parameter data-type:name="Comp-YG-610_20-A" />
         </transforms:biex>
         <transforms:biex transforms:length="256"  transforms:maxRange="262144"  transforms:neg="0"  transforms:width="-15.8489319246"  transforms:pos="4.418539922" >
           <data-type:parameter data-type:name="Comp-YG-780_60-A" />
         </transforms:biex>
       </Transformations>
       <Keywords>
         <Keyword name="FJ_FCS_VERSION"  value="3" />
         <Keyword name="$BEGINANALYSIS"  value="0" />
         <Keyword name="$ENDANALYSIS"  value="0" />
         <Keyword name="$BEGINSTEXT"  value="0" />
         <Keyword name="$ENDSTEXT"  value="0" />
         <Keyword name="$BEGINDATA"  value="6374" />
         <Keyword name="$ENDDATA"  value="15678789           " />
         <Keyword name="$FIL"  value="Lung_G4_infection ctr_62.fcs" />
         <Keyword name="$SYS"  value="Windows 7 6.1" />
         <Keyword name="$TOT"  value="206216             " />
         <Keyword name="$PAR"  value="19" />
         <Keyword name="$MODE"  value="L" />
         <Keyword name="$BYTEORD"  value="4,3,2,1" />
         <Keyword name="$DATATYPE"  value="F" />
         <Keyword name="$NEXTDATA"  value="0" />
         <Keyword name="CREATOR"  value="BD FACSDiva Software Version 8.0.2" />
         <Keyword name="TUBE NAME"  value="G4_infection ctr_62" />
         <Keyword name="$SRC"  value="Lung" />
         <Keyword name="EXPERIMENT NAME"  value="CV#37_2_Pfizer reinfection SAC_RBD" />
         <Keyword name="GUID"  value="4eb013cd-1075-4ca4-a1b9-15a67098ed72" />
         <Keyword name="$DATE"  value="27-JUL-2022" />
         <Keyword name="$BTIM"  value="13:25:25" />
         <Keyword name="$ETIM"  value="13:26:00" />
         <Keyword name="$CYT"  value="FACSymphony A5 (LSRFortessa)" />
         <Keyword name="SETTINGS"  value="Cytometer" />
         <Keyword name="CYTNUM"  value="R66096424002" />
         <Keyword name="WINDOW EXTENSION"  value="4.00" />
         <Keyword name="EXPORT USER NAME"  value="Iannacone" />
         <Keyword name="EXPORT TIME"  value="27-JUL-2022-13:30:01" />
         <Keyword name="$OP"  value="Iannacone" />
         <Keyword name="FSC ASF"  value="0.75" />
         <Keyword name="AUTOBS"  value="TRUE" />
         <Keyword name="$INST"  value="HSR" />
         <Keyword name="LASER1NAME"  value="Blue" />
         <Keyword name="LASER1DELAY"  value="0.00" />
         <Keyword name="LASER1ASF"  value="0.87" />
         <Keyword name="LASER2NAME"  value="Red" />
         <Keyword name="LASER2DELAY"  value="30.74" />
         <Keyword name="LASER2ASF"  value="0.79" />
         <Keyword name="LASER3NAME"  value="Violet" />
         <Keyword name="LASER3DELAY"  value="-30.76" />
         <Keyword name="LASER3ASF"  value="0.96" />
         <Keyword name="LASER4NAME"  value="355-UV" />
         <Keyword name="LASER4DELAY"  value="-63.79" />
         <Keyword name="LASER4ASF"  value="0.90" />
         <Keyword name="LASER5NAME"  value="561 Yellow-Green" />
         <Keyword name="LASER5DELAY"  value="59.15" />
         <Keyword name="LASER5ASF"  value="0.88" />
         <Keyword name="$TIMESTEP"  value="0.01" />
         <Keyword name="SPILL"  value="12,B-530_30-A,R-670_30-A,R-780_60-A,V-525_50-A,V-605_40-A,V-710_50-A,UV-379_28-A,UV-515_30-A,UV-735_30-A,UV-810_40-A,YG-610_20-A,YG-780_60-A,1,0.000036347307180834666,0,0.011810729358896915,0.0012125736722159168,0.00009248753773038566,0.0001889880976658382,0.023356459886329575,0.00008928771499425574,0.00011905042071158077,0.000017713301820737953,0,0.0005715758324719865,1,0.0942506726130525,0.0007112452682882189,0.00020528554932611268,0.0038655971016171523,0.0001823451819360266,0.0005582504310629277,0.006710232749358781,0.003899160992579761,0.00032846789740378316,0.013056567884324721,0.0008049833149742927,0.04282367268334634,1,0.0012463128867339726,0.0007528665923870129,0.005769647016973651,0.0002694352294011883,0.0009758534728687903,0.03179748401617937,0.8602835026213167,0.000790109243656565,0.2979099754511564,0.019157165475257844,0.005803183905143336,0.002468485641122353,1,0.37644969319798993,0.04283967393630678,0.000711917296391237,0.29555686155287697,0.010931201029030965,0.010207128473964329,0.0024061644335972862,0.0026049203193438124,0.00033363716908687896,0.000851495951605641,0.00009330708497894137,0.00769654344467696,1,0.18201531274650262,0.0008561708618795406,0.002949258088775526,0.04533493574604119,0.03203034406767575,0.15436413494412418,0.011244238562683263,0.0006452643678979557,0.03003842476156762,0.06275317869478084,0.01792099459586428,0.0027254322896763834,1,0.0015189838614419547,0.0063668230454177925,0.41701799287276137,0.3477300666477949,0.00012097018077473972,0.009423643064196238,0.0003857549986741296,0.0000300166324903893,0,0.0009112834329830383,0.00022464802457326793,0.00006991876176282108,1,0.07575664110346389,0.00019948245694909752,0.00032772492310131413,0.00004736754833819319,0,0.0396412220083118,0.00003463934912222009,0,0.15750561232261417,0.01981259791195639,0.001736666520910225,0.13873707477887123,1,0.004393736593742492,0.003414174293958092,0.00011575609810671311,0,0.0007990344542971336,0.004344217797312492,0.07380960660351805,0.0017068744745267123,0.000602632048354542,0.032567701435088185,0.10832150124538954,0.027085326305360098,1,0.8771556480584385,0.00008267828115743201,0.008452886455188682,0.0004428400989179435,0.00017229509882204244,0.01688440207805938,0.0012247562235363394,0.00039010951191019287,0.00010469399726599558,0.11588466375343823,0.02758275482812813,0.008762287813092033,1,0.00012794666684069403,0.002663153360491976,0.007902102926914763,0.002728901086474183,0.0002737149893289081,0.0019425250393639085,0.38866211595362826,0.052528837937797605,0.0004893090872008977,0.0012383888221319467,0.02699551872752253,0.018897187774206136,1,0.03877201634842224,0.0064780921122383674,0.0006044248766663564,0.06977692155081923,0.0013580191487969663,0.0027162891616093194,0.0028006193911853565,0.0003723092379794544,0.000808500772134805,0.018779769454359604,0.48666692111513166,0.009116357575027835,1" />
         <Keyword name="APPLY COMPENSATION"  value="TRUE" />
         <Keyword name="THRESHOLD"  value="FSC,10000" />
         <Keyword name="$P1N"  value="FSC-A" />
         <Keyword name="$P1R"  value="262144" />
         <Keyword name="$P1B"  value="32" />
         <Keyword name="$P1E"  value="0,0" />
         <Keyword name="$P1V"  value="361" />
         <Keyword name="$P1G"  value="1.0" />
         <Keyword name="P1DISPLAY"  value="LIN" />
         <Keyword name="P1BS"  value="-1" />
         <Keyword name="P1MS"  value="0" />
         <Keyword name="$P2N"  value="FSC-H" />
         <Keyword name="$P2R"  value="262144" />
         <Keyword name="$P2B"  value="32" />
         <Keyword name="$P2E"  value="0,0" />
         <Keyword name="$P2V"  value="361" />
         <Keyword name="$P2G"  value="1.0" />
         <Keyword name="P2DISPLAY"  value="LIN" />
         <Keyword name="P2BS"  value="-1" />
         <Keyword name="P2MS"  value="0" />
         <Keyword name="$P3N"  value="FSC-W" />
         <Keyword name="$P3R"  value="262144" />
         <Keyword name="$P3B"  value="32" />
         <Keyword name="$P3E"  value="0,0" />
         <Keyword name="$P3V"  value="361" />
         <Keyword name="$P3G"  value="1.0" />
         <Keyword name="P3BS"  value="-1" />
         <Keyword name="P3MS"  value="0" />
         <Keyword name="$P4N"  value="SSC-A" />
         <Keyword name="$P4R"  value="262144" />
         <Keyword name="$P4B"  value="32" />
         <Keyword name="$P4E"  value="0,0" />
         <Keyword name="$P4V"  value="233" />
         <Keyword name="$P4G"  value="1.0" />
         <Keyword name="P4DISPLAY"  value="LIN" />
         <Keyword name="P4BS"  value="-1" />
         <Keyword name="P4MS"  value="0" />
         <Keyword name="$P5N"  value="SSC-H" />
         <Keyword name="$P5R"  value="262144" />
         <Keyword name="$P5B"  value="32" />
         <Keyword name="$P5E"  value="0,0" />
         <Keyword name="$P5V"  value="233" />
         <Keyword name="$P5G"  value="1.0" />
         <Keyword name="P5DISPLAY"  value="LIN" />
         <Keyword name="P5BS"  value="-1" />
         <Keyword name="P5MS"  value="0" />
         <Keyword name="$P6N"  value="SSC-W" />
         <Keyword name="$P6R"  value="262144" />
         <Keyword name="$P6B"  value="32" />
         <Keyword name="$P6E"  value="0,0" />
         <Keyword name="$P6V"  value="233" />
         <Keyword name="$P6G"  value="1.0" />
         <Keyword name="P6BS"  value="-1" />
         <Keyword name="P6MS"  value="0" />
         <Keyword name="$P7N"  value="B-530_30-A" />
         <Keyword name="$P7S"  value="RBD-tet" />
         <Keyword name="$P7R"  value="262144" />
         <Keyword name="$P7B"  value="32" />
         <Keyword name="$P7E"  value="0,0" />
         <Keyword name="$P7V"  value="421" />
         <Keyword name="$P7G"  value="1.0" />
         <Keyword name="P7DISPLAY"  value="LOG" />
         <Keyword name="P7BS"  value="-1" />
         <Keyword name="P7MS"  value="0" />
         <Keyword name="$P8N"  value="R-670_30-A" />
         <Keyword name="$P8S"  value="RBD-tet" />
         <Keyword name="$P8R"  value="262144" />
         <Keyword name="$P8B"  value="32" />
         <Keyword name="$P8E"  value="0,0" />
         <Keyword name="$P8V"  value="457" />
         <Keyword name="$P8G"  value="1.0" />
         <Keyword name="P8DISPLAY"  value="LOG" />
         <Keyword name="P8BS"  value="-1" />
         <Keyword name="P8MS"  value="0" />
         <Keyword name="$P9N"  value="R-780_60-A" />
         <Keyword name="$P9S"  value="CD44" />
         <Keyword name="$P9R"  value="262144" />
         <Keyword name="$P9B"  value="32" />
         <Keyword name="$P9E"  value="0,0" />
         <Keyword name="$P9V"  value="417" />
         <Keyword name="$P9G"  value="1.0" />
         <Keyword name="P9DISPLAY"  value="LOG" />
         <Keyword name="P9BS"  value="-1" />
         <Keyword name="P9MS"  value="0" />
         <Keyword name="$P10N"  value="V-525_50-A" />
         <Keyword name="$P10S"  value="Vio" />
         <Keyword name="$P10R"  value="262144" />
         <Keyword name="$P10B"  value="32" />
         <Keyword name="$P10E"  value="0,0" />
         <Keyword name="$P10V"  value="380" />
         <Keyword name="$P10G"  value="1.0" />
         <Keyword name="P10DISPLAY"  value="LOG" />
         <Keyword name="P10BS"  value="-1" />
         <Keyword name="P10MS"  value="0" />
         <Keyword name="$P11N"  value="V-605_40-A" />
         <Keyword name="$P11S"  value="CD4" />
         <Keyword name="$P11R"  value="262144" />
         <Keyword name="$P11B"  value="32" />
         <Keyword name="$P11E"  value="0,0" />
         <Keyword name="$P11V"  value="411" />
         <Keyword name="$P11G"  value="1.0" />
         <Keyword name="P11DISPLAY"  value="LOG" />
         <Keyword name="P11BS"  value="-1" />
         <Keyword name="P11MS"  value="0" />
         <Keyword name="$P12N"  value="V-710_50-A" />
         <Keyword name="$P12S"  value="CD8" />
         <Keyword name="$P12R"  value="262144" />
         <Keyword name="$P12B"  value="32" />
         <Keyword name="$P12E"  value="0,0" />
         <Keyword name="$P12V"  value="391" />
         <Keyword name="$P12G"  value="1.0" />
         <Keyword name="P12DISPLAY"  value="LOG" />
         <Keyword name="P12BS"  value="-1" />
         <Keyword name="P12MS"  value="0" />
         <Keyword name="$P13N"  value="UV-379_28-A" />
         <Keyword name="$P13S"  value="CD86" />
         <Keyword name="$P13R"  value="262144" />
         <Keyword name="$P13B"  value="32" />
         <Keyword name="$P13E"  value="0,0" />
         <Keyword name="$P13V"  value="399" />
         <Keyword name="$P13G"  value="1.0" />
         <Keyword name="P13DISPLAY"  value="LOG" />
         <Keyword name="P13BS"  value="-1" />
         <Keyword name="P13MS"  value="0" />
         <Keyword name="$P14N"  value="UV-515_30-A" />
         <Keyword name="$P14S"  value="B220" />
         <Keyword name="$P14R"  value="262144" />
         <Keyword name="$P14B"  value="32" />
         <Keyword name="$P14E"  value="0,0" />
         <Keyword name="$P14V"  value="417" />
         <Keyword name="$P14G"  value="1.0" />
         <Keyword name="P14DISPLAY"  value="LOG" />
         <Keyword name="P14BS"  value="-1" />
         <Keyword name="P14MS"  value="0" />
         <Keyword name="$P15N"  value="UV-735_30-A" />
         <Keyword name="$P15S"  value="PD1" />
         <Keyword name="$P15R"  value="262144" />
         <Keyword name="$P15B"  value="32" />
         <Keyword name="$P15E"  value="0,0" />
         <Keyword name="$P15V"  value="425" />
         <Keyword name="$P15G"  value="1.0" />
         <Keyword name="P15DISPLAY"  value="LOG" />
         <Keyword name="P15BS"  value="-1" />
         <Keyword name="P15MS"  value="0" />
         <Keyword name="$P16N"  value="UV-810_40-A" />
         <Keyword name="$P16S"  value="CD19" />
         <Keyword name="$P16R"  value="262144" />
         <Keyword name="$P16B"  value="32" />
         <Keyword name="$P16E"  value="0,0" />
         <Keyword name="$P16V"  value="527" />
         <Keyword name="$P16G"  value="1.0" />
         <Keyword name="P16DISPLAY"  value="LOG" />
         <Keyword name="P16BS"  value="-1" />
         <Keyword name="P16MS"  value="0" />
         <Keyword name="$P17N"  value="YG-610_20-A" />
         <Keyword name="$P17S"  value="CD80" />
         <Keyword name="$P17R"  value="262144" />
         <Keyword name="$P17B"  value="32" />
         <Keyword name="$P17E"  value="0,0" />
         <Keyword name="$P17V"  value="407" />
         <Keyword name="$P17G"  value="1.0" />
         <Keyword name="P17DISPLAY"  value="LOG" />
         <Keyword name="P17BS"  value="-1" />
         <Keyword name="P17MS"  value="0" />
         <Keyword name="$P18N"  value="YG-780_60-A" />
         <Keyword name="$P18S"  value="CD95" />
         <Keyword name="$P18R"  value="262144" />
         <Keyword name="$P18B"  value="32" />
         <Keyword name="$P18E"  value="0,0" />
         <Keyword name="$P18V"  value="429" />
         <Keyword name="$P18G"  value="1.0" />
         <Keyword name="P18DISPLAY"  value="LOG" />
         <Keyword name="P18BS"  value="-1" />
         <Keyword name="P18MS"  value="0" />
         <Keyword name="$P19N"  value="Time" />
         <Keyword name="$P19R"  value="262144" />
         <Keyword name="$P19B"  value="32" />
         <Keyword name="$P19E"  value="0,0" />
         <Keyword name="$P19G"  value="0.01" />
         <Keyword name="P19BS"  value="0" />
         <Keyword name="P19MS"  value="0" />
         <Keyword name="CST SETUP STATUS"  value="SUCCESS" />
         <Keyword name="CST BEADS LOT ID"  value="19737" />
         <Keyword name="CYTOMETER CONFIG NAME"  value="HSR FINAL 6 Blue 3 Red 8 Vio 7 UV 5 YeGr" />
         <Keyword name="CYTOMETER CONFIG CREATE DATE"  value="2018-09-24T12:30:21+02:00" />
         <Keyword name="CST SETUP DATE"  value="2022-07-26T10:00:24+02:00" />
         <Keyword name="CST BASELINE DATE"  value="2022-03-22T13:23:49+01:00" />
         <Keyword name="CST BEADS EXPIRED"  value="False" />
         <Keyword name="CST PERFORMANCE EXPIRED"  value="2022-07-27T10:00:24+02:00" />
         <Keyword name="CST REGULATORY STATUS"  value="RUO Performance Check" />
         <Keyword name="$P1S"  value="" />
         <Keyword name="$P2S"  value="" />
         <Keyword name="$P3S"  value="" />
         <Keyword name="$P4S"  value="" />
         <Keyword name="$P5S"  value="" />
         <Keyword name="$P6S"  value="" />
         <Keyword name="$P19S"  value="" />
         <Keyword name="$P20N"  value="Comp-B-530_30-A" />
         <Keyword name="$P20S"  value="RBD-tet" />
         <Keyword name="$P20R"  value="262144" />
         <Keyword name="$P21N"  value="Comp-R-670_30-A" />
         <Keyword name="$P21S"  value="RBD-tet" />
         <Keyword name="$P21R"  value="262144" />
         <Keyword name="$P22N"  value="Comp-R-780_60-A" />
         <Keyword name="$P22S"  value="CD44" />
         <Keyword name="$P22R"  value="262144" />
         <Keyword name="$P23N"  value="Comp-UV-379_28-A" />
         <Keyword name="$P23S"  value="CD86" />
         <Keyword name="$P23R"  value="262144" />
         <Keyword name="$P24N"  value="Comp-UV-515_30-A" />
         <Keyword name="$P24S"  value="B220" />
         <Keyword name="$P24R"  value="262144" />
         <Keyword name="$P25N"  value="Comp-UV-735_30-A" />
         <Keyword name="$P25S"  value="PD1" />
         <Keyword name="$P25R"  value="262144" />
         <Keyword name="$P26N"  value="Comp-UV-810_40-A" />
         <Keyword name="$P26S"  value="CD19" />
         <Keyword name="$P26R"  value="262144" />
         <Keyword name="$P27N"  value="Comp-V-525_50-A" />
         <Keyword name="$P27S"  value="Vio" />
         <Keyword name="$P27R"  value="262144" />
         <Keyword name="$P28N"  value="Comp-V-605_40-A" />
         <Keyword name="$P28S"  value="CD4" />
         <Keyword name="$P28R"  value="262144" />
         <Keyword name="$P29N"  value="Comp-V-710_50-A" />
         <Keyword name="$P29S"  value="CD8" />
         <Keyword name="$P29R"  value="262144" />
         <Keyword name="$P30N"  value="Comp-YG-610_20-A" />
         <Keyword name="$P30S"  value="CD80" />
         <Keyword name="$P30R"  value="262144" />
         <Keyword name="$P31N"  value="Comp-YG-780_60-A" />
         <Keyword name="$P31S"  value="CD95" />
         <Keyword name="$P31R"  value="262144" />
       </Keywords>
       <SampleNode name="Lung_G4_infection ctr_62.fcs"  annotation=""  owningGroup=""  expanded="1"  sortPriority="10"  count="206216"  sampleID="46" >
         <Graph smoothing="13"  backColor="#ffffff"  foreColor="#000000"  type="Pseudocolor"  fast="1" >
           <Axis dimension="x"  name="FSC-A"  label=""  auto="auto" />
           <Axis dimension="y"  name="SSC-A"  label=""  auto="auto" />
           <GraphSettings level="5%"  smoothingHighResolution="1"  contourHighResolution="1"  histogramSmoothingCount="0"  graphResolution="256"  showOutliers="0"  drawLargeDots="1"  dotsToDraw="8000"  tint="le.chartfill.tinted.40"  lineWeight="le.lineweight.normal"  lineStyle="le.linestyle.solid" />
           <GraphEnvironment showGrid="0"  showAxes="tnlTNL"  showGates="1"  showFreqOnPlots="1"  showGateNameOnPlots="1"  showMedians="0"  showUncomped="0"  addEventParam="0"  lastYAxisName="" >
             <TextTraits font="SansSerif"  size="11"  name="Labels"  style="plain"  color="#000000"  background="#00ffffff"  just="left" />
             <TextTraits font="SansSerif"  size="11"  name="LayoutGates"  style="plain"  color="#000000"  background="#00ffffff"  just="left" />
             <TextTraits font="SansSerif"  size="9"  name="Numbers"  style="plain"  color="#000000"  background="#00ffffff"  just="left" />
             <TextTraits font="SansSerif"  size="9"  name="Legend"  style="plain"  color="#000000"  background="#00ffffff"  just="left" />
             <WindowPosition x="0"  y="0"  width="0"  height="0"  displayed="0"  panelState="" />
           </GraphEnvironment>
         </Graph>
       </SampleNode>
     </Sample>
     <Sample>
       <DataSet uri="file:/Users/fumagalli.valeria/Dropbox%20(HSR%20Global)/Liver%20Group/COVID%2319/1%20CV%20EXPERIMENTS/CV%2337.2_Long-Pfizer%20and%20339_Omicron/FACS/SAC%20reinfection%20D4/CV%2337_2_Pfizer%20reinfection%20SAC_RBD/Lung_G4_infection%20ctr_63.fcs"  sampleID="47" />
       <transforms:spilloverMatrix spectral="0"  prefix="Comp-"  name="LUNG"  editable="1"  color="#ff9933"  version="FlowJo-10.7.2"  status="FINALIZED"  transforms:id="4bdcef76-b272-4da9-87c3-fa4a97e85d2d"  suffix="" >
         <data-type:parameters>
           <data-type:parameter data-type:name="B-530_30-A"  userProvidedCompInfix="Comp-B-530_30-A" />
           <data-type:parameter data-type:name="R-670_30-A"  userProvidedCompInfix="Comp-R-670_30-A" />
           <data-type:parameter data-type:name="R-780_60-A"  userProvidedCompInfix="Comp-R-780_60-A" />
           <data-type:parameter data-type:name="UV-379_28-A"  userProvidedCompInfix="Comp-UV-379_28-A" />
           <data-type:parameter data-type:name="UV-515_30-A"  userProvidedCompInfix="Comp-UV-515_30-A" />
           <data-type:parameter data-type:name="UV-735_30-A"  userProvidedCompInfix="Comp-UV-735_30-A" />
           <data-type:parameter data-type:name="UV-810_40-A"  userProvidedCompInfix="Comp-UV-810_40-A" />
           <data-type:parameter data-type:name="V-525_50-A"  userProvidedCompInfix="Comp-V-525_50-A" />
           <data-type:parameter data-type:name="V-605_40-A"  userProvidedCompInfix="Comp-V-605_40-A" />
           <data-type:parameter data-type:name="V-710_50-A"  userProvidedCompInfix="Comp-V-710_50-A" />
           <data-type:parameter data-type:name="YG-610_20-A"  userProvidedCompInfix="Comp-YG-610_20-A" />
           <data-type:parameter data-type:name="YG-780_60-A"  userProvidedCompInfix="Comp-YG-780_60-A" />
         </data-type:parameters>
         <transforms:spillover data-type:parameter="B-530_30-A"  userProvidedCompInfix="Comp-B-530_30-A" >
           <transforms:coefficient data-type:parameter="B-530_30-A"  transforms:value="1" />
           <transforms:coefficient data-type:parameter="R-670_30-A"  transforms:value="0.0000495122" />
           <transforms:coefficient data-type:parameter="R-780_60-A"  transforms:value="-0.0000495121" />
           <transforms:coefficient data-type:parameter="UV-379_28-A"  transforms:value="0.0001486685" />
           <transforms:coefficient data-type:parameter="UV-515_30-A"  transforms:value="0.0233345736" />
           <transforms:coefficient data-type:parameter="UV-735_30-A"  transforms:value="0.0000990248" />
           <transforms:coefficient data-type:parameter="UV-810_40-A"  transforms:value="0.0000990248" />
           <transforms:coefficient data-type:parameter="V-525_50-A"  transforms:value="0.0117683624" />
           <transforms:coefficient data-type:parameter="V-605_40-A"  transforms:value="0.0011928155" />
           <transforms:coefficient data-type:parameter="V-710_50-A"  transforms:value="0.0000990329" />
           <transforms:coefficient data-type:parameter="YG-610_20-A"  transforms:value="0.0000495121" />
           <transforms:coefficient data-type:parameter="YG-780_60-A"  transforms:value="0" />
         </transforms:spillover>
         <transforms:spillover data-type:parameter="R-670_30-A"  userProvidedCompInfix="Comp-R-670_30-A" >
           <transforms:coefficient data-type:parameter="B-530_30-A"  transforms:value="0.0005535301" />
           <transforms:coefficient data-type:parameter="R-670_30-A"  transforms:value="1" />
           <transforms:coefficient data-type:parameter="R-780_60-A"  transforms:value="0.0946116633" />
           <transforms:coefficient data-type:parameter="UV-379_28-A"  transforms:value="0.0001510174" />
           <transforms:coefficient data-type:parameter="UV-515_30-A"  transforms:value="0.0005042822" />
           <transforms:coefficient data-type:parameter="UV-735_30-A"  transforms:value="0.0067215962" />
           <transforms:coefficient data-type:parameter="UV-810_40-A"  transforms:value="0.0038789665" />
           <transforms:coefficient data-type:parameter="V-525_50-A"  transforms:value="0.0006636629" />
           <transforms:coefficient data-type:parameter="V-605_40-A"  transforms:value="0.0002017302" />
           <transforms:coefficient data-type:parameter="V-710_50-A"  transforms:value="0.0038811085" />
           <transforms:coefficient data-type:parameter="YG-610_20-A"  transforms:value="0.0003520647" />
           <transforms:coefficient data-type:parameter="YG-780_60-A"  transforms:value="0.0131117426" />
         </transforms:spillover>
         <transforms:spillover data-type:parameter="R-780_60-A"  userProvidedCompInfix="Comp-R-780_60-A" >
           <transforms:coefficient data-type:parameter="B-530_30-A"  transforms:value="0.0007325978" />
           <transforms:coefficient data-type:parameter="R-670_30-A"  transforms:value="0.0428115327" />
           <transforms:coefficient data-type:parameter="R-780_60-A"  transforms:value="1" />
           <transforms:coefficient data-type:parameter="UV-379_28-A"  transforms:value="0.0002094008" />
           <transforms:coefficient data-type:parameter="UV-515_30-A"  transforms:value="0.0008390296" />
           <transforms:coefficient data-type:parameter="UV-735_30-A"  transforms:value="0.0317586748" />
           <transforms:coefficient data-type:parameter="UV-810_40-A"  transforms:value="0.540065" />
           <transforms:coefficient data-type:parameter="V-525_50-A"  transforms:value="0.0010614727" />
           <transforms:coefficient data-type:parameter="V-605_40-A"  transforms:value="0.0007343888" />
           <transforms:coefficient data-type:parameter="V-710_50-A"  transforms:value="0.0057607687" />
           <transforms:coefficient data-type:parameter="YG-610_20-A"  transforms:value="0.0008368938" />
           <transforms:coefficient data-type:parameter="YG-780_60-A"  transforms:value="0.258605" />
         </transforms:spillover>
         <transforms:spillover data-type:parameter="UV-379_28-A"  userProvidedCompInfix="Comp-UV-379_28-A" >
           <transforms:coefficient data-type:parameter="B-530_30-A"  transforms:value="0.000382526" />
           <transforms:coefficient data-type:parameter="R-670_30-A"  transforms:value="0.0000546223" />
           <transforms:coefficient data-type:parameter="R-780_60-A"  transforms:value="0" />
           <transforms:coefficient data-type:parameter="UV-379_28-A"  transforms:value="1" />
           <transforms:coefficient data-type:parameter="UV-515_30-A"  transforms:value="0.0756051496" />
           <transforms:coefficient data-type:parameter="UV-735_30-A"  transforms:value="0.0001638681" />
           <transforms:coefficient data-type:parameter="UV-810_40-A"  transforms:value="0.0002731152" />
           <transforms:coefficient data-type:parameter="V-525_50-A"  transforms:value="0.0007763052" />
           <transforms:coefficient data-type:parameter="V-605_40-A"  transforms:value="0.000219089" />
           <transforms:coefficient data-type:parameter="V-710_50-A"  transforms:value="0.0000546265" />
           <transforms:coefficient data-type:parameter="YG-610_20-A"  transforms:value="0.0000546222" />
           <transforms:coefficient data-type:parameter="YG-780_60-A"  transforms:value="0" />
         </transforms:spillover>
         <transforms:spillover data-type:parameter="UV-515_30-A"  userProvidedCompInfix="Comp-UV-515_30-A" >
           <transforms:coefficient data-type:parameter="B-530_30-A"  transforms:value="-0.000231" />
           <transforms:coefficient data-type:parameter="R-670_30-A"  transforms:value="0" />
           <transforms:coefficient data-type:parameter="R-780_60-A"  transforms:value="0" />
           <transforms:coefficient data-type:parameter="UV-379_28-A"  transforms:value="-0.000996" />
           <transforms:coefficient data-type:parameter="UV-515_30-A"  transforms:value="1" />
           <transforms:coefficient data-type:parameter="UV-735_30-A"  transforms:value="0.0043637245" />
           <transforms:coefficient data-type:parameter="UV-810_40-A"  transforms:value="0.0033194238" />
           <transforms:coefficient data-type:parameter="V-525_50-A"  transforms:value="0.017271" />
           <transforms:coefficient data-type:parameter="V-605_40-A"  transforms:value="0.010815" />
           <transforms:coefficient data-type:parameter="V-710_50-A"  transforms:value="0.0017070094" />
           <transforms:coefficient data-type:parameter="YG-610_20-A"  transforms:value="0.0001896139" />
           <transforms:coefficient data-type:parameter="YG-780_60-A"  transforms:value="0" />
         </transforms:spillover>
         <transforms:spillover data-type:parameter="UV-735_30-A"  userProvidedCompInfix="Comp-UV-735_30-A" >
           <transforms:coefficient data-type:parameter="B-530_30-A"  transforms:value="0.0008153248" />
           <transforms:coefficient data-type:parameter="R-670_30-A"  transforms:value="0.000375" />
           <transforms:coefficient data-type:parameter="R-780_60-A"  transforms:value="0" />
           <transforms:coefficient data-type:parameter="UV-379_28-A"  transforms:value="0" />
           <transforms:coefficient data-type:parameter="UV-515_30-A"  transforms:value="0.007158" />
           <transforms:coefficient data-type:parameter="UV-735_30-A"  transforms:value="1" />
           <transforms:coefficient data-type:parameter="UV-810_40-A"  transforms:value="0.319621" />
           <transforms:coefficient data-type:parameter="V-525_50-A"  transforms:value="0.0015806083" />
           <transforms:coefficient data-type:parameter="V-605_40-A"  transforms:value="0.0005200692" />
           <transforms:coefficient data-type:parameter="V-710_50-A"  transforms:value="0.0325886114" />
           <transforms:coefficient data-type:parameter="YG-610_20-A"  transforms:value="0.0000740814" />
           <transforms:coefficient data-type:parameter="YG-780_60-A"  transforms:value="0.0085485739" />
         </transforms:spillover>
         <transforms:spillover data-type:parameter="UV-810_40-A"  userProvidedCompInfix="Comp-UV-810_40-A" >
           <transforms:coefficient data-type:parameter="B-530_30-A"  transforms:value="0.0004221723" />
           <transforms:coefficient data-type:parameter="R-670_30-A"  transforms:value="0.0001582417" />
           <transforms:coefficient data-type:parameter="R-780_60-A"  transforms:value="0.010978" />
           <transforms:coefficient data-type:parameter="UV-379_28-A"  transforms:value="0.016257" />
           <transforms:coefficient data-type:parameter="UV-515_30-A"  transforms:value="0.0275577869" />
           <transforms:coefficient data-type:parameter="UV-735_30-A"  transforms:value="0.0087687883" />
           <transforms:coefficient data-type:parameter="UV-810_40-A"  transforms:value="1" />
           <transforms:coefficient data-type:parameter="V-525_50-A"  transforms:value="0.0011254153" />
           <transforms:coefficient data-type:parameter="V-605_40-A"  transforms:value="0.0003702966" />
           <transforms:coefficient data-type:parameter="V-710_50-A"  transforms:value="0.0001055032" />
           <transforms:coefficient data-type:parameter="YG-610_20-A"  transforms:value="0.0001582412" />
           <transforms:coefficient data-type:parameter="YG-780_60-A"  transforms:value="0.002691841" />
         </transforms:spillover>
         <transforms:spillover data-type:parameter="V-525_50-A"  userProvidedCompInfix="Comp-V-525_50-A" >
           <transforms:coefficient data-type:parameter="B-530_30-A"  transforms:value="0.0064849679" />
           <transforms:coefficient data-type:parameter="R-670_30-A"  transforms:value="0.000664" />
           <transforms:coefficient data-type:parameter="R-780_60-A"  transforms:value="0.0022205995" />
           <transforms:coefficient data-type:parameter="UV-379_28-A"  transforms:value="0" />
           <transforms:coefficient data-type:parameter="UV-515_30-A"  transforms:value="0.278193" />
           <transforms:coefficient data-type:parameter="UV-735_30-A"  transforms:value="0.0102222213" />
           <transforms:coefficient data-type:parameter="UV-810_40-A"  transforms:value="0.0091106532" />
           <transforms:coefficient data-type:parameter="V-525_50-A"  transforms:value="1" />
           <transforms:coefficient data-type:parameter="V-605_40-A"  transforms:value="0.077578" />
           <transforms:coefficient data-type:parameter="V-710_50-A"  transforms:value="0.003354" />
           <transforms:coefficient data-type:parameter="YG-610_20-A"  transforms:value="0" />
           <transforms:coefficient data-type:parameter="YG-780_60-A"  transforms:value="0.0024426738" />
         </transforms:spillover>
         <transforms:spillover data-type:parameter="V-605_40-A"  userProvidedCompInfix="Comp-V-605_40-A" >
           <transforms:coefficient data-type:parameter="B-530_30-A"  transforms:value="0.0003085992" />
           <transforms:coefficient data-type:parameter="R-670_30-A"  transforms:value="0.0008740629" />
           <transforms:coefficient data-type:parameter="R-780_60-A"  transforms:value="0.0001028226" />
           <transforms:coefficient data-type:parameter="UV-379_28-A"  transforms:value="0.0008236322" />
           <transforms:coefficient data-type:parameter="UV-515_30-A"  transforms:value="0.0029466097" />
           <transforms:coefficient data-type:parameter="UV-735_30-A"  transforms:value="0.040327" />
           <transforms:coefficient data-type:parameter="UV-810_40-A"  transforms:value="0.0320729321" />
           <transforms:coefficient data-type:parameter="V-525_50-A"  transforms:value="0.0077278185" />
           <transforms:coefficient data-type:parameter="V-605_40-A"  transforms:value="1" />
           <transforms:coefficient data-type:parameter="V-710_50-A"  transforms:value="0.1820036705" />
           <transforms:coefficient data-type:parameter="YG-610_20-A"  transforms:value="0.124414" />
           <transforms:coefficient data-type:parameter="YG-780_60-A"  transforms:value="0.0113002602" />
         </transforms:spillover>
         <transforms:spillover data-type:parameter="V-710_50-A"  userProvidedCompInfix="Comp-V-710_50-A" >
           <transforms:coefficient data-type:parameter="B-530_30-A"  transforms:value="0.0006489463" />
           <transforms:coefficient data-type:parameter="R-670_30-A"  transforms:value="0.02516" />
           <transforms:coefficient data-type:parameter="R-780_60-A"  transforms:value="0.043068" />
           <transforms:coefficient data-type:parameter="UV-379_28-A"  transforms:value="0.0014434469" />
           <transforms:coefficient data-type:parameter="UV-515_30-A"  transforms:value="0.0063204062" />
           <transforms:coefficient data-type:parameter="UV-735_30-A"  transforms:value="0.25802" />
           <transforms:coefficient data-type:parameter="UV-810_40-A"  transforms:value="0.238754" />
           <transforms:coefficient data-type:parameter="V-525_50-A"  transforms:value="0.0179399678" />
           <transforms:coefficient data-type:parameter="V-605_40-A"  transforms:value="0.000679" />
           <transforms:coefficient data-type:parameter="V-710_50-A"  transforms:value="1" />
           <transforms:coefficient data-type:parameter="YG-610_20-A"  transforms:value="0.0001441404" />
           <transforms:coefficient data-type:parameter="YG-780_60-A"  transforms:value="0.0094835741" />
         </transforms:spillover>
         <transforms:spillover data-type:parameter="YG-610_20-A"  userProvidedCompInfix="Comp-YG-610_20-A" >
           <transforms:coefficient data-type:parameter="B-530_30-A"  transforms:value="0.0078010911" />
           <transforms:coefficient data-type:parameter="R-670_30-A"  transforms:value="0.0026476861" />
           <transforms:coefficient data-type:parameter="R-780_60-A"  transforms:value="0.0002561618" />
           <transforms:coefficient data-type:parameter="UV-379_28-A"  transforms:value="0.0004273382" />
           <transforms:coefficient data-type:parameter="UV-515_30-A"  transforms:value="0" />
           <transforms:coefficient data-type:parameter="UV-735_30-A"  transforms:value="0.016755" />
           <transforms:coefficient data-type:parameter="UV-810_40-A"  transforms:value="0.0185974266" />
           <transforms:coefficient data-type:parameter="V-525_50-A"  transforms:value="0.0018218284" />
           <transforms:coefficient data-type:parameter="V-605_40-A"  transforms:value="0.287567" />
           <transforms:coefficient data-type:parameter="V-710_50-A"  transforms:value="0.042353" />
           <transforms:coefficient data-type:parameter="YG-610_20-A"  transforms:value="1" />
           <transforms:coefficient data-type:parameter="YG-780_60-A"  transforms:value="0.0386180891" />
         </transforms:spillover>
         <transforms:spillover data-type:parameter="YG-780_60-A"  userProvidedCompInfix="Comp-YG-780_60-A" >
           <transforms:coefficient data-type:parameter="B-530_30-A"  transforms:value="0.0063908949" />
           <transforms:coefficient data-type:parameter="R-670_30-A"  transforms:value="0.0005249303" />
           <transforms:coefficient data-type:parameter="R-780_60-A"  transforms:value="0.069751331" />
           <transforms:coefficient data-type:parameter="UV-379_28-A"  transforms:value="0.0002627046" />
           <transforms:coefficient data-type:parameter="UV-515_30-A"  transforms:value="0.0006843025" />
           <transforms:coefficient data-type:parameter="UV-735_30-A"  transforms:value="0.0187565859" />
           <transforms:coefficient data-type:parameter="UV-810_40-A"  transforms:value="0.4836268324" />
           <transforms:coefficient data-type:parameter="V-525_50-A"  transforms:value="0.0011199621" />
           <transforms:coefficient data-type:parameter="V-605_40-A"  transforms:value="0.0025861124" />
           <transforms:coefficient data-type:parameter="V-710_50-A"  transforms:value="0.0027326839" />
           <transforms:coefficient data-type:parameter="YG-610_20-A"  transforms:value="0.0090999679" />
           <transforms:coefficient data-type:parameter="YG-780_60-A"  transforms:value="1" />
         </transforms:spillover>
       </transforms:spilloverMatrix>
       <Transformations>
         <transforms:linear transforms:minRange="0"  transforms:maxRange="262144"  gain="1" >
           <data-type:parameter data-type:name="FSC-A" />
         </transforms:linear>
         <transforms:linear transforms:minRange="0"  transforms:maxRange="262144"  gain="1" >
           <data-type:parameter data-type:name="FSC-H" />
         </transforms:linear>
         <transforms:linear transforms:minRange="0"  transforms:maxRange="262144"  gain="1" >
           <data-type:parameter data-type:name="FSC-W" />
         </transforms:linear>
         <transforms:linear transforms:minRange="0"  transforms:maxRange="262144"  gain="1" >
           <data-type:parameter data-type:name="SSC-A" />
         </transforms:linear>
         <transforms:linear transforms:minRange="0"  transforms:maxRange="262144"  gain="1" >
           <data-type:parameter data-type:name="SSC-H" />
         </transforms:linear>
         <transforms:linear transforms:minRange="0"  transforms:maxRange="262144"  gain="1" >
           <data-type:parameter data-type:name="SSC-W" />
         </transforms:linear>
         <transforms:biex transforms:length="256"  transforms:maxRange="262144"  transforms:neg="0"  transforms:width="-1.995262315"  transforms:pos="4.05" >
           <data-type:parameter data-type:name="B-530_30-A" />
         </transforms:biex>
         <transforms:biex transforms:length="256"  transforms:maxRange="262144"  transforms:neg="0"  transforms:width="-15.8489319246"  transforms:pos="4.6" >
           <data-type:parameter data-type:name="R-670_30-A" />
         </transforms:biex>
         <transforms:biex transforms:length="256"  transforms:maxRange="262144"  transforms:neg="0"  transforms:width="-6.3095734448"  transforms:pos="4.1" >
           <data-type:parameter data-type:name="R-780_60-A" />
         </transforms:biex>
         <transforms:biex transforms:length="256"  transforms:maxRange="262144"  transforms:neg="0"  transforms:width="-1.2589254118"  transforms:pos="3.7" >
           <data-type:parameter data-type:name="V-525_50-A" />
         </transforms:biex>
         <transforms:biex transforms:length="256"  transforms:maxRange="262144"  transforms:neg="0"  transforms:width="-15.8489319246"  transforms:pos="4.418539922" >
           <data-type:parameter data-type:name="V-605_40-A" />
         </transforms:biex>
         <transforms:biex transforms:length="256"  transforms:maxRange="262144"  transforms:neg="0"  transforms:width="-19.9526231497"  transforms:pos="4.418539922" >
           <data-type:parameter data-type:name="V-710_50-A" />
         </transforms:biex>
         <transforms:biex transforms:length="256"  transforms:maxRange="262144"  transforms:neg="0"  transforms:width="-12.5892541179"  transforms:pos="4.418539922" >
           <data-type:parameter data-type:name="UV-379_28-A" />
         </transforms:biex>
         <transforms:biex transforms:length="256"  transforms:maxRange="262144"  transforms:neg="0"  transforms:width="-3.1622776602"  transforms:pos="4.418539922" >
           <data-type:parameter data-type:name="UV-515_30-A" />
         </transforms:biex>
         <transforms:biex transforms:length="256"  transforms:maxRange="262144"  transforms:neg="0"  transforms:width="-50.1187233627"  transforms:pos="5.2" >
           <data-type:parameter data-type:name="UV-735_30-A" />
         </transforms:biex>
         <transforms:biex transforms:length="256"  transforms:maxRange="262144"  transforms:neg="0"  transforms:width="-25.1188643151"  transforms:pos="4.418539922" >
           <data-type:parameter data-type:name="UV-810_40-A" />
         </transforms:biex>
         <transforms:biex transforms:length="256"  transforms:maxRange="262144"  transforms:neg="0"  transforms:width="-12.5892541179"  transforms:pos="4.418539922" >
           <data-type:parameter data-type:name="YG-610_20-A" />
         </transforms:biex>
         <transforms:biex transforms:length="256"  transforms:maxRange="262144"  transforms:neg="0"  transforms:width="-15.8489319246"  transforms:pos="4.418539922" >
           <data-type:parameter data-type:name="YG-780_60-A" />
         </transforms:biex>
         <transforms:linear transforms:minRange="0.0308179191"  transforms:maxRange="31"  gain="0.0101675748" >
           <data-type:parameter data-type:name="Time" />
         </transforms:linear>
         <transforms:biex transforms:length="256"  transforms:maxRange="262144"  transforms:neg="0"  transforms:width="-1.995262315"  transforms:pos="4.05" >
           <data-type:parameter data-type:name="Comp-B-530_30-A" />
         </transforms:biex>
         <transforms:biex transforms:length="256"  transforms:maxRange="262144"  transforms:neg="0"  transforms:width="-15.8489319246"  transforms:pos="4.6" >
           <data-type:parameter data-type:name="Comp-R-670_30-A" />
         </transforms:biex>
         <transforms:biex transforms:length="256"  transforms:maxRange="262144"  transforms:neg="0"  transforms:width="-6.3095734448"  transforms:pos="4.1" >
           <data-type:parameter data-type:name="Comp-R-780_60-A" />
         </transforms:biex>
         <transforms:biex transforms:length="256"  transforms:maxRange="262144"  transforms:neg="0"  transforms:width="-12.5892541179"  transforms:pos="4.418539922" >
           <data-type:parameter data-type:name="Comp-UV-379_28-A" />
         </transforms:biex>
         <transforms:biex transforms:length="256"  transforms:maxRange="262144"  transforms:neg="0"  transforms:width="-3.1622776602"  transforms:pos="4.418539922" >
           <data-type:parameter data-type:name="Comp-UV-515_30-A" />
         </transforms:biex>
         <transforms:biex transforms:length="256"  transforms:maxRange="262144"  transforms:neg="0"  transforms:width="-50.1187233627"  transforms:pos="5.2" >
           <data-type:parameter data-type:name="Comp-UV-735_30-A" />
         </transforms:biex>
         <transforms:biex transforms:length="256"  transforms:maxRange="262144"  transforms:neg="0"  transforms:width="-25.1188643151"  transforms:pos="4.418539922" >
           <data-type:parameter data-type:name="Comp-UV-810_40-A" />
         </transforms:biex>
         <transforms:biex transforms:length="256"  transforms:maxRange="262144"  transforms:neg="0"  transforms:width="-1.2589254118"  transforms:pos="3.7" >
           <data-type:parameter data-type:name="Comp-V-525_50-A" />
         </transforms:biex>
         <transforms:biex transforms:length="256"  transforms:maxRange="262144"  transforms:neg="0"  transforms:width="-15.8489319246"  transforms:pos="4.418539922" >
           <data-type:parameter data-type:name="Comp-V-605_40-A" />
         </transforms:biex>
         <transforms:biex transforms:length="256"  transforms:maxRange="262144"  transforms:neg="0"  transforms:width="-19.9526231497"  transforms:pos="4.418539922" >
           <data-type:parameter data-type:name="Comp-V-710_50-A" />
         </transforms:biex>
         <transforms:biex transforms:length="256"  transforms:maxRange="262144"  transforms:neg="0"  transforms:width="-12.5892541179"  transforms:pos="4.418539922" >
           <data-type:parameter data-type:name="Comp-YG-610_20-A" />
         </transforms:biex>
         <transforms:biex transforms:length="256"  transforms:maxRange="262144"  transforms:neg="0"  transforms:width="-15.8489319246"  transforms:pos="4.418539922" >
           <data-type:parameter data-type:name="Comp-YG-780_60-A" />
         </transforms:biex>
       </Transformations>
       <Keywords>
         <Keyword name="FJ_FCS_VERSION"  value="3" />
         <Keyword name="$BEGINANALYSIS"  value="0" />
         <Keyword name="$ENDANALYSIS"  value="0" />
         <Keyword name="$BEGINSTEXT"  value="0" />
         <Keyword name="$ENDSTEXT"  value="0" />
         <Keyword name="$BEGINDATA"  value="6374" />
         <Keyword name="$ENDDATA"  value="19337505           " />
         <Keyword name="$FIL"  value="Lung_G4_infection ctr_63.fcs" />
         <Keyword name="$SYS"  value="Windows 7 6.1" />
         <Keyword name="$TOT"  value="254357             " />
         <Keyword name="$PAR"  value="19" />
         <Keyword name="$MODE"  value="L" />
         <Keyword name="$BYTEORD"  value="4,3,2,1" />
         <Keyword name="$DATATYPE"  value="F" />
         <Keyword name="$NEXTDATA"  value="0" />
         <Keyword name="CREATOR"  value="BD FACSDiva Software Version 8.0.2" />
         <Keyword name="TUBE NAME"  value="G4_infection ctr_63" />
         <Keyword name="$SRC"  value="Lung" />
         <Keyword name="EXPERIMENT NAME"  value="CV#37_2_Pfizer reinfection SAC_RBD" />
         <Keyword name="GUID"  value="a312129d-01ac-4fc9-a5e6-167881c6113b" />
         <Keyword name="$DATE"  value="27-JUL-2022" />
         <Keyword name="$BTIM"  value="13:26:11" />
         <Keyword name="$ETIM"  value="13:26:42" />
         <Keyword name="$CYT"  value="FACSymphony A5 (LSRFortessa)" />
         <Keyword name="SETTINGS"  value="Cytometer" />
         <Keyword name="CYTNUM"  value="R66096424002" />
         <Keyword name="WINDOW EXTENSION"  value="4.00" />
         <Keyword name="EXPORT USER NAME"  value="Iannacone" />
         <Keyword name="EXPORT TIME"  value="27-JUL-2022-13:30:02" />
         <Keyword name="$OP"  value="Iannacone" />
         <Keyword name="FSC ASF"  value="0.75" />
         <Keyword name="AUTOBS"  value="TRUE" />
         <Keyword name="$INST"  value="HSR" />
         <Keyword name="LASER1NAME"  value="Blue" />
         <Keyword name="LASER1DELAY"  value="0.00" />
         <Keyword name="LASER1ASF"  value="0.87" />
         <Keyword name="LASER2NAME"  value="Red" />
         <Keyword name="LASER2DELAY"  value="30.74" />
         <Keyword name="LASER2ASF"  value="0.79" />
         <Keyword name="LASER3NAME"  value="Violet" />
         <Keyword name="LASER3DELAY"  value="-30.76" />
         <Keyword name="LASER3ASF"  value="0.96" />
         <Keyword name="LASER4NAME"  value="355-UV" />
         <Keyword name="LASER4DELAY"  value="-63.79" />
         <Keyword name="LASER4ASF"  value="0.90" />
         <Keyword name="LASER5NAME"  value="561 Yellow-Green" />
         <Keyword name="LASER5DELAY"  value="59.15" />
         <Keyword name="LASER5ASF"  value="0.88" />
         <Keyword name="$TIMESTEP"  value="0.01" />
         <Keyword name="SPILL"  value="12,B-530_30-A,R-670_30-A,R-780_60-A,V-525_50-A,V-605_40-A,V-710_50-A,UV-379_28-A,UV-515_30-A,UV-735_30-A,UV-810_40-A,YG-610_20-A,YG-780_60-A,1,0.000036347307180834666,0,0.011810729358896915,0.0012125736722159168,0.00009248753773038566,0.0001889880976658382,0.023356459886329575,0.00008928771499425574,0.00011905042071158077,0.000017713301820737953,0,0.0005715758324719865,1,0.0942506726130525,0.0007112452682882189,0.00020528554932611268,0.0038655971016171523,0.0001823451819360266,0.0005582504310629277,0.006710232749358781,0.003899160992579761,0.00032846789740378316,0.013056567884324721,0.0008049833149742927,0.04282367268334634,1,0.0012463128867339726,0.0007528665923870129,0.005769647016973651,0.0002694352294011883,0.0009758534728687903,0.03179748401617937,0.8602835026213167,0.000790109243656565,0.2979099754511564,0.019157165475257844,0.005803183905143336,0.002468485641122353,1,0.37644969319798993,0.04283967393630678,0.000711917296391237,0.29555686155287697,0.010931201029030965,0.010207128473964329,0.0024061644335972862,0.0026049203193438124,0.00033363716908687896,0.000851495951605641,0.00009330708497894137,0.00769654344467696,1,0.18201531274650262,0.0008561708618795406,0.002949258088775526,0.04533493574604119,0.03203034406767575,0.15436413494412418,0.011244238562683263,0.0006452643678979557,0.03003842476156762,0.06275317869478084,0.01792099459586428,0.0027254322896763834,1,0.0015189838614419547,0.0063668230454177925,0.41701799287276137,0.3477300666477949,0.00012097018077473972,0.009423643064196238,0.0003857549986741296,0.0000300166324903893,0,0.0009112834329830383,0.00022464802457326793,0.00006991876176282108,1,0.07575664110346389,0.00019948245694909752,0.00032772492310131413,0.00004736754833819319,0,0.0396412220083118,0.00003463934912222009,0,0.15750561232261417,0.01981259791195639,0.001736666520910225,0.13873707477887123,1,0.004393736593742492,0.003414174293958092,0.00011575609810671311,0,0.0007990344542971336,0.004344217797312492,0.07380960660351805,0.0017068744745267123,0.000602632048354542,0.032567701435088185,0.10832150124538954,0.027085326305360098,1,0.8771556480584385,0.00008267828115743201,0.008452886455188682,0.0004428400989179435,0.00017229509882204244,0.01688440207805938,0.0012247562235363394,0.00039010951191019287,0.00010469399726599558,0.11588466375343823,0.02758275482812813,0.008762287813092033,1,0.00012794666684069403,0.002663153360491976,0.007902102926914763,0.002728901086474183,0.0002737149893289081,0.0019425250393639085,0.38866211595362826,0.052528837937797605,0.0004893090872008977,0.0012383888221319467,0.02699551872752253,0.018897187774206136,1,0.03877201634842224,0.0064780921122383674,0.0006044248766663564,0.06977692155081923,0.0013580191487969663,0.0027162891616093194,0.0028006193911853565,0.0003723092379794544,0.000808500772134805,0.018779769454359604,0.48666692111513166,0.009116357575027835,1" />
         <Keyword name="APPLY COMPENSATION"  value="TRUE" />
         <Keyword name="THRESHOLD"  value="FSC,10000" />
         <Keyword name="$P1N"  value="FSC-A" />
         <Keyword name="$P1R"  value="262144" />
         <Keyword name="$P1B"  value="32" />
         <Keyword name="$P1E"  value="0,0" />
         <Keyword name="$P1V"  value="361" />
         <Keyword name="$P1G"  value="1.0" />
         <Keyword name="P1DISPLAY"  value="LIN" />
         <Keyword name="P1BS"  value="-1" />
         <Keyword name="P1MS"  value="0" />
         <Keyword name="$P2N"  value="FSC-H" />
         <Keyword name="$P2R"  value="262144" />
         <Keyword name="$P2B"  value="32" />
         <Keyword name="$P2E"  value="0,0" />
         <Keyword name="$P2V"  value="361" />
         <Keyword name="$P2G"  value="1.0" />
         <Keyword name="P2DISPLAY"  value="LIN" />
         <Keyword name="P2BS"  value="-1" />
         <Keyword name="P2MS"  value="0" />
         <Keyword name="$P3N"  value="FSC-W" />
         <Keyword name="$P3R"  value="262144" />
         <Keyword name="$P3B"  value="32" />
         <Keyword name="$P3E"  value="0,0" />
         <Keyword name="$P3V"  value="361" />
         <Keyword name="$P3G"  value="1.0" />
         <Keyword name="P3BS"  value="-1" />
         <Keyword name="P3MS"  value="0" />
         <Keyword name="$P4N"  value="SSC-A" />
         <Keyword name="$P4R"  value="262144" />
         <Keyword name="$P4B"  value="32" />
         <Keyword name="$P4E"  value="0,0" />
         <Keyword name="$P4V"  value="233" />
         <Keyword name="$P4G"  value="1.0" />
         <Keyword name="P4DISPLAY"  value="LIN" />
         <Keyword name="P4BS"  value="-1" />
         <Keyword name="P4MS"  value="0" />
         <Keyword name="$P5N"  value="SSC-H" />
         <Keyword name="$P5R"  value="262144" />
         <Keyword name="$P5B"  value="32" />
         <Keyword name="$P5E"  value="0,0" />
         <Keyword name="$P5V"  value="233" />
         <Keyword name="$P5G"  value="1.0" />
         <Keyword name="P5DISPLAY"  value="LIN" />
         <Keyword name="P5BS"  value="-1" />
         <Keyword name="P5MS"  value="0" />
         <Keyword name="$P6N"  value="SSC-W" />
         <Keyword name="$P6R"  value="262144" />
         <Keyword name="$P6B"  value="32" />
         <Keyword name="$P6E"  value="0,0" />
         <Keyword name="$P6V"  value="233" />
         <Keyword name="$P6G"  value="1.0" />
         <Keyword name="P6BS"  value="-1" />
         <Keyword name="P6MS"  value="0" />
         <Keyword name="$P7N"  value="B-530_30-A" />
         <Keyword name="$P7S"  value="RBD-tet" />
         <Keyword name="$P7R"  value="262144" />
         <Keyword name="$P7B"  value="32" />
         <Keyword name="$P7E"  value="0,0" />
         <Keyword name="$P7V"  value="421" />
         <Keyword name="$P7G"  value="1.0" />
         <Keyword name="P7DISPLAY"  value="LOG" />
         <Keyword name="P7BS"  value="-1" />
         <Keyword name="P7MS"  value="0" />
         <Keyword name="$P8N"  value="R-670_30-A" />
         <Keyword name="$P8S"  value="RBD-tet" />
         <Keyword name="$P8R"  value="262144" />
         <Keyword name="$P8B"  value="32" />
         <Keyword name="$P8E"  value="0,0" />
         <Keyword name="$P8V"  value="457" />
         <Keyword name="$P8G"  value="1.0" />
         <Keyword name="P8DISPLAY"  value="LOG" />
         <Keyword name="P8BS"  value="-1" />
         <Keyword name="P8MS"  value="0" />
         <Keyword name="$P9N"  value="R-780_60-A" />
         <Keyword name="$P9S"  value="CD44" />
         <Keyword name="$P9R"  value="262144" />
         <Keyword name="$P9B"  value="32" />
         <Keyword name="$P9E"  value="0,0" />
         <Keyword name="$P9V"  value="417" />
         <Keyword name="$P9G"  value="1.0" />
         <Keyword name="P9DISPLAY"  value="LOG" />
         <Keyword name="P9BS"  value="-1" />
         <Keyword name="P9MS"  value="0" />
         <Keyword name="$P10N"  value="V-525_50-A" />
         <Keyword name="$P10S"  value="Vio" />
         <Keyword name="$P10R"  value="262144" />
         <Keyword name="$P10B"  value="32" />
         <Keyword name="$P10E"  value="0,0" />
         <Keyword name="$P10V"  value="380" />
         <Keyword name="$P10G"  value="1.0" />
         <Keyword name="P10DISPLAY"  value="LOG" />
         <Keyword name="P10BS"  value="-1" />
         <Keyword name="P10MS"  value="0" />
         <Keyword name="$P11N"  value="V-605_40-A" />
         <Keyword name="$P11S"  value="CD4" />
         <Keyword name="$P11R"  value="262144" />
         <Keyword name="$P11B"  value="32" />
         <Keyword name="$P11E"  value="0,0" />
         <Keyword name="$P11V"  value="411" />
         <Keyword name="$P11G"  value="1.0" />
         <Keyword name="P11DISPLAY"  value="LOG" />
         <Keyword name="P11BS"  value="-1" />
         <Keyword name="P11MS"  value="0" />
         <Keyword name="$P12N"  value="V-710_50-A" />
         <Keyword name="$P12S"  value="CD8" />
         <Keyword name="$P12R"  value="262144" />
         <Keyword name="$P12B"  value="32" />
         <Keyword name="$P12E"  value="0,0" />
         <Keyword name="$P12V"  value="391" />
         <Keyword name="$P12G"  value="1.0" />
         <Keyword name="P12DISPLAY"  value="LOG" />
         <Keyword name="P12BS"  value="-1" />
         <Keyword name="P12MS"  value="0" />
         <Keyword name="$P13N"  value="UV-379_28-A" />
         <Keyword name="$P13S"  value="CD86" />
         <Keyword name="$P13R"  value="262144" />
         <Keyword name="$P13B"  value="32" />
         <Keyword name="$P13E"  value="0,0" />
         <Keyword name="$P13V"  value="399" />
         <Keyword name="$P13G"  value="1.0" />
         <Keyword name="P13DISPLAY"  value="LOG" />
         <Keyword name="P13BS"  value="-1" />
         <Keyword name="P13MS"  value="0" />
         <Keyword name="$P14N"  value="UV-515_30-A" />
         <Keyword name="$P14S"  value="B220" />
         <Keyword name="$P14R"  value="262144" />
         <Keyword name="$P14B"  value="32" />
         <Keyword name="$P14E"  value="0,0" />
         <Keyword name="$P14V"  value="417" />
         <Keyword name="$P14G"  value="1.0" />
         <Keyword name="P14DISPLAY"  value="LOG" />
         <Keyword name="P14BS"  value="-1" />
         <Keyword name="P14MS"  value="0" />
         <Keyword name="$P15N"  value="UV-735_30-A" />
         <Keyword name="$P15S"  value="PD1" />
         <Keyword name="$P15R"  value="262144" />
         <Keyword name="$P15B"  value="32" />
         <Keyword name="$P15E"  value="0,0" />
         <Keyword name="$P15V"  value="425" />
         <Keyword name="$P15G"  value="1.0" />
         <Keyword name="P15DISPLAY"  value="LOG" />
         <Keyword name="P15BS"  value="-1" />
         <Keyword name="P15MS"  value="0" />
         <Keyword name="$P16N"  value="UV-810_40-A" />
         <Keyword name="$P16S"  value="CD19" />
         <Keyword name="$P16R"  value="262144" />
         <Keyword name="$P16B"  value="32" />
         <Keyword name="$P16E"  value="0,0" />
         <Keyword name="$P16V"  value="527" />
         <Keyword name="$P16G"  value="1.0" />
         <Keyword name="P16DISPLAY"  value="LOG" />
         <Keyword name="P16BS"  value="-1" />
         <Keyword name="P16MS"  value="0" />
         <Keyword name="$P17N"  value="YG-610_20-A" />
         <Keyword name="$P17S"  value="CD80" />
         <Keyword name="$P17R"  value="262144" />
         <Keyword name="$P17B"  value="32" />
         <Keyword name="$P17E"  value="0,0" />
         <Keyword name="$P17V"  value="407" />
         <Keyword name="$P17G"  value="1.0" />
         <Keyword name="P17DISPLAY"  value="LOG" />
         <Keyword name="P17BS"  value="-1" />
         <Keyword name="P17MS"  value="0" />
         <Keyword name="$P18N"  value="YG-780_60-A" />
         <Keyword name="$P18S"  value="CD95" />
         <Keyword name="$P18R"  value="262144" />
         <Keyword name="$P18B"  value="32" />
         <Keyword name="$P18E"  value="0,0" />
         <Keyword name="$P18V"  value="429" />
         <Keyword name="$P18G"  value="1.0" />
         <Keyword name="P18DISPLAY"  value="LOG" />
         <Keyword name="P18BS"  value="-1" />
         <Keyword name="P18MS"  value="0" />
         <Keyword name="$P19N"  value="Time" />
         <Keyword name="$P19R"  value="262144" />
         <Keyword name="$P19B"  value="32" />
         <Keyword name="$P19E"  value="0,0" />
         <Keyword name="$P19G"  value="0.01" />
         <Keyword name="P19BS"  value="0" />
         <Keyword name="P19MS"  value="0" />
         <Keyword name="CST SETUP STATUS"  value="SUCCESS" />
         <Keyword name="CST BEADS LOT ID"  value="19737" />
         <Keyword name="CYTOMETER CONFIG NAME"  value="HSR FINAL 6 Blue 3 Red 8 Vio 7 UV 5 YeGr" />
         <Keyword name="CYTOMETER CONFIG CREATE DATE"  value="2018-09-24T12:30:21+02:00" />
         <Keyword name="CST SETUP DATE"  value="2022-07-26T10:00:24+02:00" />
         <Keyword name="CST BASELINE DATE"  value="2022-03-22T13:23:49+01:00" />
         <Keyword name="CST BEADS EXPIRED"  value="False" />
         <Keyword name="CST PERFORMANCE EXPIRED"  value="2022-07-27T10:00:24+02:00" />
         <Keyword name="CST REGULATORY STATUS"  value="RUO Performance Check" />
         <Keyword name="$P1S"  value="" />
         <Keyword name="$P2S"  value="" />
         <Keyword name="$P3S"  value="" />
         <Keyword name="$P4S"  value="" />
         <Keyword name="$P5S"  value="" />
         <Keyword name="$P6S"  value="" />
[truncated: 3,248,578 more chars]
