# Supplementary material for: Nirmatrelvir treatment of SARS‐CoV‐2‐infected mice blunts antiviral adaptive immune responses
Source: EMBO Mol Med. 2023 Mar 22;15(5):e17580. doi: 10.15252/emmm.202317580 (PMC10165354; doi:10.15252/emmm.202317580)
Supplement: Supplementary file 3 — Source Data for Figure 2 [file EMMM-15-e17580-s004.zip › Figure 2/Figure2I and 2L/FACS data_Figure2I and 2L.wsp]

<?xml version="1.0" encoding="UTF-8"?>
 <Workspace version="20.0"  modDate="Thu Mar 02 16:55:57 CET 2023"  clientTimestamp="1677772557680"  flowJoVersion="10.7.2"  drawRowBorders="1"  drawColumnBorders="1"  hideCompNodes="1"  curGroup="LUNG"  groupPaneHeight="80"  xmlns:xsi="http://www.w3.org/2001/XMLSchema-instance"  xmlns:gating="http://www.isac-net.org/std/Gating-ML/v2.0/gating"  xmlns:transforms="http://www.isac-net.org/std/Gating-ML/v2.0/transformations"  xmlns:data-type="http://www.isac-net.org/std/Gating-ML/v2.0/datatypes"  xsi:schemaLocation="http://www.isac-net.org/std/Gating-ML/v2.0/gating http://www.isac-net.org/std/Gating-ML/v2.0/gating/Gating-ML.v2.0.xsd http://www.isac-net.org/std/Gating-ML/v2.0/transformations http://www.isac-net.org/std/Gating-ML/v2.0/gating/Transformations.v2.0.xsd http://www.isac-net.org/std/Gating-ML/v2.0/datatypes http://www.isac-net.org/std/Gating-ML/v2.0/gating/DataTypes.v2.0.xsd "  nonAutoSaveFileName="file:/Users/fumagalli.valeria/Dropbox%20(HSR%20Global)/Fumagalli%20Pfizer/EMBO%20MM/FINAL/SourceData/Figure%202/Figure2I%20and%202L/Figure2I%20and%202L.wsp" >
   <WindowPosition x="1795"  y="-38"  width="600"  height="936"  displayed="1"  panelState="" />
   <TextTraits font="SansSerif"  size="11"  name=""  style="plain"  color="#000000"  background="#00ffffff"  just="left" />
   <Columns>
     <TColumn width="300" >
       <Property key="fj.appnode.prop.name" />
     </TColumn>
     <TColumn width="141" >
       <Property key="fj.appnode.prop.statistic" />
     </TColumn>
     <TColumn width="140" >
       <Property key="fj.appnode.prop.ncells" />
     </TColumn>
   </Columns>
   <Matrices>
     <transforms:spilloverMatrix spectral="0"  prefix="Comp-"  name="Acquisition-defined"  editable="0"  color="#c0c0c0"  version="FlowJo-10.7.2"  status="FINALIZED"  transforms:id="bd734eaa-5266-4823-8688-891898b3d617"  suffix="" >
       <data-type:parameters>
         <data-type:parameter data-type:name="B-530_30-A"  userProvidedCompInfix="Comp-B-530_30-A" />
         <data-type:parameter data-type:name="R-670_30-A"  userProvidedCompInfix="Comp-R-670_30-A" />
         <data-type:parameter data-type:name="V-450_50-A"  userProvidedCompInfix="Comp-V-450_50-A" />
         <data-type:parameter data-type:name="V-525_50-A"  userProvidedCompInfix="Comp-V-525_50-A" />
         <data-type:parameter data-type:name="V-605_40-A"  userProvidedCompInfix="Comp-V-605_40-A" />
         <data-type:parameter data-type:name="V-677_20-A"  userProvidedCompInfix="Comp-V-677_20-A" />
         <data-type:parameter data-type:name="UV-379_28-A"  userProvidedCompInfix="Comp-UV-379_28-A" />
         <data-type:parameter data-type:name="UV-580_20-A"  userProvidedCompInfix="Comp-UV-580_20-A" />
         <data-type:parameter data-type:name="UV-735_30-A"  userProvidedCompInfix="Comp-UV-735_30-A" />
         <data-type:parameter data-type:name="UV-810_40-A"  userProvidedCompInfix="Comp-UV-810_40-A" />
         <data-type:parameter data-type:name="YG-586_15-A"  userProvidedCompInfix="Comp-YG-586_15-A" />
         <data-type:parameter data-type:name="YG-780_60-A"  userProvidedCompInfix="Comp-YG-780_60-A" />
       </data-type:parameters>
       <transforms:spillover data-type:parameter="B-530_30-A"  userProvidedCompInfix="Comp-B-530_30-A" >
         <transforms:coefficient data-type:parameter="B-530_30-A"  transforms:value="1" />
         <transforms:coefficient data-type:parameter="R-670_30-A"  transforms:value="0.0002225214" />
         <transforms:coefficient data-type:parameter="V-450_50-A"  transforms:value="0.0007360761" />
         <transforms:coefficient data-type:parameter="V-525_50-A"  transforms:value="0.1028468311" />
         <transforms:coefficient data-type:parameter="V-605_40-A"  transforms:value="0.0140664894" />
         <transforms:coefficient data-type:parameter="V-677_20-A"  transforms:value="0.0023951116" />
         <transforms:coefficient data-type:parameter="UV-379_28-A"  transforms:value="0.0002674377" />
         <transforms:coefficient data-type:parameter="UV-580_20-A"  transforms:value="0.0209183116" />
         <transforms:coefficient data-type:parameter="UV-735_30-A"  transforms:value="0.001679697" />
         <transforms:coefficient data-type:parameter="UV-810_40-A"  transforms:value="0.0011618347" />
         <transforms:coefficient data-type:parameter="YG-586_15-A"  transforms:value="0.0000872298" />
         <transforms:coefficient data-type:parameter="YG-780_60-A"  transforms:value="0.0009613628" />
       </transforms:spillover>
       <transforms:spillover data-type:parameter="R-670_30-A"  userProvidedCompInfix="Comp-R-670_30-A" >
         <transforms:coefficient data-type:parameter="B-530_30-A"  transforms:value="0.0010614733" />
         <transforms:coefficient data-type:parameter="R-670_30-A"  transforms:value="1" />
         <transforms:coefficient data-type:parameter="V-450_50-A"  transforms:value="0.0013540476" />
         <transforms:coefficient data-type:parameter="V-525_50-A"  transforms:value="0.0008686596" />
         <transforms:coefficient data-type:parameter="V-605_40-A"  transforms:value="0.0002673836" />
         <transforms:coefficient data-type:parameter="V-677_20-A"  transforms:value="0.0078940894" />
         <transforms:coefficient data-type:parameter="UV-379_28-A"  transforms:value="0.0002342081" />
         <transforms:coefficient data-type:parameter="UV-580_20-A"  transforms:value="0.0001147932" />
         <transforms:coefficient data-type:parameter="UV-735_30-A"  transforms:value="0.0186607167" />
         <transforms:coefficient data-type:parameter="UV-810_40-A"  transforms:value="0.0048936415" />
         <transforms:coefficient data-type:parameter="YG-586_15-A"  transforms:value="0.0004347634" />
         <transforms:coefficient data-type:parameter="YG-780_60-A"  transforms:value="0.0136060948" />
       </transforms:spillover>
       <transforms:spillover data-type:parameter="V-450_50-A"  userProvidedCompInfix="Comp-V-450_50-A" >
         <transforms:coefficient data-type:parameter="B-530_30-A"  transforms:value="0.0003073315" />
         <transforms:coefficient data-type:parameter="R-670_30-A"  transforms:value="0.0005172275" />
         <transforms:coefficient data-type:parameter="V-450_50-A"  transforms:value="1" />
         <transforms:coefficient data-type:parameter="V-525_50-A"  transforms:value="0.1910671443" />
         <transforms:coefficient data-type:parameter="V-605_40-A"  transforms:value="0.0136294067" />
         <transforms:coefficient data-type:parameter="V-677_20-A"  transforms:value="0.0023699529" />
         <transforms:coefficient data-type:parameter="UV-379_28-A"  transforms:value="0.0002565532" />
         <transforms:coefficient data-type:parameter="UV-580_20-A"  transforms:value="0.0028771926" />
         <transforms:coefficient data-type:parameter="UV-735_30-A"  transforms:value="0.0007461538" />
         <transforms:coefficient data-type:parameter="UV-810_40-A"  transforms:value="0.0026118304" />
         <transforms:coefficient data-type:parameter="YG-586_15-A"  transforms:value="0.0000580781" />
         <transforms:coefficient data-type:parameter="YG-780_60-A"  transforms:value="0.00072274" />
       </transforms:spillover>
       <transforms:spillover data-type:parameter="V-525_50-A"  userProvidedCompInfix="Comp-V-525_50-A" >
         <transforms:coefficient data-type:parameter="B-530_30-A"  transforms:value="0.0105930418" />
         <transforms:coefficient data-type:parameter="R-670_30-A"  transforms:value="0.0088617848" />
         <transforms:coefficient data-type:parameter="V-450_50-A"  transforms:value="0.0940545052" />
         <transforms:coefficient data-type:parameter="V-525_50-A"  transforms:value="1" />
         <transforms:coefficient data-type:parameter="V-605_40-A"  transforms:value="0.3781357706" />
         <transforms:coefficient data-type:parameter="V-677_20-A"  transforms:value="0.0819642618" />
         <transforms:coefficient data-type:parameter="UV-379_28-A"  transforms:value="0.0019989952" />
         <transforms:coefficient data-type:parameter="UV-580_20-A"  transforms:value="0.1197529063" />
         <transforms:coefficient data-type:parameter="UV-735_30-A"  transforms:value="0.0323068649" />
         <transforms:coefficient data-type:parameter="UV-810_40-A"  transforms:value="0.01382057" />
         <transforms:coefficient data-type:parameter="YG-586_15-A"  transforms:value="0.0005597429" />
         <transforms:coefficient data-type:parameter="YG-780_60-A"  transforms:value="0.0038630108" />
       </transforms:spillover>
       <transforms:spillover data-type:parameter="V-605_40-A"  userProvidedCompInfix="Comp-V-605_40-A" >
         <transforms:coefficient data-type:parameter="B-530_30-A"  transforms:value="0.0001660475" />
         <transforms:coefficient data-type:parameter="R-670_30-A"  transforms:value="0.0009341049" />
         <transforms:coefficient data-type:parameter="V-450_50-A"  transforms:value="0.1145321652" />
         <transforms:coefficient data-type:parameter="V-525_50-A"  transforms:value="0.0077992734" />
         <transforms:coefficient data-type:parameter="V-605_40-A"  transforms:value="1" />
         <transforms:coefficient data-type:parameter="V-677_20-A"  transforms:value="0.3467106521" />
         <transforms:coefficient data-type:parameter="UV-379_28-A"  transforms:value="0.0008836021" />
         <transforms:coefficient data-type:parameter="UV-580_20-A"  transforms:value="0.0571741126" />
         <transforms:coefficient data-type:parameter="UV-735_30-A"  transforms:value="0.1253679395" />
         <transforms:coefficient data-type:parameter="UV-810_40-A"  transforms:value="0.0398082249" />
         <transforms:coefficient data-type:parameter="YG-586_15-A"  transforms:value="0.1181672737" />
         <transforms:coefficient data-type:parameter="YG-780_60-A"  transforms:value="0.0117930295" />
       </transforms:spillover>
       <transforms:spillover data-type:parameter="V-677_20-A"  userProvidedCompInfix="Comp-V-677_20-A" >
         <transforms:coefficient data-type:parameter="B-530_30-A"  transforms:value="0.0003250318" />
         <transforms:coefficient data-type:parameter="R-670_30-A"  transforms:value="0.1439331323" />
         <transforms:coefficient data-type:parameter="V-450_50-A"  transforms:value="0.214532271" />
         <transforms:coefficient data-type:parameter="V-525_50-A"  transforms:value="0.0151216658" />
         <transforms:coefficient data-type:parameter="V-605_40-A"  transforms:value="0.255628109" />
         <transforms:coefficient data-type:parameter="V-677_20-A"  transforms:value="1" />
         <transforms:coefficient data-type:parameter="UV-379_28-A"  transforms:value="0.0008372203" />
         <transforms:coefficient data-type:parameter="UV-580_20-A"  transforms:value="0.0019780342" />
         <transforms:coefficient data-type:parameter="UV-735_30-A"  transforms:value="0.3414090872" />
         <transforms:coefficient data-type:parameter="UV-810_40-A"  transforms:value="0.091757305" />
         <transforms:coefficient data-type:parameter="YG-586_15-A"  transforms:value="0.0010587808" />
         <transforms:coefficient data-type:parameter="YG-780_60-A"  transforms:value="0.0096147005" />
       </transforms:spillover>
       <transforms:spillover data-type:parameter="UV-379_28-A"  userProvidedCompInfix="Comp-UV-379_28-A" >
         <transforms:coefficient data-type:parameter="B-530_30-A"  transforms:value="0.000191634" />
         <transforms:coefficient data-type:parameter="R-670_30-A"  transforms:value="0.0000596729" />
         <transforms:coefficient data-type:parameter="V-450_50-A"  transforms:value="0.0032825295" />
         <transforms:coefficient data-type:parameter="V-525_50-A"  transforms:value="0.0012202245" />
         <transforms:coefficient data-type:parameter="V-605_40-A"  transforms:value="0.0003832557" />
         <transforms:coefficient data-type:parameter="V-677_20-A"  transforms:value="0.0001122242" />
         <transforms:coefficient data-type:parameter="UV-379_28-A"  transforms:value="1" />
         <transforms:coefficient data-type:parameter="UV-580_20-A"  transforms:value="0.004032799" />
         <transforms:coefficient data-type:parameter="UV-735_30-A"  transforms:value="0.0007917293" />
         <transforms:coefficient data-type:parameter="UV-810_40-A"  transforms:value="0.0004372346" />
         <transforms:coefficient data-type:parameter="YG-586_15-A"  transforms:value="0.0000624713" />
         <transforms:coefficient data-type:parameter="YG-780_60-A"  transforms:value="0.0000815488" />
       </transforms:spillover>
       <transforms:spillover data-type:parameter="UV-580_20-A"  userProvidedCompInfix="Comp-UV-580_20-A" >
         <transforms:coefficient data-type:parameter="B-530_30-A"  transforms:value="0.0463233851" />
         <transforms:coefficient data-type:parameter="R-670_30-A"  transforms:value="0.0001472596" />
         <transforms:coefficient data-type:parameter="V-450_50-A"  transforms:value="0.0060995715" />
         <transforms:coefficient data-type:parameter="V-525_50-A"  transforms:value="0.0159471799" />
         <transforms:coefficient data-type:parameter="V-605_40-A"  transforms:value="0.0361473151" />
         <transforms:coefficient data-type:parameter="V-677_20-A"  transforms:value="0.005928365" />
         <transforms:coefficient data-type:parameter="UV-379_28-A"  transforms:value="0.2152976543" />
         <transforms:coefficient data-type:parameter="UV-580_20-A"  transforms:value="1" />
         <transforms:coefficient data-type:parameter="UV-735_30-A"  transforms:value="0.0745569468" />
         <transforms:coefficient data-type:parameter="UV-810_40-A"  transforms:value="0.0210648738" />
         <transforms:coefficient data-type:parameter="YG-586_15-A"  transforms:value="0.3261435926" />
         <transforms:coefficient data-type:parameter="YG-780_60-A"  transforms:value="0.0025796101" />
       </transforms:spillover>
       <transforms:spillover data-type:parameter="UV-735_30-A"  userProvidedCompInfix="Comp-UV-735_30-A" >
         <transforms:coefficient data-type:parameter="B-530_30-A"  transforms:value="0.0001256434" />
         <transforms:coefficient data-type:parameter="R-670_30-A"  transforms:value="0.0015080452" />
         <transforms:coefficient data-type:parameter="V-450_50-A"  transforms:value="0.0013169856" />
         <transforms:coefficient data-type:parameter="V-525_50-A"  transforms:value="0.0005967779" />
         <transforms:coefficient data-type:parameter="V-605_40-A"  transforms:value="0.0002481897" />
         <transforms:coefficient data-type:parameter="V-677_20-A"  transforms:value="0.0003452184" />
         <transforms:coefficient data-type:parameter="UV-379_28-A"  transforms:value="0.0398878269" />
         <transforms:coefficient data-type:parameter="UV-580_20-A"  transforms:value="0.0009864963" />
         <transforms:coefficient data-type:parameter="UV-735_30-A"  transforms:value="1" />
         <transforms:coefficient data-type:parameter="UV-810_40-A"  transforms:value="0.3841618896" />
         <transforms:coefficient data-type:parameter="YG-586_15-A"  transforms:value="0.0001102461" />
         <transforms:coefficient data-type:parameter="YG-780_60-A"  transforms:value="0.0031146838" />
       </transforms:spillover>
       <transforms:spillover data-type:parameter="UV-810_40-A"  userProvidedCompInfix="Comp-UV-810_40-A" >
         <transforms:coefficient data-type:parameter="B-530_30-A"  transforms:value="0.0001277246" />
         <transforms:coefficient data-type:parameter="R-670_30-A"  transforms:value="0.0001726512" />
         <transforms:coefficient data-type:parameter="V-450_50-A"  transforms:value="0.0022031912" />
         <transforms:coefficient data-type:parameter="V-525_50-A"  transforms:value="0.0010471967" />
         <transforms:coefficient data-type:parameter="V-605_40-A"  transforms:value="0.000317224" />
         <transforms:coefficient data-type:parameter="V-677_20-A"  transforms:value="0.0000882866" />
         <transforms:coefficient data-type:parameter="UV-379_28-A"  transforms:value="0.0971573666" />
         <transforms:coefficient data-type:parameter="UV-580_20-A"  transforms:value="0.0024912311" />
         <transforms:coefficient data-type:parameter="UV-735_30-A"  transforms:value="0.0199839938" />
         <transforms:coefficient data-type:parameter="UV-810_40-A"  transforms:value="1" />
         <transforms:coefficient data-type:parameter="YG-586_15-A"  transforms:value="0.0001366519" />
         <transforms:coefficient data-type:parameter="YG-780_60-A"  transforms:value="0.002219717" />
       </transforms:spillover>
       <transforms:spillover data-type:parameter="YG-586_15-A"  userProvidedCompInfix="Comp-YG-586_15-A" >
         <transforms:coefficient data-type:parameter="B-530_30-A"  transforms:value="0.0111061819" />
         <transforms:coefficient data-type:parameter="R-670_30-A"  transforms:value="0.0002445553" />
         <transforms:coefficient data-type:parameter="V-450_50-A"  transforms:value="0.001955389" />
         <transforms:coefficient data-type:parameter="V-525_50-A"  transforms:value="0.0060995142" />
         <transforms:coefficient data-type:parameter="V-605_40-A"  transforms:value="0.1659975201" />
         <transforms:coefficient data-type:parameter="V-677_20-A"  transforms:value="0.0270309467" />
         <transforms:coefficient data-type:parameter="UV-379_28-A"  transforms:value="0.0003531773" />
         <transforms:coefficient data-type:parameter="UV-580_20-A"  transforms:value="0.2664004862" />
         <transforms:coefficient data-type:parameter="UV-735_30-A"  transforms:value="0.0175970886" />
         <transforms:coefficient data-type:parameter="UV-810_40-A"  transforms:value="0.0050367103" />
         <transforms:coefficient data-type:parameter="YG-586_15-A"  transforms:value="1" />
         <transforms:coefficient data-type:parameter="YG-780_60-A"  transforms:value="0.0076883151" />
       </transforms:spillover>
       <transforms:spillover data-type:parameter="YG-780_60-A"  userProvidedCompInfix="Comp-YG-780_60-A" >
         <transforms:coefficient data-type:parameter="B-530_30-A"  transforms:value="0.0031494799" />
         <transforms:coefficient data-type:parameter="R-670_30-A"  transforms:value="0.0005473632" />
         <transforms:coefficient data-type:parameter="V-450_50-A"  transforms:value="0.0009305973" />
         <transforms:coefficient data-type:parameter="V-525_50-A"  transforms:value="0.0011475187" />
         <transforms:coefficient data-type:parameter="V-605_40-A"  transforms:value="0.002798785" />
         <transforms:coefficient data-type:parameter="V-677_20-A"  transforms:value="0.000865205" />
         <transforms:coefficient data-type:parameter="UV-379_28-A"  transforms:value="0.0002466973" />
         <transforms:coefficient data-type:parameter="UV-580_20-A"  transforms:value="0.0027624164" />
         <transforms:coefficient data-type:parameter="UV-735_30-A"  transforms:value="0.0485024452" />
         <transforms:coefficient data-type:parameter="UV-810_40-A"  transforms:value="0.5513563156" />
         <transforms:coefficient data-type:parameter="YG-586_15-A"  transforms:value="0.0253147539" />
         <transforms:coefficient data-type:parameter="YG-780_60-A"  transforms:value="1" />
       </transforms:spillover>
     </transforms:spilloverMatrix>
     <transforms:spilloverMatrix spectral="0"  prefix="Comp-"  name="Compensation"  editable="0"  color="#bc1900"  version="FlowJo-10.7.2"  status="FINALIZED"  transforms:id="62b75916-3aac-44bc-bd67-25ba82198a04"  suffix="" >
       <data-type:parameters>
         <data-type:parameter data-type:name="B-530_30-A"  userProvidedCompInfix="Comp-B-530_30-A" />
         <data-type:parameter data-type:name="R-670_30-A"  userProvidedCompInfix="Comp-R-670_30-A" />
         <data-type:parameter data-type:name="UV-379_28-A"  userProvidedCompInfix="Comp-UV-379_28-A" />
         <data-type:parameter data-type:name="UV-580_20-A"  userProvidedCompInfix="Comp-UV-580_20-A" />
         <data-type:parameter data-type:name="UV-735_30-A"  userProvidedCompInfix="Comp-UV-735_30-A" />
         <data-type:parameter data-type:name="UV-810_40-A"  userProvidedCompInfix="Comp-UV-810_40-A" />
         <data-type:parameter data-type:name="V-450_50-A"  userProvidedCompInfix="Comp-V-450_50-A" />
         <data-type:parameter data-type:name="V-525_50-A"  userProvidedCompInfix="Comp-V-525_50-A" />
         <data-type:parameter data-type:name="V-605_40-A"  userProvidedCompInfix="Comp-V-605_40-A" />
         <data-type:parameter data-type:name="V-677_20-A"  userProvidedCompInfix="Comp-V-677_20-A" />
         <data-type:parameter data-type:name="YG-586_15-A"  userProvidedCompInfix="Comp-YG-586_15-A" />
         <data-type:parameter data-type:name="YG-780_60-A"  userProvidedCompInfix="Comp-YG-780_60-A" />
       </data-type:parameters>
       <transforms:spillover data-type:parameter="B-530_30-A"  userProvidedCompInfix="Comp-B-530_30-A" >
         <transforms:coefficient data-type:parameter="B-530_30-A"  transforms:value="1" />
         <transforms:coefficient data-type:parameter="R-670_30-A"  transforms:value="0.0002370883" />
         <transforms:coefficient data-type:parameter="UV-379_28-A"  transforms:value="0.0002372914" />
         <transforms:coefficient data-type:parameter="UV-580_20-A"  transforms:value="0.020938313" />
         <transforms:coefficient data-type:parameter="UV-735_30-A"  transforms:value="0.0016009528" />
         <transforms:coefficient data-type:parameter="UV-810_40-A"  transforms:value="0.0011263138" />
         <transforms:coefficient data-type:parameter="V-450_50-A"  transforms:value="0.0006570688" />
         <transforms:coefficient data-type:parameter="V-525_50-A"  transforms:value="0.1033573377" />
         <transforms:coefficient data-type:parameter="V-605_40-A"  transforms:value="0.0141565516" />
         <transforms:coefficient data-type:parameter="V-677_20-A"  transforms:value="0.0023732847" />
         <transforms:coefficient data-type:parameter="YG-586_15-A"  transforms:value="0.0000592978" />
         <transforms:coefficient data-type:parameter="YG-780_60-A"  transforms:value="0.0009484044" />
       </transforms:spillover>
       <transforms:spillover data-type:parameter="R-670_30-A"  userProvidedCompInfix="Comp-R-670_30-A" >
         <transforms:coefficient data-type:parameter="B-530_30-A"  transforms:value="0.0010627671" />
         <transforms:coefficient data-type:parameter="R-670_30-A"  transforms:value="1" />
         <transforms:coefficient data-type:parameter="UV-379_28-A"  transforms:value="0.0002126692" />
         <transforms:coefficient data-type:parameter="UV-580_20-A"  transforms:value="0.000159396" />
         <transforms:coefficient data-type:parameter="UV-735_30-A"  transforms:value="0.0187221613" />
         <transforms:coefficient data-type:parameter="UV-810_40-A"  transforms:value="0.0048988471" />
         <transforms:coefficient data-type:parameter="V-450_50-A"  transforms:value="0.0013399951" />
         <transforms:coefficient data-type:parameter="V-525_50-A"  transforms:value="0.0009162447" />
         <transforms:coefficient data-type:parameter="V-605_40-A"  transforms:value="0.0002663248" />
         <transforms:coefficient data-type:parameter="V-677_20-A"  transforms:value="0.0079231668" />
         <transforms:coefficient data-type:parameter="YG-586_15-A"  transforms:value="0.00042522" />
         <transforms:coefficient data-type:parameter="YG-780_60-A"  transforms:value="0.0136242114" />
       </transforms:spillover>
       <transforms:spillover data-type:parameter="UV-379_28-A"  userProvidedCompInfix="Comp-UV-379_28-A" >
         <transforms:coefficient data-type:parameter="B-530_30-A"  transforms:value="0.0001108166" />
         <transforms:coefficient data-type:parameter="R-670_30-A"  transforms:value="0.0000554036" />
         <transforms:coefficient data-type:parameter="UV-379_28-A"  transforms:value="1" />
         <transforms:coefficient data-type:parameter="UV-580_20-A"  transforms:value="0.0039983162" />
         <transforms:coefficient data-type:parameter="UV-735_30-A"  transforms:value="0.000775785" />
         <transforms:coefficient data-type:parameter="UV-810_40-A"  transforms:value="0.0004432448" />
         <transforms:coefficient data-type:parameter="V-450_50-A"  transforms:value="0.0029710354" />
         <transforms:coefficient data-type:parameter="V-525_50-A"  transforms:value="0.0010119347" />
         <transforms:coefficient data-type:parameter="V-605_40-A"  transforms:value="0.0002777659" />
         <transforms:coefficient data-type:parameter="V-677_20-A"  transforms:value="0.0001662435" />
         <transforms:coefficient data-type:parameter="YG-586_15-A"  transforms:value="0.000055428" />
         <transforms:coefficient data-type:parameter="YG-780_60-A"  transforms:value="0.0001108071" />
       </transforms:spillover>
       <transforms:spillover data-type:parameter="UV-580_20-A"  userProvidedCompInfix="Comp-UV-580_20-A" >
         <transforms:coefficient data-type:parameter="B-530_30-A"  transforms:value="0.0452637202" />
         <transforms:coefficient data-type:parameter="R-670_30-A"  transforms:value="0.0001678415" />
         <transforms:coefficient data-type:parameter="UV-379_28-A"  transforms:value="0.2165109896" />
         <transforms:coefficient data-type:parameter="UV-580_20-A"  transforms:value="1" />
         <transforms:coefficient data-type:parameter="UV-735_30-A"  transforms:value="0.0740631575" />
         <transforms:coefficient data-type:parameter="UV-810_40-A"  transforms:value="0.0210059713" />
         <transforms:coefficient data-type:parameter="V-450_50-A"  transforms:value="0.0058694002" />
         <transforms:coefficient data-type:parameter="V-525_50-A"  transforms:value="0.0157547515" />
         <transforms:coefficient data-type:parameter="V-605_40-A"  transforms:value="0.0355791152" />
         <transforms:coefficient data-type:parameter="V-677_20-A"  transforms:value="0.0058875048" />
         <transforms:coefficient data-type:parameter="YG-586_15-A"  transforms:value="0.322663739" />
         <transforms:coefficient data-type:parameter="YG-780_60-A"  transforms:value="0.0025181699" />
       </transforms:spillover>
       <transforms:spillover data-type:parameter="UV-735_30-A"  userProvidedCompInfix="Comp-UV-735_30-A" >
         <transforms:coefficient data-type:parameter="B-530_30-A"  transforms:value="0.0001272884" />
         <transforms:coefficient data-type:parameter="R-670_30-A"  transforms:value="0.0014326139" />
         <transforms:coefficient data-type:parameter="UV-379_28-A"  transforms:value="0.0394731124" />
         <transforms:coefficient data-type:parameter="UV-580_20-A"  transforms:value="0.0008915269" />
         <transforms:coefficient data-type:parameter="UV-735_30-A"  transforms:value="1" />
         <transforms:coefficient data-type:parameter="UV-810_40-A"  transforms:value="0.3866636555" />
         <transforms:coefficient data-type:parameter="V-450_50-A"  transforms:value="0.0014798443" />
         <transforms:coefficient data-type:parameter="V-525_50-A"  transforms:value="0.0006782611" />
         <transforms:coefficient data-type:parameter="V-605_40-A"  transforms:value="0.0002552745" />
         <transforms:coefficient data-type:parameter="V-677_20-A"  transforms:value="0.000350117" />
         <transforms:coefficient data-type:parameter="YG-586_15-A"  transforms:value="0.0000318328" />
         <transforms:coefficient data-type:parameter="YG-780_60-A"  transforms:value="0.0030297767" />
       </transforms:spillover>
       <transforms:spillover data-type:parameter="UV-810_40-A"  userProvidedCompInfix="Comp-UV-810_40-A" >
         <transforms:coefficient data-type:parameter="B-530_30-A"  transforms:value="0.0001276864" />
         <transforms:coefficient data-type:parameter="R-670_30-A"  transforms:value="0.0001702335" />
         <transforms:coefficient data-type:parameter="UV-379_28-A"  transforms:value="0.0968927581" />
         <transforms:coefficient data-type:parameter="UV-580_20-A"  transforms:value="0.0024725243" />
         <transforms:coefficient data-type:parameter="UV-735_30-A"  transforms:value="0.0199246662" />
         <transforms:coefficient data-type:parameter="UV-810_40-A"  transforms:value="1" />
         <transforms:coefficient data-type:parameter="V-450_50-A"  transforms:value="0.0021956059" />
         <transforms:coefficient data-type:parameter="V-525_50-A"  transforms:value="0.0010804931" />
         <transforms:coefficient data-type:parameter="V-605_40-A"  transforms:value="0.00029874" />
         <transforms:coefficient data-type:parameter="V-677_20-A"  transforms:value="0.0001702684" />
         <transforms:coefficient data-type:parameter="YG-586_15-A"  transforms:value="0.0001277357" />
         <transforms:coefficient data-type:parameter="YG-780_60-A"  transforms:value="0.002214514" />
       </transforms:spillover>
       <transforms:spillover data-type:parameter="V-450_50-A"  userProvidedCompInfix="Comp-V-450_50-A" >
         <transforms:coefficient data-type:parameter="B-530_30-A"  transforms:value="0.0002447112" />
         <transforms:coefficient data-type:parameter="R-670_30-A"  transforms:value="0.0004893822" />
         <transforms:coefficient data-type:parameter="UV-379_28-A"  transforms:value="0.0002448927" />
         <transforms:coefficient data-type:parameter="UV-580_20-A"  transforms:value="0.0028571671" />
         <transforms:coefficient data-type:parameter="UV-735_30-A"  transforms:value="0.0007341501" />
         <transforms:coefficient data-type:parameter="UV-810_40-A"  transforms:value="0.002529229" />
         <transforms:coefficient data-type:parameter="V-450_50-A"  transforms:value="1" />
         <transforms:coefficient data-type:parameter="V-525_50-A"  transforms:value="0.1915239654" />
         <transforms:coefficient data-type:parameter="V-605_40-A"  transforms:value="0.0136143771" />
         <transforms:coefficient data-type:parameter="V-677_20-A"  transforms:value="0.002366974" />
         <transforms:coefficient data-type:parameter="YG-586_15-A"  transforms:value="0.0000815987" />
         <transforms:coefficient data-type:parameter="YG-780_60-A"  transforms:value="0.0007340775" />
       </transforms:spillover>
       <transforms:spillover data-type:parameter="V-525_50-A"  userProvidedCompInfix="Comp-V-525_50-A" >
         <transforms:coefficient data-type:parameter="B-530_30-A"  transforms:value="0.0034191927" />
         <transforms:coefficient data-type:parameter="R-670_30-A"  transforms:value="0.0077393005" />
         <transforms:coefficient data-type:parameter="UV-379_28-A"  transforms:value="-0.0054714746" />
         <transforms:coefficient data-type:parameter="UV-580_20-A"  transforms:value="0.1156383922" />
         <transforms:coefficient data-type:parameter="UV-735_30-A"  transforms:value="0.0295526591" />
         <transforms:coefficient data-type:parameter="UV-810_40-A"  transforms:value="0.0118453234" />
         <transforms:coefficient data-type:parameter="V-450_50-A"  transforms:value="0.1002465295" />
         <transforms:coefficient data-type:parameter="V-525_50-A"  transforms:value="1" />
         <transforms:coefficient data-type:parameter="V-605_40-A"  transforms:value="0.3789617471" />
         <transforms:coefficient data-type:parameter="V-677_20-A"  transforms:value="0.0822191667" />
         <transforms:coefficient data-type:parameter="YG-586_15-A"  transforms:value="0.0029586275" />
         <transforms:coefficient data-type:parameter="YG-780_60-A"  transforms:value="0.0036406533" />
       </transforms:spillover>
       <transforms:spillover data-type:parameter="V-605_40-A"  userProvidedCompInfix="Comp-V-605_40-A" >
         <transforms:coefficient data-type:parameter="B-530_30-A"  transforms:value="0.000155348" />
         <transforms:coefficient data-type:parameter="R-670_30-A"  transforms:value="0.0009320846" />
         <transforms:coefficient data-type:parameter="UV-379_28-A"  transforms:value="0.0008813222" />
         <transforms:coefficient data-type:parameter="UV-580_20-A"  transforms:value="0.0573082833" />
         <transforms:coefficient data-type:parameter="UV-735_30-A"  transforms:value="0.1256962785" />
         <transforms:coefficient data-type:parameter="UV-810_40-A"  transforms:value="0.0399294984" />
         <transforms:coefficient data-type:parameter="V-450_50-A"  transforms:value="0.1146624696" />
         <transforms:coefficient data-type:parameter="V-525_50-A"  transforms:value="0.0078822465" />
         <transforms:coefficient data-type:parameter="V-605_40-A"  transforms:value="1" />
         <transforms:coefficient data-type:parameter="V-677_20-A"  transforms:value="0.3477495294" />
         <transforms:coefficient data-type:parameter="YG-586_15-A"  transforms:value="0.1185341001" />
         <transforms:coefficient data-type:parameter="YG-780_60-A"  transforms:value="0.0118664367" />
       </transforms:spillover>
       <transforms:spillover data-type:parameter="V-677_20-A"  userProvidedCompInfix="Comp-V-677_20-A" >
         <transforms:coefficient data-type:parameter="B-530_30-A"  transforms:value="0.0002643776" />
         <transforms:coefficient data-type:parameter="R-670_30-A"  transforms:value="0.1437811253" />
         <transforms:coefficient data-type:parameter="UV-379_28-A"  transforms:value="0.0007938516" />
         <transforms:coefficient data-type:parameter="UV-580_20-A"  transforms:value="0.0019396135" />
         <transforms:coefficient data-type:parameter="UV-735_30-A"  transforms:value="0.3416511272" />
         <transforms:coefficient data-type:parameter="UV-810_40-A"  transforms:value="0.0917334318" />
         <transforms:coefficient data-type:parameter="V-450_50-A"  transforms:value="0.2141567442" />
         <transforms:coefficient data-type:parameter="V-525_50-A"  transforms:value="0.0152086512" />
         <transforms:coefficient data-type:parameter="V-605_40-A"  transforms:value="0.2553494182" />
         <transforms:coefficient data-type:parameter="V-677_20-A"  transforms:value="1" />
         <transforms:coefficient data-type:parameter="YG-586_15-A"  transforms:value="0.0010581264" />
         <transforms:coefficient data-type:parameter="YG-780_60-A"  transforms:value="0.0096342962" />
       </transforms:spillover>
       <transforms:spillover data-type:parameter="YG-586_15-A"  userProvidedCompInfix="Comp-YG-586_15-A" >
         <transforms:coefficient data-type:parameter="B-530_30-A"  transforms:value="0.0110584377" />
         <transforms:coefficient data-type:parameter="R-670_30-A"  transforms:value="0.0002378477" />
         <transforms:coefficient data-type:parameter="UV-379_28-A"  transforms:value="0.0003570963" />
         <transforms:coefficient data-type:parameter="UV-580_20-A"  transforms:value="0.2649304432" />
         <transforms:coefficient data-type:parameter="UV-735_30-A"  transforms:value="0.0174384216" />
         <transforms:coefficient data-type:parameter="UV-810_40-A"  transforms:value="0.0049449505" />
         <transforms:coefficient data-type:parameter="V-450_50-A"  transforms:value="0.0019211446" />
         <transforms:coefficient data-type:parameter="V-525_50-A"  transforms:value="0.0061663147" />
         <transforms:coefficient data-type:parameter="V-605_40-A"  transforms:value="0.1663382385" />
         <transforms:coefficient data-type:parameter="V-677_20-A"  transforms:value="0.0270644451" />
         <transforms:coefficient data-type:parameter="YG-586_15-A"  transforms:value="1" />
         <transforms:coefficient data-type:parameter="YG-780_60-A"  transforms:value="0.0076436408" />
       </transforms:spillover>
       <transforms:spillover data-type:parameter="YG-780_60-A"  userProvidedCompInfix="Comp-YG-780_60-A" >
         <transforms:coefficient data-type:parameter="B-530_30-A"  transforms:value="0.003153798" />
         <transforms:coefficient data-type:parameter="R-670_30-A"  transforms:value="0.0005162685" />
         <transforms:coefficient data-type:parameter="UV-379_28-A"  transforms:value="0.0002066793" />
         <transforms:coefficient data-type:parameter="UV-580_20-A"  transforms:value="0.0027401915" />
         <transforms:coefficient data-type:parameter="UV-735_30-A"  transforms:value="0.0484900046" />
         <transforms:coefficient data-type:parameter="UV-810_40-A"  transforms:value="0.5535200699" />
         <transforms:coefficient data-type:parameter="V-450_50-A"  transforms:value="0.0008849109" />
         <transforms:coefficient data-type:parameter="V-525_50-A"  transforms:value="0.001153002" />
         <transforms:coefficient data-type:parameter="V-605_40-A"  transforms:value="0.0027515125" />
         <transforms:coefficient data-type:parameter="V-677_20-A"  transforms:value="0.0008780026" />
         <transforms:coefficient data-type:parameter="YG-586_15-A"  transforms:value="0.025301588" />
         <transforms:coefficient data-type:parameter="YG-780_60-A"  transforms:value="1" />
       </transforms:spillover>
       <SSM isCalculated="1" >
         <Parameters>
           <Parameter name="B-530_30-A"  description=""  index="0" />
           <Parameter name="R-670_30-A"  description=""  index="1" />
           <Parameter name="UV-379_28-A"  description=""  index="2" />
           <Parameter name="UV-580_20-A"  description=""  index="3" />
           <Parameter name="UV-735_30-A"  description=""  index="4" />
           <Parameter name="UV-810_40-A"  description=""  index="5" />
           <Parameter name="V-450_50-A"  description=""  index="6" />
           <Parameter name="V-525_50-A"  description=""  index="7" />
           <Parameter name="V-605_40-A"  description=""  index="8" />
           <Parameter name="V-677_20-A"  description=""  index="9" />
           <Parameter name="YG-586_15-A"  description=""  index="10" />
           <Parameter name="YG-780_60-A"  description=""  index="11" />
         </Parameters>
         <Coefficients>
           <coeff row="0"  col="0"  value="0" />
           <coeff row="0"  col="1"  value="0.0418294" />
           <coeff row="0"  col="2"  value="0.0842241" />
           <coeff row="0"  col="3"  value="0.292833" />
           <coeff row="0"  col="4"  value="0.0799549" />
           <coeff row="0"  col="5"  value="0.127905" />
           <coeff row="0"  col="6"  value="0" />
           <coeff row="0"  col="7"  value="0.456257" />
           <coeff row="0"  col="8"  value="0.25527" />
           <coeff row="0"  col="9"  value="0.110346" />
           <coeff row="0"  col="10"  value="0.104771" />
           <coeff row="0"  col="11"  value="0.110671" />
           <coeff row="1"  col="0"  value="0.0715232" />
           <coeff row="1"  col="1"  value="0" />
           <coeff row="1"  col="2"  value="0.0445316" />
           <coeff row="1"  col="3"  value="0" />
           <coeff row="1"  col="4"  value="0.414512" />
           <coeff row="1"  col="5"  value="0.281342" />
           <coeff row="1"  col="6"  value="0" />
           <coeff row="1"  col="7"  value="0" />
           <coeff row="1"  col="8"  value="0" />
           <coeff row="1"  col="9"  value="0.208451" />
           <coeff row="1"  col="10"  value="0.0474787" />
           <coeff row="1"  col="11"  value="0.169233" />
           <coeff row="2"  col="0"  value="0.0405" />
           <coeff row="2"  col="1"  value="0" />
           <coeff row="2"  col="2"  value="0" />
           <coeff row="2"  col="3"  value="0.09249" />
           <coeff row="2"  col="4"  value="0.0959188" />
           <coeff row="2"  col="5"  value="0.149877" />
           <coeff row="2"  col="6"  value="0" />
           <coeff row="2"  col="7"  value="0.075251" />
           <coeff row="2"  col="8"  value="0.0554103" />
           <coeff row="2"  col="9"  value="0" />
           <coeff row="2"  col="10"  value="0" />
           <coeff row="2"  col="11"  value="0.0348116" />
           <coeff row="3"  col="0"  value="0.527671" />
           <coeff row="3"  col="1"  value="0" />
           <coeff row="3"  col="2"  value="1.17907" />
           <coeff row="3"  col="3"  value="0" />
           <coeff row="3"  col="4"  value="0.68571" />
           <coeff row="3"  col="5"  value="0.546747" />
           <coeff row="3"  col="6"  value="0" />
           <coeff row="3"  col="7"  value="0.0144024" />
           <coeff row="3"  col="8"  value="0.353404" />
           <coeff row="3"  col="9"  value="0.179944" />
           <coeff row="3"  col="10"  value="2.8069" />
           <coeff row="3"  col="11"  value="0.0927469" />
           <coeff row="4"  col="0"  value="0.000468746" />
           <coeff row="4"  col="1"  value="0.082932" />
           <coeff row="4"  col="2"  value="0.420955" />
           <coeff row="4"  col="3"  value="0.0596737" />
           <coeff row="4"  col="4"  value="0" />
           <coeff row="4"  col="5"  value="2.23129" />
           <coeff row="4"  col="6"  value="0.0539182" />
           <coeff row="4"  col="7"  value="0.0567798" />
           <coeff row="4"  col="8"  value="0" />
           <coeff row="4"  col="9"  value="0.000669461" />
           <coeff row="4"  col="10"  value="0.0368036" />
           <coeff row="4"  col="11"  value="0.0959694" />
           <coeff row="5"  col="0"  value="0.0354495" />
           <coeff row="5"  col="1"  value="0.0354433" />
           <coeff row="5"  col="2"  value="0.622379" />
           <coeff row="5"  col="3"  value="0.0553037" />
           <coeff row="5"  col="4"  value="0.402794" />
           <coeff row="5"  col="5"  value="0" />
           <coeff row="5"  col="6"  value="0" />
           <coeff row="5"  col="7"  value="0" />
           <coeff row="5"  col="8"  value="0.0485004" />
           <coeff row="5"  col="9"  value="0" />
           <coeff row="5"  col="10"  value="0" />
           <coeff row="5"  col="11"  value="0.0937736" />
           <coeff row="6"  col="0"  value="0.000749219" />
           <coeff row="6"  col="1"  value="0.0708478" />
           <coeff row="6"  col="2"  value="0" />
           <coeff row="6"  col="3"  value="0.0765213" />
           <coeff row="6"  col="4"  value="0" />
           <coeff row="6"  col="5"  value="0.18152" />
           <coeff row="6"  col="6"  value="0" />
           <coeff row="6"  col="7"  value="0.426546" />
           <coeff row="6"  col="8"  value="0.247065" />
           <coeff row="6"  col="9"  value="0.110629" />
           <coeff row="6"  col="10"  value="0" />
           <coeff row="6"  col="11"  value="0.0613536" />
           <coeff row="7"  col="0"  value="0" />
           <coeff row="7"  col="1"  value="0.315359" />
           <coeff row="7"  col="2"  value="0" />
           <coeff row="7"  col="3"  value="0.741453" />
           <coeff row="7"  col="4"  value="0.581003" />
           <coeff row="7"  col="5"  value="0.478954" />
           <coeff row="7"  col="6"  value="0" />
           <coeff row="7"  col="7"  value="0" />
           <coeff row="7"  col="8"  value="0.992653" />
           <coeff row="7"  col="9"  value="0.552975" />
           <coeff row="7"  col="10"  value="0.282576" />
           <coeff row="7"  col="11"  value="0.160403" />
           <coeff row="8"  col="0"  value="0.0391016" />
           <coeff row="8"  col="1"  value="0.192097" />
           <coeff row="8"  col="2"  value="0.188514" />
           <coeff row="8"  col="3"  value="0.627986" />
           <coeff row="8"  col="4"  value="1.46514" />
           <coeff row="8"  col="5"  value="0.776962" />
           <coeff row="8"  col="6"  value="0.672123" />
           <coeff row="8"  col="7"  value="0" />
           <coeff row="8"  col="8"  value="0" />
           <coeff row="8"  col="9"  value="1.23513" />
           <coeff row="8"  col="10"  value="0.982583" />
           <coeff row="8"  col="11"  value="0.167072" />
           <coeff row="9"  col="0"  value="0.0509907" />
           <coeff row="9"  col="1"  value="1.11321" />
           <coeff row="9"  col="2"  value="0.12042" />
           <coeff row="9"  col="3"  value="0.0795369" />
           <coeff row="9"  col="4"  value="2.64596" />
           <coeff row="9"  col="5"  value="1.22059" />
           <coeff row="9"  col="6"  value="0.755804" />
           <coeff row="9"  col="7"  value="0.135146" />
           <coeff row="9"  col="8"  value="0.94412" />
           <coeff row="9"  col="9"  value="0" />
           <coeff row="9"  col="10"  value="0.109023" />
           <coeff row="9"  col="11"  value="0.147281" />
           <coeff row="10"  col="0"  value="0.156511" />
           <coeff row="10"  col="1"  value="0.0757487" />
           <coeff row="10"  col="2"  value="0.502658" />
           <coeff row="10"  col="3"  value="2.03148" />
           <coeff row="10"  col="4"  value="0.362541" />
           <coeff row="10"  col="5"  value="0.33756" />
           <coeff row="10"  col="6"  value="0.00531464" />
           <coeff row="10"  col="7"  value="0" />
           <coeff row="10"  col="8"  value="0.922367" />
           <coeff row="10"  col="9"  value="0.408234" />
           <coeff row="10"  col="10"  value="0" />
           <coeff row="10"  col="11"  value="0.141035" />
           <coeff row="11"  col="0"  value="0.0705133" />
           <coeff row="11"  col="1"  value="0.0704958" />
           <coeff row="11"  col="2"  value="0.993283" />
           <coeff row="11"  col="3"  value="0.101339" />
           <coeff row="11"  col="4"  value="0.782892" />
           <coeff row="11"  col="5"  value="7.9854" />
           <coeff row="11"  col="6"  value="0" />
           <coeff row="11"  col="7"  value="0.0722419" />
           <coeff row="11"  col="8"  value="0.0945884" />
           <coeff row="11"  col="9"  value="0.088063" />
           <coeff row="11"  col="10"  value="0.395152" />
           <coeff row="11"  col="11"  value="0" />
         </Coefficients>
       </SSM>
       <DSSM isCalculated="1" >
         <Parameters>
           <Parameter name="B-530_30-A"  description=""  index="0" />
           <Parameter name="R-670_30-A"  description=""  index="1" />
           <Parameter name="UV-379_28-A"  description=""  index="2" />
           <Parameter name="UV-580_20-A"  description=""  index="3" />
           <Parameter name="UV-735_30-A"  description=""  index="4" />
           <Parameter name="UV-810_40-A"  description=""  index="5" />
           <Parameter name="V-450_50-A"  description=""  index="6" />
           <Parameter name="V-525_50-A"  description=""  index="7" />
           <Parameter name="V-605_40-A"  description=""  index="8" />
           <Parameter name="V-677_20-A"  description=""  index="9" />
           <Parameter name="YG-586_15-A"  description=""  index="10" />
           <Parameter name="YG-780_60-A"  description=""  index="11" />
         </Parameters>
         <Coefficients>
           <coeff row="0"  col="0"  value="0" />
           <coeff row="0"  col="1"  value="6.15532" />
           <coeff row="0"  col="2"  value="12.3938" />
           <coeff row="0"  col="3"  value="43.0913" />
           <coeff row="0"  col="4"  value="11.7656" />
           <coeff row="0"  col="5"  value="18.8217" />
           <coeff row="0"  col="6"  value="0" />
           <coeff row="0"  col="7"  value="67.1396" />
           <coeff row="0"  col="8"  value="37.5638" />
           <coeff row="0"  col="9"  value="16.2377" />
           <coeff row="0"  col="10"  value="15.4174" />
           <coeff row="0"  col="11"  value="16.2856" />
           <coeff row="1"  col="0"  value="11.1174" />
           <coeff row="1"  col="1"  value="0" />
           <coeff row="1"  col="2"  value="6.92189" />
           <coeff row="1"  col="3"  value="0" />
           <coeff row="1"  col="4"  value="64.4308" />
           <coeff row="1"  col="5"  value="43.7311" />
           <coeff row="1"  col="6"  value="0" />
           <coeff row="1"  col="7"  value="0" />
           <coeff row="1"  col="8"  value="0" />
           <coeff row="1"  col="9"  value="32.4011" />
           <coeff row="1"  col="10"  value="7.37998" />
           <coeff row="1"  col="11"  value="26.3052" />
           <coeff row="2"  col="0"  value="6.15639" />
           <coeff row="2"  col="1"  value="0" />
           <coeff row="2"  col="2"  value="0" />
           <coeff row="2"  col="3"  value="14.0594" />
           <coeff row="2"  col="4"  value="14.5806" />
           <coeff row="2"  col="5"  value="22.7828" />
           <coeff row="2"  col="6"  value="0" />
           <coeff row="2"  col="7"  value="11.4389" />
           <coeff row="2"  col="8"  value="8.4229" />
           <coeff row="2"  col="9"  value="0" />
           <coeff row="2"  col="10"  value="0" />
           <coeff row="2"  col="11"  value="5.29169" />
           <coeff row="3"  col="0"  value="65.3117" />
           <coeff row="3"  col="1"  value="0" />
           <coeff row="3"  col="2"  value="145.938" />
           <coeff row="3"  col="3"  value="0" />
           <coeff row="3"  col="4"  value="84.8727" />
           <coeff row="3"  col="5"  value="67.6728" />
           <coeff row="3"  col="6"  value="0" />
           <coeff row="3"  col="7"  value="1.78264" />
           <coeff row="3"  col="8"  value="43.7421" />
           <coeff row="3"  col="9"  value="22.2723" />
           <coeff row="3"  col="10"  value="347.42" />
           <coeff row="3"  col="11"  value="11.4796" />
           <coeff row="4"  col="0"  value="0.0940356" />
           <coeff row="4"  col="1"  value="16.6371" />
           <coeff row="4"  col="2"  value="84.4483" />
           <coeff row="4"  col="3"  value="11.9712" />
           <coeff row="4"  col="4"  value="0" />
           <coeff row="4"  col="5"  value="447.621" />
           <coeff row="4"  col="6"  value="10.8166" />
           <coeff row="4"  col="7"  value="11.3907" />
           <coeff row="4"  col="8"  value="0" />
           <coeff row="4"  col="9"  value="0.134301" />
           <coeff row="4"  col="10"  value="7.38322" />
           <coeff row="4"  col="11"  value="19.2525" />
           <coeff row="5"  col="0"  value="6.15639" />
           <coeff row="5"  col="1"  value="6.15532" />
           <coeff row="5"  col="2"  value="108.086" />
           <coeff row="5"  col="3"  value="9.60441" />
           <coeff row="5"  col="4"  value="69.9519" />
           <coeff row="5"  col="5"  value="0" />
           <coeff row="5"  col="6"  value="0" />
           <coeff row="5"  col="7"  value="0" />
           <coeff row="5"  col="8"  value="8.4229" />
           <coeff row="5"  col="9"  value="0" />
           <coeff row="5"  col="10"  value="0" />
           <coeff row="5"  col="11"  value="16.2853" />
           <coeff row="6"  col="0"  value="0.0940356" />
           <coeff row="6"  col="1"  value="8.89221" />
           <coeff row="6"  col="2"  value="0" />
           <coeff row="6"  col="3"  value="9.6043" />
           <coeff row="6"  col="4"  value="0" />
           <coeff row="6"  col="5"  value="22.7828" />
           <coeff row="6"  col="6"  value="0" />
           <coeff row="6"  col="7"  value="53.5364" />
           <coeff row="6"  col="8"  value="31.0095" />
           <coeff row="6"  col="9"  value="13.8852" />
           <coeff row="6"  col="10"  value="0" />
           <coeff row="6"  col="11"  value="7.70058" />
           <coeff row="7"  col="0"  value="0" />
           <coeff row="7"  col="1"  value="23.6711" />
           <coeff row="7"  col="2"  value="0" />
           <coeff row="7"  col="3"  value="55.6539" />
           <coeff row="7"  col="4"  value="43.6104" />
           <coeff row="7"  col="5"  value="35.9506" />
           <coeff row="7"  col="6"  value="0" />
           <coeff row="7"  col="7"  value="0" />
           <coeff row="7"  col="8"  value="74.5091" />
           <coeff row="7"  col="9"  value="41.5067" />
           <coeff row="7"  col="10"  value="21.2104" />
           <coeff row="7"  col="11"  value="12.0399" />
           <coeff row="8"  col="0"  value="6.15639" />
           <coeff row="8"  col="1"  value="30.2448" />
           <coeff row="8"  col="2"  value="29.6807" />
           <coeff row="8"  col="3"  value="98.8737" />
           <coeff row="8"  col="4"  value="230.681" />
           <coeff row="8"  col="5"  value="122.329" />
           <coeff row="8"  col="6"  value="105.823" />
           <coeff row="8"  col="7"  value="0" />
           <coeff row="8"  col="8"  value="0" />
           <coeff row="8"  col="9"  value="194.466" />
           <coeff row="8"  col="10"  value="154.704" />
           <coeff row="8"  col="11"  value="26.3047" />
           <coeff row="9"  col="0"  value="6.15727" />
           <coeff row="9"  col="1"  value="134.423" />
           <coeff row="9"  col="2"  value="14.5411" />
           <coeff row="9"  col="3"  value="9.6043" />
           <coeff row="9"  col="4"  value="319.507" />
           <coeff row="9"  col="5"  value="147.389" />
           <coeff row="9"  col="6"  value="91.2655" />
           <coeff row="9"  col="7"  value="16.3192" />
           <coeff row="9"  col="8"  value="114.005" />
           <coeff row="9"  col="9"  value="0" />
           <coeff row="9"  col="10"  value="13.1648" />
           <coeff row="9"  col="11"  value="17.7846" />
           <coeff row="10"  col="0"  value="22.9663" />
           <coeff row="10"  col="1"  value="11.1153" />
           <coeff row="10"  col="2"  value="73.7599" />
           <coeff row="10"  col="3"  value="298.099" />
           <coeff row="10"  col="4"  value="53.1992" />
           <coeff row="10"  col="5"  value="49.5335" />
           <coeff row="10"  col="6"  value="0.779868" />
           <coeff row="10"  col="7"  value="0" />
           <coeff row="10"  col="8"  value="135.348" />
           <coeff row="10"  col="9"  value="59.9041" />
           <coeff row="10"  col="10"  value="0" />
           <coeff row="10"  col="11"  value="20.6954" />
           <coeff row="11"  col="0"  value="11.1181" />
           <coeff row="11"  col="1"  value="11.1153" />
           <coeff row="11"  col="2"  value="156.615" />
           <coeff row="11"  col="3"  value="15.9786" />
           <coeff row="11"  col="4"  value="123.442" />
           <coeff row="11"  col="5"  value="1259.09" />
           <coeff row="11"  col="6"  value="0" />
           <coeff row="11"  col="7"  value="11.3907" />
           <coeff row="11"  col="8"  value="14.9141" />
           <coeff row="11"  col="9"  value="13.8852" />
           <coeff row="11"  col="10"  value="62.3052" />
           <coeff row="11"  col="11"  value="0" />
         </Coefficients>
       </DSSM>
     </transforms:spilloverMatrix>
     <transforms:spilloverMatrix spectral="0"  prefix="Comp-"  name="Lung"  editable="1"  color="#00ccff"  version="FlowJo-10.7.2"  status="FINALIZED"  transforms:id="47b704b9-86d1-48c8-bf36-5fefd0a65699"  suffix="" >
       <data-type:parameters>
         <data-type:parameter data-type:name="B-530_30-A"  userProvidedCompInfix="Comp-B-530_30-A" />
         <data-type:parameter data-type:name="R-670_30-A"  userProvidedCompInfix="Comp-R-670_30-A" />
         <data-type:parameter data-type:name="UV-379_28-A"  userProvidedCompInfix="Comp-UV-379_28-A" />
         <data-type:parameter data-type:name="UV-580_20-A"  userProvidedCompInfix="Comp-UV-580_20-A" />
         <data-type:parameter data-type:name="UV-735_30-A"  userProvidedCompInfix="Comp-UV-735_30-A" />
         <data-type:parameter data-type:name="UV-810_40-A"  userProvidedCompInfix="Comp-UV-810_40-A" />
         <data-type:parameter data-type:name="V-450_50-A"  userProvidedCompInfix="Comp-V-450_50-A" />
         <data-type:parameter data-type:name="V-525_50-A"  userProvidedCompInfix="Comp-V-525_50-A" />
         <data-type:parameter data-type:name="V-605_40-A"  userProvidedCompInfix="Comp-V-605_40-A" />
         <data-type:parameter data-type:name="V-677_20-A"  userProvidedCompInfix="Comp-V-677_20-A" />
         <data-type:parameter data-type:name="YG-586_15-A"  userProvidedCompInfix="Comp-YG-586_15-A" />
         <data-type:parameter data-type:name="YG-780_60-A"  userProvidedCompInfix="Comp-YG-780_60-A" />
       </data-type:parameters>
       <transforms:spillover data-type:parameter="B-530_30-A"  userProvidedCompInfix="Comp-B-530_30-A" >
         <transforms:coefficient data-type:parameter="B-530_30-A"  transforms:value="1" />
         <transforms:coefficient data-type:parameter="R-670_30-A"  transforms:value="0.0002370883" />
         <transforms:coefficient data-type:parameter="UV-379_28-A"  transforms:value="0.0002372914" />
         <transforms:coefficient data-type:parameter="UV-580_20-A"  transforms:value="0.020938313" />
         <transforms:coefficient data-type:parameter="UV-735_30-A"  transforms:value="0.0016009528" />
         <transforms:coefficient data-type:parameter="UV-810_40-A"  transforms:value="0.0011263138" />
         <transforms:coefficient data-type:parameter="V-450_50-A"  transforms:value="0.0006570688" />
         <transforms:coefficient data-type:parameter="V-525_50-A"  transforms:value="0.1033573377" />
         <transforms:coefficient data-type:parameter="V-605_40-A"  transforms:value="0.0141565516" />
         <transforms:coefficient data-type:parameter="V-677_20-A"  transforms:value="0.0023732847" />
         <transforms:coefficient data-type:parameter="YG-586_15-A"  transforms:value="0.0000592978" />
         <transforms:coefficient data-type:parameter="YG-780_60-A"  transforms:value="0.0009484044" />
       </transforms:spillover>
       <transforms:spillover data-type:parameter="R-670_30-A"  userProvidedCompInfix="Comp-R-670_30-A" >
         <transforms:coefficient data-type:parameter="B-530_30-A"  transforms:value="0.0010627671" />
         <transforms:coefficient data-type:parameter="R-670_30-A"  transforms:value="1" />
         <transforms:coefficient data-type:parameter="UV-379_28-A"  transforms:value="0.0002126692" />
         <transforms:coefficient data-type:parameter="UV-580_20-A"  transforms:value="0.000159396" />
         <transforms:coefficient data-type:parameter="UV-735_30-A"  transforms:value="0.0187221613" />
         <transforms:coefficient data-type:parameter="UV-810_40-A"  transforms:value="0.0048988471" />
         <transforms:coefficient data-type:parameter="V-450_50-A"  transforms:value="0.0013399951" />
         <transforms:coefficient data-type:parameter="V-525_50-A"  transforms:value="0.0009162447" />
         <transforms:coefficient data-type:parameter="V-605_40-A"  transforms:value="0.0002663248" />
         <transforms:coefficient data-type:parameter="V-677_20-A"  transforms:value="0.00023" />
         <transforms:coefficient data-type:parameter="YG-586_15-A"  transforms:value="0.00042522" />
         <transforms:coefficient data-type:parameter="YG-780_60-A"  transforms:value="0.0136242114" />
       </transforms:spillover>
       <transforms:spillover data-type:parameter="UV-379_28-A"  userProvidedCompInfix="Comp-UV-379_28-A" >
         <transforms:coefficient data-type:parameter="B-530_30-A"  transforms:value="0.0001108166" />
         <transforms:coefficient data-type:parameter="R-670_30-A"  transforms:value="0.0000554036" />
         <transforms:coefficient data-type:parameter="UV-379_28-A"  transforms:value="1" />
         <transforms:coefficient data-type:parameter="UV-580_20-A"  transforms:value="0.0039983162" />
         <transforms:coefficient data-type:parameter="UV-735_30-A"  transforms:value="0.000775785" />
         <transforms:coefficient data-type:parameter="UV-810_40-A"  transforms:value="0.0004432448" />
         <transforms:coefficient data-type:parameter="V-450_50-A"  transforms:value="0.0029710354" />
         <transforms:coefficient data-type:parameter="V-525_50-A"  transforms:value="0.0010119347" />
         <transforms:coefficient data-type:parameter="V-605_40-A"  transforms:value="0.0002777659" />
         <transforms:coefficient data-type:parameter="V-677_20-A"  transforms:value="0.0001662435" />
         <transforms:coefficient data-type:parameter="YG-586_15-A"  transforms:value="0.000055428" />
         <transforms:coefficient data-type:parameter="YG-780_60-A"  transforms:value="0.0001108071" />
       </transforms:spillover>
       <transforms:spillover data-type:parameter="UV-580_20-A"  userProvidedCompInfix="Comp-UV-580_20-A" >
         <transforms:coefficient data-type:parameter="B-530_30-A"  transforms:value="0.040264" />
         <transforms:coefficient data-type:parameter="R-670_30-A"  transforms:value="0.0001678415" />
         <transforms:coefficient data-type:parameter="UV-379_28-A"  transforms:value="0.013489" />
         <transforms:coefficient data-type:parameter="UV-580_20-A"  transforms:value="1" />
         <transforms:coefficient data-type:parameter="UV-735_30-A"  transforms:value="0.0740631575" />
         <transforms:coefficient data-type:parameter="UV-810_40-A"  transforms:value="0.0210059713" />
         <transforms:coefficient data-type:parameter="V-450_50-A"  transforms:value="0.0058694002" />
         <transforms:coefficient data-type:parameter="V-525_50-A"  transforms:value="0.0157547515" />
         <transforms:coefficient data-type:parameter="V-605_40-A"  transforms:value="0" />
         <transforms:coefficient data-type:parameter="V-677_20-A"  transforms:value="0" />
         <transforms:coefficient data-type:parameter="YG-586_15-A"  transforms:value="0.012664" />
         <transforms:coefficient data-type:parameter="YG-780_60-A"  transforms:value="0.0025181699" />
       </transforms:spillover>
       <transforms:spillover data-type:parameter="UV-735_30-A"  userProvidedCompInfix="Comp-UV-735_30-A" >
         <transforms:coefficient data-type:parameter="B-530_30-A"  transforms:value="0.0001272884" />
         <transforms:coefficient data-type:parameter="R-670_30-A"  transforms:value="0.0014326139" />
         <transforms:coefficient data-type:parameter="UV-379_28-A"  transforms:value="0.003473" />
         <transforms:coefficient data-type:parameter="UV-580_20-A"  transforms:value="0.0008915269" />
         <transforms:coefficient data-type:parameter="UV-735_30-A"  transforms:value="1" />
         <transforms:coefficient data-type:parameter="UV-810_40-A"  transforms:value="0.206664" />
         <transforms:coefficient data-type:parameter="V-450_50-A"  transforms:value="0" />
         <transforms:coefficient data-type:parameter="V-525_50-A"  transforms:value="0.0006782611" />
         <transforms:coefficient data-type:parameter="V-605_40-A"  transforms:value="0.0002552745" />
         <transforms:coefficient data-type:parameter="V-677_20-A"  transforms:value="0.000350117" />
         <transforms:coefficient data-type:parameter="YG-586_15-A"  transforms:value="0.0000318328" />
         <transforms:coefficient data-type:parameter="YG-780_60-A"  transforms:value="0.0030297767" />
       </transforms:spillover>
       <transforms:spillover data-type:parameter="UV-810_40-A"  userProvidedCompInfix="Comp-UV-810_40-A" >
         <transforms:coefficient data-type:parameter="B-530_30-A"  transforms:value="0.0001276864" />
         <transforms:coefficient data-type:parameter="R-670_30-A"  transforms:value="0.0001702335" />
         <transforms:coefficient data-type:parameter="UV-379_28-A"  transforms:value="0.076893" />
         <transforms:coefficient data-type:parameter="UV-580_20-A"  transforms:value="0.0024725243" />
         <transforms:coefficient data-type:parameter="UV-735_30-A"  transforms:value="0.0199246662" />
         <transforms:coefficient data-type:parameter="UV-810_40-A"  transforms:value="1" />
         <transforms:coefficient data-type:parameter="V-450_50-A"  transforms:value="0.0021956059" />
         <transforms:coefficient data-type:parameter="V-525_50-A"  transforms:value="0.0010804931" />
         <transforms:coefficient data-type:parameter="V-605_40-A"  transforms:value="0.00029874" />
         <transforms:coefficient data-type:parameter="V-677_20-A"  transforms:value="0.0001702684" />
         <transforms:coefficient data-type:parameter="YG-586_15-A"  transforms:value="0.0001277357" />
         <transforms:coefficient data-type:parameter="YG-780_60-A"  transforms:value="0" />
       </transforms:spillover>
       <transforms:spillover data-type:parameter="V-450_50-A"  userProvidedCompInfix="Comp-V-450_50-A" >
         <transforms:coefficient data-type:parameter="B-530_30-A"  transforms:value="0.0002447112" />
         <transforms:coefficient data-type:parameter="R-670_30-A"  transforms:value="0.0004893822" />
         <transforms:coefficient data-type:parameter="UV-379_28-A"  transforms:value="0.0002448927" />
         <transforms:coefficient data-type:parameter="UV-580_20-A"  transforms:value="0" />
         <transforms:coefficient data-type:parameter="UV-735_30-A"  transforms:value="0.0007341501" />
         <transforms:coefficient data-type:parameter="UV-810_40-A"  transforms:value="0.002529229" />
         <transforms:coefficient data-type:parameter="V-450_50-A"  transforms:value="1" />
         <transforms:coefficient data-type:parameter="V-525_50-A"  transforms:value="0.1915239654" />
         <transforms:coefficient data-type:parameter="V-605_40-A"  transforms:value="0.003614" />
         <transforms:coefficient data-type:parameter="V-677_20-A"  transforms:value="0.002366974" />
         <transforms:coefficient data-type:parameter="YG-586_15-A"  transforms:value="0.0000815987" />
         <transforms:coefficient data-type:parameter="YG-780_60-A"  transforms:value="0.0007340775" />
       </transforms:spillover>
       <transforms:spillover data-type:parameter="V-525_50-A"  userProvidedCompInfix="Comp-V-525_50-A" >
         <transforms:coefficient data-type:parameter="B-530_30-A"  transforms:value="0.0034191927" />
         <transforms:coefficient data-type:parameter="R-670_30-A"  transforms:value="0.0077393005" />
         <transforms:coefficient data-type:parameter="UV-379_28-A"  transforms:value="0" />
         <transforms:coefficient data-type:parameter="UV-580_20-A"  transforms:value="0.1156383922" />
         <transforms:coefficient data-type:parameter="UV-735_30-A"  transforms:value="0.0295526591" />
         <transforms:coefficient data-type:parameter="UV-810_40-A"  transforms:value="0.0118453234" />
         <transforms:coefficient data-type:parameter="V-450_50-A"  transforms:value="0.1002465295" />
         <transforms:coefficient data-type:parameter="V-525_50-A"  transforms:value="1" />
         <transforms:coefficient data-type:parameter="V-605_40-A"  transforms:value="0.3789617471" />
         <transforms:coefficient data-type:parameter="V-677_20-A"  transforms:value="0.0822191667" />
         <transforms:coefficient data-type:parameter="YG-586_15-A"  transforms:value="0.0029586275" />
         <transforms:coefficient data-type:parameter="YG-780_60-A"  transforms:value="0.0036406533" />
       </transforms:spillover>
       <transforms:spillover data-type:parameter="V-605_40-A"  userProvidedCompInfix="Comp-V-605_40-A" >
         <transforms:coefficient data-type:parameter="B-530_30-A"  transforms:value="0.000155348" />
         <transforms:coefficient data-type:parameter="R-670_30-A"  transforms:value="0.0009320846" />
         <transforms:coefficient data-type:parameter="UV-379_28-A"  transforms:value="0.0008813222" />
         <transforms:coefficient data-type:parameter="UV-580_20-A"  transforms:value="0.0573082833" />
         <transforms:coefficient data-type:parameter="UV-735_30-A"  transforms:value="0.1256962785" />
         <transforms:coefficient data-type:parameter="UV-810_40-A"  transforms:value="0.0399294984" />
         <transforms:coefficient data-type:parameter="V-450_50-A"  transforms:value="0.1146624696" />
         <transforms:coefficient data-type:parameter="V-525_50-A"  transforms:value="0.0078822465" />
         <transforms:coefficient data-type:parameter="V-605_40-A"  transforms:value="1" />
         <transforms:coefficient data-type:parameter="V-677_20-A"  transforms:value="0.15775" />
         <transforms:coefficient data-type:parameter="YG-586_15-A"  transforms:value="0.1185341001" />
         <transforms:coefficient data-type:parameter="YG-780_60-A"  transforms:value="0.0118664367" />
       </transforms:spillover>
       <transforms:spillover data-type:parameter="V-677_20-A"  userProvidedCompInfix="Comp-V-677_20-A" >
         <transforms:coefficient data-type:parameter="B-530_30-A"  transforms:value="0.0002643776" />
         <transforms:coefficient data-type:parameter="R-670_30-A"  transforms:value="0.113781" />
         <transforms:coefficient data-type:parameter="UV-379_28-A"  transforms:value="0.0007938516" />
         <transforms:coefficient data-type:parameter="UV-580_20-A"  transforms:value="0.0019396135" />
         <transforms:coefficient data-type:parameter="UV-735_30-A"  transforms:value="0.291651" />
         <transforms:coefficient data-type:parameter="UV-810_40-A"  transforms:value="0.0917334318" />
         <transforms:coefficient data-type:parameter="V-450_50-A"  transforms:value="0.194157" />
         <transforms:coefficient data-type:parameter="V-525_50-A"  transforms:value="0.0152086512" />
         <transforms:coefficient data-type:parameter="V-605_40-A"  transforms:value="0.245349" />
         <transforms:coefficient data-type:parameter="V-677_20-A"  transforms:value="1" />
         <transforms:coefficient data-type:parameter="YG-586_15-A"  transforms:value="0" />
         <transforms:coefficient data-type:parameter="YG-780_60-A"  transforms:value="0.0096342962" />
       </transforms:spillover>
       <transforms:spillover data-type:parameter="YG-586_15-A"  userProvidedCompInfix="Comp-YG-586_15-A" >
         <transforms:coefficient data-type:parameter="B-530_30-A"  transforms:value="0.0110584377" />
         <transforms:coefficient data-type:parameter="R-670_30-A"  transforms:value="0.0002378477" />
         <transforms:coefficient data-type:parameter="UV-379_28-A"  transforms:value="0.0003570963" />
         <transforms:coefficient data-type:parameter="UV-580_20-A"  transforms:value="0.22493" />
         <transforms:coefficient data-type:parameter="UV-735_30-A"  transforms:value="0.007438" />
         <transforms:coefficient data-type:parameter="UV-810_40-A"  transforms:value="0.0049449505" />
         <transforms:coefficient data-type:parameter="V-450_50-A"  transforms:value="0.0019211446" />
         <transforms:coefficient data-type:parameter="V-525_50-A"  transforms:value="0.0061663147" />
         <transforms:coefficient data-type:parameter="V-605_40-A"  transforms:value="0.106338" />
         <transforms:coefficient data-type:parameter="V-677_20-A"  transforms:value="0.0270644451" />
         <transforms:coefficient data-type:parameter="YG-586_15-A"  transforms:value="1" />
         <transforms:coefficient data-type:parameter="YG-780_60-A"  transforms:value="0.0076436408" />
       </transforms:spillover>
       <transforms:spillover data-type:parameter="YG-780_60-A"  userProvidedCompInfix="Comp-YG-780_60-A" >
         <transforms:coefficient data-type:parameter="B-530_30-A"  transforms:value="0.003153798" />
         <transforms:coefficient data-type:parameter="R-670_30-A"  transforms:value="0.0005162685" />
         <transforms:coefficient data-type:parameter="UV-379_28-A"  transforms:value="0.0002066793" />
         <transforms:coefficient data-type:parameter="UV-580_20-A"  transforms:value="0.0027401915" />
         <transforms:coefficient data-type:parameter="UV-735_30-A"  transforms:value="0.03849" />
         <transforms:coefficient data-type:parameter="UV-810_40-A"  transforms:value="0.42352" />
         <transforms:coefficient data-type:parameter="V-450_50-A"  transforms:value="0.0008849109" />
         <transforms:coefficient data-type:parameter="V-525_50-A"  transforms:value="0.001153002" />
         <transforms:coefficient data-type:parameter="V-605_40-A"  transforms:value="0.0027515125" />
         <transforms:coefficient data-type:parameter="V-677_20-A"  transforms:value="0.0008780026" />
         <transforms:coefficient data-type:parameter="YG-586_15-A"  transforms:value="0.025301588" />
         <transforms:coefficient data-type:parameter="YG-780_60-A"  transforms:value="1" />
       </transforms:spillover>
     </transforms:spilloverMatrix>
   </Matrices>
   <Cytometers>
     <Cytometer name="DIVA"  cyt="FACSymphony A5 (LSRFortessa)"  useFCS3="1"  extraNegs="0"  widthBasis="-100"  linMin="0"  logMin="3"  linMax="262144"  logMax="262144"  linearRescale="1"  logRescale="1"  linFromKW="1"  logFromKW="1"  useGain="0"  useTransform="1"  transformType="BIEX"  manufacturer=""  serialnumber=""  homepage="workspaces-and-samples/flowjo-and-your-cytometer/ws-cytometer-bd/"  icon="bd.PNG" >
       <LinParams>
         <Param>time</Param>
       </LinParams>
       <LogParams/>
       <FilterParams/>
       <TransformStore>
         <MatrixID matrixId="47b704b9-86d1-48c8-bf36-5fefd0a65699" >
           <Transforms>
             <transforms:biex transforms:length="256"  transforms:maxRange="262144"  transforms:neg="0"  transforms:width="-7.9432823472"  transforms:pos="4.418539922" >
               <data-type:parameter data-type:name="V-525_50-A" />
             </transforms:biex>
             <transforms:linear transforms:minRange="0"  transforms:maxRange="262144"  gain="1" >
               <data-type:parameter data-type:name="FSC-W" />
             </transforms:linear>
             <transforms:biex transforms:length="256"  transforms:maxRange="262144"  transforms:neg="0"  transforms:width="-6.3095734448"  transforms:pos="4.418539922" >
               <data-type:parameter data-type:name="V-450_50-A" />
             </transforms:biex>
             <transforms:biex transforms:length="256"  transforms:maxRange="262144"  transforms:neg="0.2"  transforms:width="-10"  transforms:pos="4.418539922" >
               <data-type:parameter data-type:name="R-670_30-A" />
             </transforms:biex>
             <transforms:biex transforms:length="256"  transforms:maxRange="262144"  transforms:neg="0"  transforms:width="-7.9432823472"  transforms:pos="4.2" >
               <data-type:parameter data-type:name="V-677_20-A" />
             </transforms:biex>
             <transforms:linear transforms:minRange="0"  transforms:maxRange="262144"  gain="1" >
               <data-type:parameter data-type:name="SSC-H" />
             </transforms:linear>
             <transforms:biex transforms:length="256"  transforms:maxRange="26214.4"  transforms:neg="0"  transforms:width="-3.1622776602"  transforms:pos="3.418539922" >
               <data-type:parameter data-type:name="B-530_30-A" />
             </transforms:biex>
             <transforms:biex transforms:length="256"  transforms:maxRange="262144"  transforms:neg="0"  transforms:width="-31.6227766017"  transforms:pos="4.418539922" >
               <data-type:parameter data-type:name="UV-735_30-A" />
             </transforms:biex>
             <transforms:biex transforms:length="256"  transforms:maxRange="262144"  transforms:neg="0"  transforms:width="-10"  transforms:pos="4.418539922" >
               <data-type:parameter data-type:name="UV-580_20-A" />
             </transforms:biex>
             <transforms:biex transforms:length="256"  transforms:maxRange="262144"  transforms:neg="0.1"  transforms:width="-15.8489319246"  transforms:pos="4.418539922" >
               <data-type:parameter data-type:name="V-605_40-A" />
             </transforms:biex>
             <transforms:linear transforms:minRange="0"  transforms:maxRange="262144"  gain="1" >
               <data-type:parameter data-type:name="FSC-A" />
             </transforms:linear>
             <transforms:linear transforms:minRange="0"  transforms:maxRange="262144"  gain="1" >
               <data-type:parameter data-type:name="SSC-A" />
             </transforms:linear>
             <transforms:linear transforms:minRange="0"  transforms:maxRange="262144"  gain="1" >
               <data-type:parameter data-type:name="FSC-H" />
             </transforms:linear>
             <transforms:linear transforms:minRange="0"  transforms:maxRange="262144"  gain="1" >
               <data-type:parameter data-type:name="SSC-W" />
             </transforms:linear>
             <transforms:biex transforms:length="256"  transforms:maxRange="262144"  transforms:neg="0"  transforms:width="-25.1188643151"  transforms:pos="4.418539922" >
               <data-type:parameter data-type:name="UV-810_40-A" />
             </transforms:biex>
             <transforms:biex transforms:length="256"  transforms:maxRange="262144"  transforms:neg="0"  transforms:width="-15.8489319246"  transforms:pos="4.418539922" >
               <data-type:parameter data-type:name="YG-586_15-A" />
             </transforms:biex>
             <transforms:biex transforms:length="256"  transforms:maxRange="262144"  transforms:neg="0"  transforms:width="-12.5892541179"  transforms:pos="4.418539922" >
               <data-type:parameter data-type:name="UV-379_28-A" />
             </transforms:biex>
             <transforms:biex transforms:length="256"  transforms:maxRange="26214.4"  transforms:neg="0"  transforms:width="-7.9432823472"  transforms:pos="3.55" >
               <data-type:parameter data-type:name="YG-780_60-A" />
             </transforms:biex>
           </Transforms>
         </MatrixID>
         <MatrixID matrixId="bd734eaa-5266-4823-8688-891898b3d617" >
           <Transforms>
             <transforms:biex transforms:length="256"  transforms:maxRange="262144"  transforms:neg="0"  transforms:width="-100"  transforms:pos="4.418539922" >
               <data-type:parameter data-type:name="V-525_50-A" />
             </transforms:biex>
             <transforms:biex transforms:length="256"  transforms:maxRange="262144"  transforms:neg="0"  transforms:width="-100"  transforms:pos="4.418539922" >
               <data-type:parameter data-type:name="V-450_50-A" />
             </transforms:biex>
             <transforms:linear transforms:minRange="0"  transforms:maxRange="262144"  gain="1" >
               <data-type:parameter data-type:name="FSC-W" />
             </transforms:linear>
             <transforms:biex transforms:length="256"  transforms:maxRange="262144"  transforms:neg="0"  transforms:width="-100"  transforms:pos="4.418539922" >
               <data-type:parameter data-type:name="R-670_30-A" />
             </transforms:biex>
             <transforms:biex transforms:length="256"  transforms:maxRange="262144"  transforms:neg="0"  transforms:width="-100"  transforms:pos="4.418539922" >
               <data-type:parameter data-type:name="V-677_20-A" />
             </transforms:biex>
             <transforms:linear transforms:minRange="0"  transforms:maxRange="262144"  gain="1" >
               <data-type:parameter data-type:name="SSC-H" />
             </transforms:linear>
             <transforms:biex transforms:length="256"  transforms:maxRange="262144"  transforms:neg="0"  transforms:width="-100"  transforms:pos="4.418539922" >
               <data-type:parameter data-type:name="B-530_30-A" />
             </transforms:biex>
             <transforms:biex transforms:length="256"  transforms:maxRange="262144"  transforms:neg="0"  transforms:width="-100"  transforms:pos="4.418539922" >
               <data-type:parameter data-type:name="UV-735_30-A" />
             </transforms:biex>
             <transforms:biex transforms:length="256"  transforms:maxRange="262144"  transforms:neg="0"  transforms:width="-100"  transforms:pos="4.418539922" >
               <data-type:parameter data-type:name="UV-580_20-A" />
             </transforms:biex>
             <transforms:biex transforms:length="256"  transforms:maxRange="262144"  transforms:neg="0"  transforms:width="-100"  transforms:pos="4.418539922" >
               <data-type:parameter data-type:name="V-605_40-A" />
             </transforms:biex>
             <transforms:linear transforms:minRange="0"  transforms:maxRange="262144"  gain="1" >
               <data-type:parameter data-type:name="FSC-A" />
             </transforms:linear>
             <transforms:linear transforms:minRange="0"  transforms:maxRange="262144"  gain="1" >
               <data-type:parameter data-type:name="SSC-A" />
             </transforms:linear>
             <transforms:linear transforms:minRange="0"  transforms:maxRange="262144"  gain="1" >
               <data-type:parameter data-type:name="FSC-H" />
             </transforms:linear>
             <transforms:biex transforms:length="256"  transforms:maxRange="262144"  transforms:neg="0"  transforms:width="-100"  transforms:pos="4.418539922" >
               <data-type:parameter data-type:name="UV-810_40-A" />
             </transforms:biex>
             <transforms:linear transforms:minRange="0"  transforms:maxRange="262144"  gain="1" >
               <data-type:parameter data-type:name="SSC-W" />
             </transforms:linear>
             <transforms:biex transforms:length="256"  transforms:maxRange="262144"  transforms:neg="0"  transforms:width="-100"  transforms:pos="4.418539922" >
               <data-type:parameter data-type:name="YG-586_15-A" />
             </transforms:biex>
             <transforms:biex transforms:length="256"  transforms:maxRange="262144"  transforms:neg="0"  transforms:width="-100"  transforms:pos="4.418539922" >
               <data-type:parameter data-type:name="UV-379_28-A" />
             </transforms:biex>
             <transforms:biex transforms:length="256"  transforms:maxRange="262144"  transforms:neg="0"  transforms:width="-100"  transforms:pos="4.418539922" >
               <data-type:parameter data-type:name="YG-780_60-A" />
             </transforms:biex>
           </Transforms>
         </MatrixID>
       </TransformStore>
     </Cytometer>
   </Cytometers>
   <Groups>
     <GroupNode name="All Samples"  annotation=""  owningGroup="All Samples"  expanded="1"  sortPriority="10"  count="-1" >
       <Graph smoothing="13"  backColor="#ffffff"  foreColor="#000000"  type="Pseudocolor"  fast="1" >
         <Axis dimension="x"  name=""  label=""  auto="auto" />
         <Axis dimension="y"  name=""  label=""  auto="auto" />
         <GraphSettings level="5%"  smoothingHighResolution="1"  contourHighResolution="1"  histogramSmoothingCount="0"  graphResolution="256"  showOutliers="0"  drawLargeDots="1"  dotsToDraw="8000"  tint="le.chartfill.tinted.40"  lineWeight="le.lineweight.normal"  lineStyle="le.linestyle.solid" />
         <GraphEnvironment showGrid="0"  showAxes="tnlTNL"  showGates="1"  showFreqOnPlots="1"  showGateNameOnPlots="1"  showMedians="0"  showUncomped="0"  addEventParam="0"  lastYAxisName="" >
           <TextTraits font="SansSerif"  size="11"  name="Labels"  style="plain"  color="#000000"  background="#00ffffff"  just="left" />
           <TextTraits font="SansSerif"  size="11"  name="LayoutGates"  style="plain"  color="#000000"  background="#00ffffff"  just="left" />
           <TextTraits font="SansSerif"  size="9"  name="Numbers"  style="plain"  color="#000000"  background="#00ffffff"  just="left" />
           <TextTraits font="SansSerif"  size="9"  name="Legend"  style="plain"  color="#000000"  background="#00ffffff"  just="left" />
         </GraphEnvironment>
       </Graph>
       <Group name="All Samples"  live="1"  role="ws.group.dlog.test"  key=""  synchronized="0"  foreground="#000000"  fontStyle="bold" >
         <Criteria/>
         <SampleRefs>
           <SampleRef sampleID="1" />
           <SampleRef sampleID="2" />
           <SampleRef sampleID="4" />
           <SampleRef sampleID="5" />
           <SampleRef sampleID="6" />
           <SampleRef sampleID="7" />
           <SampleRef sampleID="3" />
           <SampleRef sampleID="8" />
           <SampleRef sampleID="9" />
           <SampleRef sampleID="10" />
           <SampleRef sampleID="11" />
           <SampleRef sampleID="12" />
           <SampleRef sampleID="13" />
           <SampleRef sampleID="15" />
           <SampleRef sampleID="16" />
           <SampleRef sampleID="17" />
           <SampleRef sampleID="18" />
           <SampleRef sampleID="19" />
           <SampleRef sampleID="20" />
           <SampleRef sampleID="21" />
           <SampleRef sampleID="22" />
           <SampleRef sampleID="23" />
           <SampleRef sampleID="24" />
           <SampleRef sampleID="25" />
           <SampleRef sampleID="26" />
           <SampleRef sampleID="27" />
           <SampleRef sampleID="28" />
           <SampleRef sampleID="29" />
           <SampleRef sampleID="30" />
           <SampleRef sampleID="31" />
           <SampleRef sampleID="32" />
           <SampleRef sampleID="33" />
           <SampleRef sampleID="34" />
           <SampleRef sampleID="35" />
           <SampleRef sampleID="36" />
           <SampleRef sampleID="37" />
           <SampleRef sampleID="14" />
           <SampleRef sampleID="38" />
           <SampleRef sampleID="39" />
           <SampleRef sampleID="40" />
           <SampleRef sampleID="41" />
           <SampleRef sampleID="42" />
           <SampleRef sampleID="43" />
           <SampleRef sampleID="44" />
           <SampleRef sampleID="45" />
           <SampleRef sampleID="46" />
           <SampleRef sampleID="47" />
           <SampleRef sampleID="48" />
           <SampleRef sampleID="49" />
           <SampleRef sampleID="50" />
           <SampleRef sampleID="51" />
           <SampleRef sampleID="52" />
           <SampleRef sampleID="53" />
           <SampleRef sampleID="54" />
           <SampleRef sampleID="55" />
           <SampleRef sampleID="56" />
           <SampleRef sampleID="57" />
           <SampleRef sampleID="58" />
         </SampleRefs>
         <Keywords/>
       </Group>
     </GroupNode>
     <GroupNode name="Compensation"  annotation=""  owningGroup="Compensation"  expanded="1"  sortPriority="10"  count="-1" >
       <Graph smoothing="13"  backColor="#ffffff"  foreColor="#000000"  type="Pseudocolor"  fast="1" >
         <Axis dimension="x"  name=""  label=""  auto="auto" />
         <Axis dimension="y"  name=""  label=""  auto="auto" />
         <GraphSettings level="5%"  smoothingHighResolution="1"  contourHighResolution="1"  histogramSmoothingCount="0"  graphResolution="256"  showOutliers="0"  drawLargeDots="1"  dotsToDraw="8000"  tint="le.chartfill.tinted.40"  lineWeight="le.lineweight.normal"  lineStyle="le.linestyle.solid" />
         <GraphEnvironment showGrid="0"  showAxes="tnlTNL"  showGates="1"  showFreqOnPlots="1"  showGateNameOnPlots="1"  showMedians="0"  showUncomped="0"  addEventParam="0"  lastYAxisName="" >
           <TextTraits font="SansSerif"  size="11"  name="Labels"  style="plain"  color="#000000"  background="#00ffffff"  just="left" />
           <TextTraits font="SansSerif"  size="11"  name="LayoutGates"  style="plain"  color="#000000"  background="#00ffffff"  just="left" />
           <TextTraits font="SansSerif"  size="9"  name="Numbers"  style="plain"  color="#000000"  background="#00ffffff"  just="left" />
           <TextTraits font="SansSerif"  size="9"  name="Legend"  style="plain"  color="#000000"  background="#00ffffff"  just="left" />
         </GraphEnvironment>
       </Graph>
       <Subpopulations>
         <Compensation name="Compensation"  annotation=""  owningGroup="Compensation"  expanded="1"  sortPriority="7"  compensationGroup="Compensation"  color="#bc1900"  status="FINALIZED" >
           <ParameterList>
             <Parameter parameterName="B-530_30-A"  userProvidedCompInfix="Comp-B-530_30-A"  negativeSample="3"  negativeGate="Size"  positiveSample="1"  positiveGate="Size/B-530_30-A+"  negativeEdited="1"  positiveEdited="1"  displayed="1"  positiveMedian="21665.5390625"  positiveCV="11.509308815"  negativeMedian="12.834215164"  negativeCV="110.008621216"  separationIndex="196.8273450571" />
             <Parameter parameterName="R-670_30-A"  userProvidedCompInfix="Comp-R-670_30-A"  negativeSample="3"  negativeGate="Size"  positiveSample="2"  positiveGate="Size/R-670_30-A+"  negativeEdited="1"  positiveEdited="1"  displayed="1"  positiveMedian="24160.869140625"  positiveCV="17.618345261"  negativeMedian="1.283392072"  negativeCV="1000.025939941"  separationIndex="24.1589590666" />
             <Parameter parameterName="UV-379_28-A"  userProvidedCompInfix="Comp-UV-379_28-A"  negativeSample="3"  negativeGate="Size"  positiveSample="4"  positiveGate="Size/UV-379_28-A+"  negativeEdited="1"  positiveEdited="1"  displayed="1"  positiveMedian="23205.537109375"  positiveCV="12.092972755"  negativeMedian="41.078845978"  negativeCV="46.904033661"  separationIndex="493.8692145503" />
             <Parameter parameterName="UV-580_20-A"  userProvidedCompInfix="Comp-UV-580_20-A"  negativeSample="3"  negativeGate="Size"  positiveSample="5"  positiveGate="Size/UV-580_20-A+"  negativeEdited="1"  positiveEdited="1"  displayed="1"  positiveMedian="15312.194335938"  positiveCV="16.598583221"  negativeMedian="19.251905441"  negativeCV="80.013526917"  separationIndex="191.1294629764" />
             <Parameter parameterName="UV-735_30-A"  userProvidedCompInfix="Comp-UV-735_30-A"  negativeSample="3"  negativeGate="Size"  positiveSample="6"  positiveGate="Size/UV-735_30-A+"  negativeEdited="1"  positiveEdited="1"  displayed="1"  positiveMedian="40344.69140625"  positiveCV="18.829374313"  negativeMedian="10.267284393"  negativeCV="231.281143188"  separationIndex="174.3956449103" />
             <Parameter parameterName="UV-810_40-A"  userProvidedCompInfix="Comp-UV-810_40-A"  negativeSample="3"  negativeGate="Size"  positiveSample="7"  positiveGate="Size/UV-810_40-A+"  negativeEdited="1"  positiveEdited="1"  displayed="1"  positiveMedian="30160.083984375"  positiveCV="17.670791626"  negativeMedian="3.850182295"  negativeCV="600.05267334"  separationIndex="50.2559777531" />
             <Parameter parameterName="V-450_50-A"  userProvidedCompInfix="Comp-V-450_50-A"  negativeSample="3"  negativeGate="Size"  positiveSample="8"  positiveGate="Size/V-450_50-A+"  negativeEdited="1"  positiveEdited="1"  displayed="1"  positiveMedian="15855.956054688"  positiveCV="8.820482254"  negativeMedian="120.911933899"  negativeCV="35.28597641"  separationIndex="445.9291118363" />
             <Parameter parameterName="V-525_50-A"  userProvidedCompInfix="Comp-V-525_50-A"  positiveSample="9"  positiveGate="Size/V-525_50-A+"  negativeEdited="1"  positiveEdited="1"  displayed="1"  positiveMedian="5799.241699219"  positiveCV="12.505823135"  negativeMedian="158.479187012"  negativeCV="46.478977203"  separationIndex="121.3615886505" />
             <Parameter parameterName="V-605_40-A"  userProvidedCompInfix="Comp-V-605_40-A"  negativeSample="3"  negativeGate="Size"  positiveSample="10"  positiveGate="Size/V-605_40-A+"  negativeEdited="1"  positiveEdited="1"  displayed="1"  positiveMedian="24859.767578125"  positiveCV="19.483880997"  negativeMedian="73.212844849"  negativeCV="41.304527283"  separationIndex="600.0929283962" />
             <Parameter parameterName="V-677_20-A"  userProvidedCompInfix="Comp-V-677_20-A"  negativeSample="3"  negativeGate="Size"  positiveSample="11"  positiveGate="Size/V-677_20-A+"  negativeEdited="1"  positiveEdited="1"  displayed="1"  positiveMedian="14583.807617188"  positiveCV="14.605614662"  negativeMedian="19.251905441"  negativeCV="103.35458374"  separationIndex="140.9183336115" />
             <Parameter parameterName="YG-586_15-A"  userProvidedCompInfix="Comp-YG-586_15-A"  negativeSample="3"  negativeGate="Size"  positiveSample="12"  positiveGate="Size/YG-586_15-A+"  negativeEdited="1"  positiveEdited="1"  displayed="1"  positiveMedian="21614.375"  positiveCV="9.21768856"  negativeMedian="30.805706024"  negativeCV="58.355049133"  separationIndex="369.8663545769" />
             <Parameter parameterName="YG-780_60-A"  userProvidedCompInfix="Comp-YG-780_60-A"  negativeSample="3"  negativeGate="Size"  positiveSample="13"  positiveGate="Size/YG-780_60-A+"  negativeEdited="1"  positiveEdited="1"  displayed="1"  positiveMedian="24859.767578125"  positiveCV="16.792160034"  negativeMedian="0"  negativeCV="-0"  separationIndex="NaN" />
           </ParameterList>
           <transforms:spilloverMatrix spectral="0"  prefix="Comp-"  name="Compensation"  editable="0"  color="#bc1900"  version="FlowJo-10.7.2"  status="FINALIZED"  transforms:id="eea90e05-d208-4f86-aa31-650649e2f670"  suffix="" >
             <data-type:parameters>
               <data-type:parameter data-type:name="B-530_30-A"  userProvidedCompInfix="Comp-B-530_30-A" />
               <data-type:parameter data-type:name="R-670_30-A"  userProvidedCompInfix="Comp-R-670_30-A" />
               <data-type:parameter data-type:name="UV-379_28-A"  userProvidedCompInfix="Comp-UV-379_28-A" />
               <data-type:parameter data-type:name="UV-580_20-A"  userProvidedCompInfix="Comp-UV-580_20-A" />
               <data-type:parameter data-type:name="UV-735_30-A"  userProvidedCompInfix="Comp-UV-735_30-A" />
               <data-type:parameter data-type:name="UV-810_40-A"  userProvidedCompInfix="Comp-UV-810_40-A" />
               <data-type:parameter data-type:name="V-450_50-A"  userProvidedCompInfix="Comp-V-450_50-A" />
               <data-type:parameter data-type:name="V-525_50-A"  userProvidedCompInfix="Comp-V-525_50-A" />
               <data-type:parameter data-type:name="V-605_40-A"  userProvidedCompInfix="Comp-V-605_40-A" />
               <data-type:parameter data-type:name="V-677_20-A"  userProvidedCompInfix="Comp-V-677_20-A" />
               <data-type:parameter data-type:name="YG-586_15-A"  userProvidedCompInfix="Comp-YG-586_15-A" />
               <data-type:parameter data-type:name="YG-780_60-A"  userProvidedCompInfix="Comp-YG-780_60-A" />
             </data-type:parameters>
             <transforms:spillover data-type:parameter="B-530_30-A"  userProvidedCompInfix="Comp-B-530_30-A" >
               <transforms:coefficient data-type:parameter="B-530_30-A"  transforms:value="1" />
               <transforms:coefficient data-type:parameter="R-670_30-A"  transforms:value="0.0002370883" />
               <transforms:coefficient data-type:parameter="UV-379_28-A"  transforms:value="0.0002372914" />
               <transforms:coefficient data-type:parameter="UV-580_20-A"  transforms:value="0.020938313" />
               <transforms:coefficient data-type:parameter="UV-735_30-A"  transforms:value="0.0016009528" />
               <transforms:coefficient data-type:parameter="UV-810_40-A"  transforms:value="0.0011263138" />
               <transforms:coefficient data-type:parameter="V-450_50-A"  transforms:value="0.0006570688" />
               <transforms:coefficient data-type:parameter="V-525_50-A"  transforms:value="0.1033573377" />
               <transforms:coefficient data-type:parameter="V-605_40-A"  transforms:value="0.0141565516" />
               <transforms:coefficient data-type:parameter="V-677_20-A"  transforms:value="0.0023732847" />
               <transforms:coefficient data-type:parameter="YG-586_15-A"  transforms:value="0.0000592978" />
               <transforms:coefficient data-type:parameter="YG-780_60-A"  transforms:value="0.0009484044" />
             </transforms:spillover>
             <transforms:spillover data-type:parameter="R-670_30-A"  userProvidedCompInfix="Comp-R-670_30-A" >
               <transforms:coefficient data-type:parameter="B-530_30-A"  transforms:value="0.0010627671" />
               <transforms:coefficient data-type:parameter="R-670_30-A"  transforms:value="1" />
               <transforms:coefficient data-type:parameter="UV-379_28-A"  transforms:value="0.0002126692" />
               <transforms:coefficient data-type:parameter="UV-580_20-A"  transforms:value="0.000159396" />
               <transforms:coefficient data-type:parameter="UV-735_30-A"  transforms:value="0.0187221613" />
               <transforms:coefficient data-type:parameter="UV-810_40-A"  transforms:value="0.0048988471" />
               <transforms:coefficient data-type:parameter="V-450_50-A"  transforms:value="0.0013399951" />
               <transforms:coefficient data-type:parameter="V-525_50-A"  transforms:value="0.0009162447" />
               <transforms:coefficient data-type:parameter="V-605_40-A"  transforms:value="0.0002663248" />
               <transforms:coefficient data-type:parameter="V-677_20-A"  transforms:value="0.0079231668" />
               <transforms:coefficient data-type:parameter="YG-586_15-A"  transforms:value="0.00042522" />
               <transforms:coefficient data-type:parameter="YG-780_60-A"  transforms:value="0.0136242114" />
             </transforms:spillover>
             <transforms:spillover data-type:parameter="UV-379_28-A"  userProvidedCompInfix="Comp-UV-379_28-A" >
               <transforms:coefficient data-type:parameter="B-530_30-A"  transforms:value="0.0001108166" />
               <transforms:coefficient data-type:parameter="R-670_30-A"  transforms:value="0.0000554036" />
               <transforms:coefficient data-type:parameter="UV-379_28-A"  transforms:value="1" />
               <transforms:coefficient data-type:parameter="UV-580_20-A"  transforms:value="0.0039983162" />
               <transforms:coefficient data-type:parameter="UV-735_30-A"  transforms:value="0.000775785" />
               <transforms:coefficient data-type:parameter="UV-810_40-A"  transforms:value="0.0004432448" />
               <transforms:coefficient data-type:parameter="V-450_50-A"  transforms:value="0.0029710354" />
               <transforms:coefficient data-type:parameter="V-525_50-A"  transforms:value="0.0010119347" />
               <transforms:coefficient data-type:parameter="V-605_40-A"  transforms:value="0.0002777659" />
               <transforms:coefficient data-type:parameter="V-677_20-A"  transforms:value="0.0001662435" />
               <transforms:coefficient data-type:parameter="YG-586_15-A"  transforms:value="0.000055428" />
               <transforms:coefficient data-type:parameter="YG-780_60-A"  transforms:value="0.0001108071" />
             </transforms:spillover>
             <transforms:spillover data-type:parameter="UV-580_20-A"  userProvidedCompInfix="Comp-UV-580_20-A" >
               <transforms:coefficient data-type:parameter="B-530_30-A"  transforms:value="0.0452637202" />
               <transforms:coefficient data-type:parameter="R-670_30-A"  transforms:value="0.0001678415" />
               <transforms:coefficient data-type:parameter="UV-379_28-A"  transforms:value="0.2165109896" />
               <transforms:coefficient data-type:parameter="UV-580_20-A"  transforms:value="1" />
               <transforms:coefficient data-type:parameter="UV-735_30-A"  transforms:value="0.0740631575" />
               <transforms:coefficient data-type:parameter="UV-810_40-A"  transforms:value="0.0210059713" />
               <transforms:coefficient data-type:parameter="V-450_50-A"  transforms:value="0.0058694002" />
               <transforms:coefficient data-type:parameter="V-525_50-A"  transforms:value="0.0157547515" />
               <transforms:coefficient data-type:parameter="V-605_40-A"  transforms:value="0.0355791152" />
               <transforms:coefficient data-type:parameter="V-677_20-A"  transforms:value="0.0058875048" />
               <transforms:coefficient data-type:parameter="YG-586_15-A"  transforms:value="0.322663739" />
               <transforms:coefficient data-type:parameter="YG-780_60-A"  transforms:value="0.0025181699" />
             </transforms:spillover>
             <transforms:spillover data-type:parameter="UV-735_30-A"  userProvidedCompInfix="Comp-UV-735_30-A" >
               <transforms:coefficient data-type:parameter="B-530_30-A"  transforms:value="0.0001272884" />
               <transforms:coefficient data-type:parameter="R-670_30-A"  transforms:value="0.0014326139" />
               <transforms:coefficient data-type:parameter="UV-379_28-A"  transforms:value="0.0394731124" />
               <transforms:coefficient data-type:parameter="UV-580_20-A"  transforms:value="0.0008915269" />
               <transforms:coefficient data-type:parameter="UV-735_30-A"  transforms:value="1" />
               <transforms:coefficient data-type:parameter="UV-810_40-A"  transforms:value="0.3866636555" />
               <transforms:coefficient data-type:parameter="V-450_50-A"  transforms:value="0.0014798443" />
               <transforms:coefficient data-type:parameter="V-525_50-A"  transforms:value="0.0006782611" />
               <transforms:coefficient data-type:parameter="V-605_40-A"  transforms:value="0.0002552745" />
               <transforms:coefficient data-type:parameter="V-677_20-A"  transforms:value="0.000350117" />
               <transforms:coefficient data-type:parameter="YG-586_15-A"  transforms:value="0.0000318328" />
               <transforms:coefficient data-type:parameter="YG-780_60-A"  transforms:value="0.0030297767" />
             </transforms:spillover>
             <transforms:spillover data-type:parameter="UV-810_40-A"  userProvidedCompInfix="Comp-UV-810_40-A" >
               <transforms:coefficient data-type:parameter="B-530_30-A"  transforms:value="0.0001276864" />
               <transforms:coefficient data-type:parameter="R-670_30-A"  transforms:value="0.0001702335" />
               <transforms:coefficient data-type:parameter="UV-379_28-A"  transforms:value="0.0968927581" />
               <transforms:coefficient data-type:parameter="UV-580_20-A"  transforms:value="0.0024725243" />
               <transforms:coefficient data-type:parameter="UV-735_30-A"  transforms:value="0.0199246662" />
               <transforms:coefficient data-type:parameter="UV-810_40-A"  transforms:value="1" />
               <transforms:coefficient data-type:parameter="V-450_50-A"  transforms:value="0.0021956059" />
               <transforms:coefficient data-type:parameter="V-525_50-A"  transforms:value="0.0010804931" />
               <transforms:coefficient data-type:parameter="V-605_40-A"  transforms:value="0.00029874" />
               <transforms:coefficient data-type:parameter="V-677_20-A"  transforms:value="0.0001702684" />
               <transforms:coefficient data-type:parameter="YG-586_15-A"  transforms:value="0.0001277357" />
               <transforms:coefficient data-type:parameter="YG-780_60-A"  transforms:value="0.002214514" />
             </transforms:spillover>
             <transforms:spillover data-type:parameter="V-450_50-A"  userProvidedCompInfix="Comp-V-450_50-A" >
               <transforms:coefficient data-type:parameter="B-530_30-A"  transforms:value="0.0002447112" />
               <transforms:coefficient data-type:parameter="R-670_30-A"  transforms:value="0.0004893822" />
               <transforms:coefficient data-type:parameter="UV-379_28-A"  transforms:value="0.0002448927" />
               <transforms:coefficient data-type:parameter="UV-580_20-A"  transforms:value="0.0028571671" />
               <transforms:coefficient data-type:parameter="UV-735_30-A"  transforms:value="0.0007341501" />
               <transforms:coefficient data-type:parameter="UV-810_40-A"  transforms:value="0.002529229" />
               <transforms:coefficient data-type:parameter="V-450_50-A"  transforms:value="1" />
               <transforms:coefficient data-type:parameter="V-525_50-A"  transforms:value="0.1915239654" />
               <transforms:coefficient data-type:parameter="V-605_40-A"  transforms:value="0.0136143771" />
               <transforms:coefficient data-type:parameter="V-677_20-A"  transforms:value="0.002366974" />
               <transforms:coefficient data-type:parameter="YG-586_15-A"  transforms:value="0.0000815987" />
               <transforms:coefficient data-type:parameter="YG-780_60-A"  transforms:value="0.0007340775" />
             </transforms:spillover>
             <transforms:spillover data-type:parameter="V-525_50-A"  userProvidedCompInfix="Comp-V-525_50-A" >
               <transforms:coefficient data-type:parameter="B-530_30-A"  transforms:value="0.0034191927" />
               <transforms:coefficient data-type:parameter="R-670_30-A"  transforms:value="0.0077393005" />
               <transforms:coefficient data-type:parameter="UV-379_28-A"  transforms:value="-0.0054714746" />
               <transforms:coefficient data-type:parameter="UV-580_20-A"  transforms:value="0.1156383922" />
               <transforms:coefficient data-type:parameter="UV-735_30-A"  transforms:value="0.0295526591" />
               <transforms:coefficient data-type:parameter="UV-810_40-A"  transforms:value="0.0118453234" />
               <transforms:coefficient data-type:parameter="V-450_50-A"  transforms:value="0.1002465295" />
               <transforms:coefficient data-type:parameter="V-525_50-A"  transforms:value="1" />
               <transforms:coefficient data-type:parameter="V-605_40-A"  transforms:value="0.3789617471" />
               <transforms:coefficient data-type:parameter="V-677_20-A"  transforms:value="0.0822191667" />
               <transforms:coefficient data-type:parameter="YG-586_15-A"  transforms:value="0.0029586275" />
               <transforms:coefficient data-type:parameter="YG-780_60-A"  transforms:value="0.0036406533" />
             </transforms:spillover>
             <transforms:spillover data-type:parameter="V-605_40-A"  userProvidedCompInfix="Comp-V-605_40-A" >
               <transforms:coefficient data-type:parameter="B-530_30-A"  transforms:value="0.000155348" />
               <transforms:coefficient data-type:parameter="R-670_30-A"  transforms:value="0.0009320846" />
               <transforms:coefficient data-type:parameter="UV-379_28-A"  transforms:value="0.0008813222" />
               <transforms:coefficient data-type:parameter="UV-580_20-A"  transforms:value="0.0573082833" />
               <transforms:coefficient data-type:parameter="UV-735_30-A"  transforms:value="0.1256962785" />
               <transforms:coefficient data-type:parameter="UV-810_40-A"  transforms:value="0.0399294984" />
               <transforms:coefficient data-type:parameter="V-450_50-A"  transforms:value="0.1146624696" />
               <transforms:coefficient data-type:parameter="V-525_50-A"  transforms:value="0.0078822465" />
               <transforms:coefficient data-type:parameter="V-605_40-A"  transforms:value="1" />
               <transforms:coefficient data-type:parameter="V-677_20-A"  transforms:value="0.3477495294" />
               <transforms:coefficient data-type:parameter="YG-586_15-A"  transforms:value="0.1185341001" />
               <transforms:coefficient data-type:parameter="YG-780_60-A"  transforms:value="0.0118664367" />
             </transforms:spillover>
             <transforms:spillover data-type:parameter="V-677_20-A"  userProvidedCompInfix="Comp-V-677_20-A" >
               <transforms:coefficient data-type:parameter="B-530_30-A"  transforms:value="0.0002643776" />
               <transforms:coefficient data-type:parameter="R-670_30-A"  transforms:value="0.1437811253" />
               <transforms:coefficient data-type:parameter="UV-379_28-A"  transforms:value="0.0007938516" />
               <transforms:coefficient data-type:parameter="UV-580_20-A"  transforms:value="0.0019396135" />
               <transforms:coefficient data-type:parameter="UV-735_30-A"  transforms:value="0.3416511272" />
               <transforms:coefficient data-type:parameter="UV-810_40-A"  transforms:value="0.0917334318" />
               <transforms:coefficient data-type:parameter="V-450_50-A"  transforms:value="0.2141567442" />
               <transforms:coefficient data-type:parameter="V-525_50-A"  transforms:value="0.0152086512" />
               <transforms:coefficient data-type:parameter="V-605_40-A"  transforms:value="0.2553494182" />
               <transforms:coefficient data-type:parameter="V-677_20-A"  transforms:value="1" />
               <transforms:coefficient data-type:parameter="YG-586_15-A"  transforms:value="0.0010581264" />
               <transforms:coefficient data-type:parameter="YG-780_60-A"  transforms:value="0.0096342962" />
             </transforms:spillover>
             <transforms:spillover data-type:parameter="YG-586_15-A"  userProvidedCompInfix="Comp-YG-586_15-A" >
               <transforms:coefficient data-type:parameter="B-530_30-A"  transforms:value="0.0110584377" />
               <transforms:coefficient data-type:parameter="R-670_30-A"  transforms:value="0.0002378477" />
               <transforms:coefficient data-type:parameter="UV-379_28-A"  transforms:value="0.0003570963" />
               <transforms:coefficient data-type:parameter="UV-580_20-A"  transforms:value="0.2649304432" />
               <transforms:coefficient data-type:parameter="UV-735_30-A"  transforms:value="0.0174384216" />
               <transforms:coefficient data-type:parameter="UV-810_40-A"  transforms:value="0.0049449505" />
               <transforms:coefficient data-type:parameter="V-450_50-A"  transforms:value="0.0019211446" />
               <transforms:coefficient data-type:parameter="V-525_50-A"  transforms:value="0.0061663147" />
               <transforms:coefficient data-type:parameter="V-605_40-A"  transforms:value="0.1663382385" />
               <transforms:coefficient data-type:parameter="V-677_20-A"  transforms:value="0.0270644451" />
               <transforms:coefficient data-type:parameter="YG-586_15-A"  transforms:value="1" />
               <transforms:coefficient data-type:parameter="YG-780_60-A"  transforms:value="0.0076436408" />
             </transforms:spillover>
             <transforms:spillover data-type:parameter="YG-780_60-A"  userProvidedCompInfix="Comp-YG-780_60-A" >
               <transforms:coefficient data-type:parameter="B-530_30-A"  transforms:value="0.003153798" />
               <transforms:coefficient data-type:parameter="R-670_30-A"  transforms:value="0.0005162685" />
               <transforms:coefficient data-type:parameter="UV-379_28-A"  transforms:value="0.0002066793" />
               <transforms:coefficient data-type:parameter="UV-580_20-A"  transforms:value="0.0027401915" />
               <transforms:coefficient data-type:parameter="UV-735_30-A"  transforms:value="0.0484900046" />
               <transforms:coefficient data-type:parameter="UV-810_40-A"  transforms:value="0.5535200699" />
               <transforms:coefficient data-type:parameter="V-450_50-A"  transforms:value="0.0008849109" />
               <transforms:coefficient data-type:parameter="V-525_50-A"  transforms:value="0.001153002" />
               <transforms:coefficient data-type:parameter="V-605_40-A"  transforms:value="0.0027515125" />
               <transforms:coefficient data-type:parameter="V-677_20-A"  transforms:value="0.0008780026" />
               <transforms:coefficient data-type:parameter="YG-586_15-A"  transforms:value="0.025301588" />
               <transforms:coefficient data-type:parameter="YG-780_60-A"  transforms:value="1" />
             </transforms:spillover>
             <SSM isCalculated="1" >
               <Parameters>
                 <Parameter name="B-530_30-A"  description=""  index="0" />
                 <Parameter name="R-670_30-A"  description=""  index="1" />
                 <Parameter name="UV-379_28-A"  description=""  index="2" />
                 <Parameter name="UV-580_20-A"  description=""  index="3" />
                 <Parameter name="UV-735_30-A"  description=""  index="4" />
                 <Parameter name="UV-810_40-A"  description=""  index="5" />
                 <Parameter name="V-450_50-A"  description=""  index="6" />
                 <Parameter name="V-525_50-A"  description=""  index="7" />
                 <Parameter name="V-605_40-A"  description=""  index="8" />
                 <Parameter name="V-677_20-A"  description=""  index="9" />
                 <Parameter name="YG-586_15-A"  description=""  index="10" />
                 <Parameter name="YG-780_60-A"  description=""  index="11" />
               </Parameters>
               <Coefficients>
                 <coeff row="0"  col="0"  value="0" />
                 <coeff row="0"  col="1"  value="0.0418294" />
                 <coeff row="0"  col="2"  value="0.0842241" />
                 <coeff row="0"  col="3"  value="0.292833" />
                 <coeff row="0"  col="4"  value="0.0799549" />
                 <coeff row="0"  col="5"  value="0.127905" />
                 <coeff row="0"  col="6"  value="0" />
                 <coeff row="0"  col="7"  value="0.456257" />
                 <coeff row="0"  col="8"  value="0.25527" />
                 <coeff row="0"  col="9"  value="0.110346" />
                 <coeff row="0"  col="10"  value="0.104771" />
                 <coeff row="0"  col="11"  value="0.110671" />
                 <coeff row="1"  col="0"  value="0.0715232" />
                 <coeff row="1"  col="1"  value="0" />
                 <coeff row="1"  col="2"  value="0.0445316" />
                 <coeff row="1"  col="3"  value="0" />
                 <coeff row="1"  col="4"  value="0.414512" />
                 <coeff row="1"  col="5"  value="0.281342" />
                 <coeff row="1"  col="6"  value="0" />
                 <coeff row="1"  col="7"  value="0" />
                 <coeff row="1"  col="8"  value="0" />
                 <coeff row="1"  col="9"  value="0.208451" />
                 <coeff row="1"  col="10"  value="0.0474787" />
                 <coeff row="1"  col="11"  value="0.169233" />
                 <coeff row="2"  col="0"  value="0.0405" />
                 <coeff row="2"  col="1"  value="0" />
                 <coeff row="2"  col="2"  value="0" />
                 <coeff row="2"  col="3"  value="0.09249" />
                 <coeff row="2"  col="4"  value="0.0959188" />
                 <coeff row="2"  col="5"  value="0.149877" />
                 <coeff row="2"  col="6"  value="0" />
                 <coeff row="2"  col="7"  value="0.075251" />
                 <coeff row="2"  col="8"  value="0.0554103" />
                 <coeff row="2"  col="9"  value="0" />
                 <coeff row="2"  col="10"  value="0" />
                 <coeff row="2"  col="11"  value="0.0348116" />
                 <coeff row="3"  col="0"  value="0.527671" />
                 <coeff row="3"  col="1"  value="0" />
                 <coeff row="3"  col="2"  value="1.17907" />
                 <coeff row="3"  col="3"  value="0" />
                 <coeff row="3"  col="4"  value="0.68571" />
                 <coeff row="3"  col="5"  value="0.546747" />
                 <coeff row="3"  col="6"  value="0" />
                 <coeff row="3"  col="7"  value="0.0144024" />
                 <coeff row="3"  col="8"  value="0.353404" />
                 <coeff row="3"  col="9"  value="0.179944" />
                 <coeff row="3"  col="10"  value="2.8069" />
                 <coeff row="3"  col="11"  value="0.0927469" />
                 <coeff row="4"  col="0"  value="0.000468746" />
                 <coeff row="4"  col="1"  value="0.082932" />
                 <coeff row="4"  col="2"  value="0.420955" />
                 <coeff row="4"  col="3"  value="0.0596737" />
                 <coeff row="4"  col="4"  value="0" />
                 <coeff row="4"  col="5"  value="2.23129" />
                 <coeff row="4"  col="6"  value="0.0539182" />
                 <coeff row="4"  col="7"  value="0.0567798" />
                 <coeff row="4"  col="8"  value="0" />
                 <coeff row="4"  col="9"  value="0.000669461" />
                 <coeff row="4"  col="10"  value="0.0368036" />
                 <coeff row="4"  col="11"  value="0.0959694" />
                 <coeff row="5"  col="0"  value="0.0354495" />
                 <coeff row="5"  col="1"  value="0.0354433" />
                 <coeff row="5"  col="2"  value="0.622379" />
                 <coeff row="5"  col="3"  value="0.0553037" />
                 <coeff row="5"  col="4"  value="0.402794" />
                 <coeff row="5"  col="5"  value="0" />
                 <coeff row="5"  col="6"  value="0" />
                 <coeff row="5"  col="7"  value="0" />
                 <coeff row="5"  col="8"  value="0.0485004" />
                 <coeff row="5"  col="9"  value="0" />
                 <coeff row="5"  col="10"  value="0" />
                 <coeff row="5"  col="11"  value="0.0937736" />
                 <coeff row="6"  col="0"  value="0.000749219" />
                 <coeff row="6"  col="1"  value="0.0708478" />
                 <coeff row="6"  col="2"  value="0" />
                 <coeff row="6"  col="3"  value="0.0765213" />
                 <coeff row="6"  col="4"  value="0" />
                 <coeff row="6"  col="5"  value="0.18152" />
                 <coeff row="6"  col="6"  value="0" />
                 <coeff row="6"  col="7"  value="0.426546" />
                 <coeff row="6"  col="8"  value="0.247065" />
                 <coeff row="6"  col="9"  value="0.110629" />
                 <coeff row="6"  col="10"  value="0" />
                 <coeff row="6"  col="11"  value="0.0613536" />
                 <coeff row="7"  col="0"  value="0" />
                 <coeff row="7"  col="1"  value="0.315359" />
                 <coeff row="7"  col="2"  value="0" />
                 <coeff row="7"  col="3"  value="0.741453" />
                 <coeff row="7"  col="4"  value="0.581003" />
                 <coeff row="7"  col="5"  value="0.478954" />
                 <coeff row="7"  col="6"  value="0" />
                 <coeff row="7"  col="7"  value="0" />
                 <coeff row="7"  col="8"  value="0.992653" />
                 <coeff row="7"  col="9"  value="0.552975" />
                 <coeff row="7"  col="10"  value="0.282576" />
                 <coeff row="7"  col="11"  value="0.160403" />
                 <coeff row="8"  col="0"  value="0.0391016" />
                 <coeff row="8"  col="1"  value="0.192097" />
                 <coeff row="8"  col="2"  value="0.188514" />
                 <coeff row="8"  col="3"  value="0.627986" />
                 <coeff row="8"  col="4"  value="1.46514" />
                 <coeff row="8"  col="5"  value="0.776962" />
                 <coeff row="8"  col="6"  value="0.672123" />
                 <coeff row="8"  col="7"  value="0" />
                 <coeff row="8"  col="8"  value="0" />
                 <coeff row="8"  col="9"  value="1.23513" />
                 <coeff row="8"  col="10"  value="0.982583" />
                 <coeff row="8"  col="11"  value="0.167072" />
                 <coeff row="9"  col="0"  value="0.0509907" />
                 <coeff row="9"  col="1"  value="1.11321" />
                 <coeff row="9"  col="2"  value="0.12042" />
                 <coeff row="9"  col="3"  value="0.0795369" />
                 <coeff row="9"  col="4"  value="2.64596" />
                 <coeff row="9"  col="5"  value="1.22059" />
                 <coeff row="9"  col="6"  value="0.755804" />
                 <coeff row="9"  col="7"  value="0.135146" />
                 <coeff row="9"  col="8"  value="0.94412" />
                 <coeff row="9"  col="9"  value="0" />
                 <coeff row="9"  col="10"  value="0.109023" />
                 <coeff row="9"  col="11"  value="0.147281" />
                 <coeff row="10"  col="0"  value="0.156511" />
                 <coeff row="10"  col="1"  value="0.0757487" />
                 <coeff row="10"  col="2"  value="0.502658" />
                 <coeff row="10"  col="3"  value="2.03148" />
                 <coeff row="10"  col="4"  value="0.362541" />
                 <coeff row="10"  col="5"  value="0.33756" />
                 <coeff row="10"  col="6"  value="0.00531464" />
                 <coeff row="10"  col="7"  value="0" />
                 <coeff row="10"  col="8"  value="0.922367" />
                 <coeff row="10"  col="9"  value="0.408234" />
                 <coeff row="10"  col="10"  value="0" />
                 <coeff row="10"  col="11"  value="0.141035" />
                 <coeff row="11"  col="0"  value="0.0705133" />
                 <coeff row="11"  col="1"  value="0.0704958" />
                 <coeff row="11"  col="2"  value="0.993283" />
                 <coeff row="11"  col="3"  value="0.101339" />
                 <coeff row="11"  col="4"  value="0.782892" />
                 <coeff row="11"  col="5"  value="7.9854" />
                 <coeff row="11"  col="6"  value="0" />
                 <coeff row="11"  col="7"  value="0.0722419" />
                 <coeff row="11"  col="8"  value="0.0945884" />
                 <coeff row="11"  col="9"  value="0.088063" />
                 <coeff row="11"  col="10"  value="0.395152" />
                 <coeff row="11"  col="11"  value="0" />
               </Coefficients>
             </SSM>
             <DSSM isCalculated="1" >
               <Parameters>
                 <Parameter name="B-530_30-A"  description=""  index="0" />
                 <Parameter name="R-670_30-A"  description=""  index="1" />
                 <Parameter name="UV-379_28-A"  description=""  index="2" />
                 <Parameter name="UV-580_20-A"  description=""  index="3" />
                 <Parameter name="UV-735_30-A"  description=""  index="4" />
                 <Parameter name="UV-810_40-A"  description=""  index="5" />
                 <Parameter name="V-450_50-A"  description=""  index="6" />
                 <Parameter name="V-525_50-A"  description=""  index="7" />
                 <Parameter name="V-605_40-A"  description=""  index="8" />
                 <Parameter name="V-677_20-A"  description=""  index="9" />
                 <Parameter name="YG-586_15-A"  description=""  index="10" />
                 <Parameter name="YG-780_60-A"  description=""  index="11" />
               </Parameters>
               <Coefficients>
                 <coeff row="0"  col="0"  value="0" />
                 <coeff row="0"  col="1"  value="6.15532" />
                 <coeff row="0"  col="2"  value="12.3938" />
                 <coeff row="0"  col="3"  value="43.0913" />
                 <coeff row="0"  col="4"  value="11.7656" />
                 <coeff row="0"  col="5"  value="18.8217" />
                 <coeff row="0"  col="6"  value="0" />
                 <coeff row="0"  col="7"  value="67.1396" />
                 <coeff row="0"  col="8"  value="37.5638" />
                 <coeff row="0"  col="9"  value="16.2377" />
                 <coeff row="0"  col="10"  value="15.4174" />
                 <coeff row="0"  col="11"  value="16.2856" />
                 <coeff row="1"  col="0"  value="11.1174" />
                 <coeff row="1"  col="1"  value="0" />
                 <coeff row="1"  col="2"  value="6.92189" />
                 <coeff row="1"  col="3"  value="0" />
                 <coeff row="1"  col="4"  value="64.4308" />
                 <coeff row="1"  col="5"  value="43.7311" />
                 <coeff row="1"  col="6"  value="0" />
                 <coeff row="1"  col="7"  value="0" />
                 <coeff row="1"  col="8"  value="0" />
                 <coeff row="1"  col="9"  value="32.4011" />
                 <coeff row="1"  col="10"  value="7.37998" />
                 <coeff row="1"  col="11"  value="26.3052" />
                 <coeff row="2"  col="0"  value="6.15639" />
                 <coeff row="2"  col="1"  value="0" />
                 <coeff row="2"  col="2"  value="0" />
                 <coeff row="2"  col="3"  value="14.0594" />
                 <coeff row="2"  col="4"  value="14.5806" />
                 <coeff row="2"  col="5"  value="22.7828" />
                 <coeff row="2"  col="6"  value="0" />
                 <coeff row="2"  col="7"  value="11.4389" />
                 <coeff row="2"  col="8"  value="8.4229" />
                 <coeff row="2"  col="9"  value="0" />
                 <coeff row="2"  col="10"  value="0" />
                 <coeff row="2"  col="11"  value="5.29169" />
                 <coeff row="3"  col="0"  value="65.3117" />
                 <coeff row="3"  col="1"  value="0" />
                 <coeff row="3"  col="2"  value="145.938" />
                 <coeff row="3"  col="3"  value="0" />
                 <coeff row="3"  col="4"  value="84.8727" />
                 <coeff row="3"  col="5"  value="67.6728" />
                 <coeff row="3"  col="6"  value="0" />
                 <coeff row="3"  col="7"  value="1.78264" />
                 <coeff row="3"  col="8"  value="43.7421" />
                 <coeff row="3"  col="9"  value="22.2723" />
                 <coeff row="3"  col="10"  value="347.42" />
                 <coeff row="3"  col="11"  value="11.4796" />
                 <coeff row="4"  col="0"  value="0.0940356" />
                 <coeff row="4"  col="1"  value="16.6371" />
                 <coeff row="4"  col="2"  value="84.4483" />
                 <coeff row="4"  col="3"  value="11.9712" />
                 <coeff row="4"  col="4"  value="0" />
                 <coeff row="4"  col="5"  value="447.621" />
                 <coeff row="4"  col="6"  value="10.8166" />
                 <coeff row="4"  col="7"  value="11.3907" />
                 <coeff row="4"  col="8"  value="0" />
                 <coeff row="4"  col="9"  value="0.134301" />
                 <coeff row="4"  col="10"  value="7.38322" />
                 <coeff row="4"  col="11"  value="19.2525" />
                 <coeff row="5"  col="0"  value="6.15639" />
                 <coeff row="5"  col="1"  value="6.15532" />
                 <coeff row="5"  col="2"  value="108.086" />
                 <coeff row="5"  col="3"  value="9.60441" />
                 <coeff row="5"  col="4"  value="69.9519" />
                 <coeff row="5"  col="5"  value="0" />
                 <coeff row="5"  col="6"  value="0" />
                 <coeff row="5"  col="7"  value="0" />
                 <coeff row="5"  col="8"  value="8.4229" />
                 <coeff row="5"  col="9"  value="0" />
                 <coeff row="5"  col="10"  value="0" />
                 <coeff row="5"  col="11"  value="16.2853" />
                 <coeff row="6"  col="0"  value="0.0940356" />
                 <coeff row="6"  col="1"  value="8.89221" />
                 <coeff row="6"  col="2"  value="0" />
                 <coeff row="6"  col="3"  value="9.6043" />
                 <coeff row="6"  col="4"  value="0" />
                 <coeff row="6"  col="5"  value="22.7828" />
                 <coeff row="6"  col="6"  value="0" />
                 <coeff row="6"  col="7"  value="53.5364" />
                 <coeff row="6"  col="8"  value="31.0095" />
                 <coeff row="6"  col="9"  value="13.8852" />
                 <coeff row="6"  col="10"  value="0" />
                 <coeff row="6"  col="11"  value="7.70058" />
                 <coeff row="7"  col="0"  value="0" />
                 <coeff row="7"  col="1"  value="23.6711" />
                 <coeff row="7"  col="2"  value="0" />
                 <coeff row="7"  col="3"  value="55.6539" />
                 <coeff row="7"  col="4"  value="43.6104" />
                 <coeff row="7"  col="5"  value="35.9506" />
                 <coeff row="7"  col="6"  value="0" />
                 <coeff row="7"  col="7"  value="0" />
                 <coeff row="7"  col="8"  value="74.5091" />
                 <coeff row="7"  col="9"  value="41.5067" />
                 <coeff row="7"  col="10"  value="21.2104" />
                 <coeff row="7"  col="11"  value="12.0399" />
                 <coeff row="8"  col="0"  value="6.15639" />
                 <coeff row="8"  col="1"  value="30.2448" />
                 <coeff row="8"  col="2"  value="29.6807" />
                 <coeff row="8"  col="3"  value="98.8737" />
                 <coeff row="8"  col="4"  value="230.681" />
                 <coeff row="8"  col="5"  value="122.329" />
                 <coeff row="8"  col="6"  value="105.823" />
                 <coeff row="8"  col="7"  value="0" />
                 <coeff row="8"  col="8"  value="0" />
                 <coeff row="8"  col="9"  value="194.466" />
                 <coeff row="8"  col="10"  value="154.704" />
                 <coeff row="8"  col="11"  value="26.3047" />
                 <coeff row="9"  col="0"  value="6.15727" />
                 <coeff row="9"  col="1"  value="134.423" />
                 <coeff row="9"  col="2"  value="14.5411" />
                 <coeff row="9"  col="3"  value="9.6043" />
                 <coeff row="9"  col="4"  value="319.507" />
                 <coeff row="9"  col="5"  value="147.389" />
                 <coeff row="9"  col="6"  value="91.2655" />
                 <coeff row="9"  col="7"  value="16.3192" />
                 <coeff row="9"  col="8"  value="114.005" />
                 <coeff row="9"  col="9"  value="0" />
                 <coeff row="9"  col="10"  value="13.1648" />
                 <coeff row="9"  col="11"  value="17.7846" />
                 <coeff row="10"  col="0"  value="22.9663" />
                 <coeff row="10"  col="1"  value="11.1153" />
                 <coeff row="10"  col="2"  value="73.7599" />
                 <coeff row="10"  col="3"  value="298.099" />
                 <coeff row="10"  col="4"  value="53.1992" />
                 <coeff row="10"  col="5"  value="49.5335" />
                 <coeff row="10"  col="6"  value="0.779868" />
                 <coeff row="10"  col="7"  value="0" />
                 <coeff row="10"  col="8"  value="135.348" />
                 <coeff row="10"  col="9"  value="59.9041" />
                 <coeff row="10"  col="10"  value="0" />
                 <coeff row="10"  col="11"  value="20.6954" />
                 <coeff row="11"  col="0"  value="11.1181" />
                 <coeff row="11"  col="1"  value="11.1153" />
                 <coeff row="11"  col="2"  value="156.615" />
                 <coeff row="11"  col="3"  value="15.9786" />
                 <coeff row="11"  col="4"  value="123.442" />
                 <coeff row="11"  col="5"  value="1259.09" />
                 <coeff row="11"  col="6"  value="0" />
                 <coeff row="11"  col="7"  value="11.3907" />
                 <coeff row="11"  col="8"  value="14.9141" />
                 <coeff row="11"  col="9"  value="13.8852" />
                 <coeff row="11"  col="10"  value="62.3052" />
                 <coeff row="11"  col="11"  value="0" />
               </Coefficients>
             </DSSM>
           </transforms:spilloverMatrix>
         </Compensation>
       </Subpopulations>
       <Group name="Compensation"  live="1"  role="ws.group.dlog.compensation"  key=""  synchronized="0"  foreground="#bc1900"  fontStyle="bold" >
         <Criteria>
           <Criterion connector="And"  keyword="$FIL"  function="Contains"  value="comp" />
           <Criterion connector="Or"  keyword="$FIL"  function="Contains"  value="unstained" />
         </Criteria>
         <SampleRefs>
           <SampleRef sampleID="1" />
           <SampleRef sampleID="2" />
           <SampleRef sampleID="4" />
           <SampleRef sampleID="5" />
           <SampleRef sampleID="6" />
           <SampleRef sampleID="7" />
           <SampleRef sampleID="3" />
           <SampleRef sampleID="8" />
           <SampleRef sampleID="9" />
           <SampleRef sampleID="10" />
           <SampleRef sampleID="11" />
           <SampleRef sampleID="12" />
           <SampleRef sampleID="13" />
           <SampleRef sampleID="14" />
         </SampleRefs>
         <Keywords/>
       </Group>
     </GroupNode>
     <GroupNode name="LUNG"  annotation=""  owningGroup="LUNG"  expanded="1"  sortPriority="10"  count="-1" >
       <Graph smoothing="13"  backColor="#ffffff"  foreColor="#000000"  type="Pseudocolor"  fast="1" >
         <Axis dimension="x"  name=""  label=""  auto="auto" />
         <Axis dimension="y"  name=""  label=""  auto="auto" />
         <GraphSettings level="5%"  smoothingHighResolution="1"  contourHighResolution="1"  histogramSmoothingCount="0"  graphResolution="256"  showOutliers="0"  drawLargeDots="1"  dotsToDraw="8000"  tint="le.chartfill.tinted.40"  lineWeight="le.lineweight.normal"  lineStyle="le.linestyle.solid" />
         <GraphEnvironment showGrid="0"  showAxes="tnlTNL"  showGates="1"  showFreqOnPlots="1"  showGateNameOnPlots="1"  showMedians="0"  showUncomped="0"  addEventParam="0"  lastYAxisName="" >
           <TextTraits font="SansSerif"  size="11"  name="Labels"  style="plain"  color="#000000"  background="#00ffffff"  just="left" />
           <TextTraits font="SansSerif"  size="11"  name="LayoutGates"  style="plain"  color="#000000"  background="#00ffffff"  just="left" />
           <TextTraits font="SansSerif"  size="9"  name="Numbers"  style="plain"  color="#000000"  background="#00ffffff"  just="left" />
           <TextTraits font="SansSerif"  size="9"  name="Legend"  style="plain"  color="#000000"  background="#00ffffff"  just="left" />
           <WindowPosition x="0"  y="0"  width="0"  height="0"  displayed="0"  panelState="" />
         </GraphEnvironment>
       </Graph>
       <Subpopulations>
         <Population name="Lymphocytes"  annotation=""  owningGroup="LUNG"  expanded="1"  sortPriority="10"  count="267460" >
           <Graph smoothing="0"  backColor="#ffffff"  foreColor="#000000"  heatMapStatParameter="Comp-B-530_30-A"  type="Pseudocolor"  fast="1" >
             <Axis dimension="x"  name="SSC-A"  label=""  auto="auto" />
             <Axis dimension="y"  name="SSC-H"  label=""  auto="auto" />
             <GraphSettings level="5%"  smoothingHighResolution="1"  contourHighResolution="1"  histogramSmoothingCount="0"  graphResolution="256"  showOutliers="0"  drawLargeDots="1"  dotsToDraw="8000"  tint="le.chartfill.tinted.40"  lineWeight="le.lineweight.normal"  lineStyle="le.linestyle.solid" />
             <GraphEnvironment showGrid="0"  showAxes="tnlTNL"  showGates="1"  showFreqOnPlots="1"  showGateNameOnPlots="1"  showMedians="0"  showUncomped="0"  addEventParam="0"  lastYAxisName="" >
               <TextTraits font="SansSerif"  size="11"  name="Labels"  style="plain"  color="#000000"  background="#00ffffff"  just="left" />
               <TextTraits font="SansSerif"  size="11"  name="LayoutGates"  style="plain"  color="#000000"  background="#00ffffff"  just="left" />
               <TextTraits font="SansSerif"  size="9"  name="Numbers"  style="plain"  color="#000000"  background="#00ffffff"  just="left" />
               <TextTraits font="SansSerif"  size="9"  name="Legend"  style="plain"  color="#000000"  background="#00ffffff"  just="left" />
               <WindowPosition x="620"  y="25"  width="390"  height="696"  displayed="1"  panelState="+--" />
             </GraphEnvironment>
           </Graph>
           <Gate gating:id="ID911675583" >
             <gating:PolygonGate eventsInside="1"  annoOffsetX="-11"  annoOffsetY="-105"  tint="#000000"  isTinted="0"  lineWeight="Normal"  userDefined="1"  quadId="-1"  gateResolution="256" >
               <gating:dimension>
                 <data-type:fcs-dimension data-type:name="FSC-A" />
               </gating:dimension>
               <gating:dimension>
                 <data-type:fcs-dimension data-type:name="FSC-H" />
               </gating:dimension>
               <gating:vertex>
                 <gating:coordinate data-type:value="245630.9921259843" />
                 <gating:coordinate data-type:value="214768.578313253" />
               </gating:vertex>
               <gating:vertex>
                 <gating:coordinate data-type:value="256983.6850393701" />
                 <gating:coordinate data-type:value="183184.9638554217" />
               </gating:vertex>
               <gating:vertex>
                 <gating:coordinate data-type:value="14448.8818897638" />
                 <gating:coordinate data-type:value="3158.3614457831" />
               </gating:vertex>
               <gating:vertex>
                 <gating:coordinate data-type:value="5160.3149606299" />
                 <gating:coordinate data-type:value="9475.0843373494" />
               </gating:vertex>
               <gating:vertex>
                 <gating:coordinate data-type:value="11352.6929133858" />
                 <gating:coordinate data-type:value="25266.8915662651" />
               </gating:vertex>
             </gating:PolygonGate>
           </Gate>
           <Subpopulations>
             <Population name="Single Cells"  annotation=""  owningGroup="LUNG"  expanded="1"  sortPriority="10"  count="182407" >
               <Graph smoothing="0"  backColor="#ffffff"  foreColor="#000000"  heatMapStatParameter="Comp-B-530_30-A"  type="Pseudocolor"  fast="1" >
                 <Axis dimension="x"  name="FSC-A"  label=""  auto="auto" />
                 <Axis dimension="y"  name="SSC-A"  label=""  auto="auto" />
                 <GraphSettings level="5%"  smoothingHighResolution="1"  contourHighResolution="1"  histogramSmoothingCount="0"  graphResolution="256"  showOutliers="0"  drawLargeDots="1"  dotsToDraw="8000"  tint="le.chartfill.tinted.40"  lineWeight="le.lineweight.normal"  lineStyle="le.linestyle.solid" />
                 <GraphEnvironment showGrid="0"  showAxes="tnlTNL"  showGates="1"  showFreqOnPlots="1"  showGateNameOnPlots="1"  showMedians="0"  showUncomped="0"  addEventParam="0"  lastYAxisName="" >
                   <TextTraits font="SansSerif"  size="11"  name="Labels"  style="plain"  color="#000000"  background="#00ffffff"  just="left" />
                   <TextTraits font="SansSerif"  size="11"  name="LayoutGates"  style="plain"  color="#000000"  background="#00ffffff"  just="left" />
                   <TextTraits font="SansSerif"  size="9"  name="Numbers"  style="plain"  color="#000000"  background="#00ffffff"  just="left" />
                   <TextTraits font="SansSerif"  size="9"  name="Legend"  style="plain"  color="#000000"  background="#00ffffff"  just="left" />
                   <WindowPosition x="620"  y="25"  width="390"  height="696"  displayed="1"  panelState="+--" />
                 </GraphEnvironment>
               </Graph>
               <Gate gating:id="ID2101556865"  gating:parent_id="ID911675583" >
                 <gating:PolygonGate eventsInside="1"  annoOffsetX="-35"  annoOffsetY="-110"  tint="#000000"  isTinted="0"  lineWeight="Normal"  userDefined="1"  quadId="-1"  gateResolution="256" >
                   <gating:dimension>
                     <data-type:fcs-dimension data-type:name="SSC-A" />
                   </gating:dimension>
                   <gating:dimension>
                     <data-type:fcs-dimension data-type:name="SSC-H" />
                   </gating:dimension>
                   <gating:vertex>
                     <gating:coordinate data-type:value="252855.4330708661" />
                     <gating:coordinate data-type:value="239946.3225806452" />
                   </gating:vertex>
                   <gating:vertex>
                     <gating:coordinate data-type:value="259047.8110236221" />
                     <gating:coordinate data-type:value="210349.4193548387" />
                   </gating:vertex>
                   <gating:vertex>
                     <gating:coordinate data-type:value="11352.6929133858" />
                     <gating:coordinate data-type:value="4228.1290322581" />
                   </gating:vertex>
                   <gating:vertex>
                     <gating:coordinate data-type:value="4128.2519685039" />
                     <gating:coordinate data-type:value="10570.3225806452" />
                   </gating:vertex>
                   <gating:vertex>
                     <gating:coordinate data-type:value="7224.4409448819" />
                     <gating:coordinate data-type:value="26425.8064516129" />
                   </gating:vertex>
                 </gating:PolygonGate>
               </Gate>
               <Subpopulations>
                 <Population name="FSC-A, SSC-A subset"  annotation=""  owningGroup="LUNG"  expanded="1"  sortPriority="10"  count="218132" >
                   <Graph smoothing="0"  backColor="#ffffff"  foreColor="#000000"  heatMapStatParameter="Comp-B-530_30-A"  type="Pseudocolor"  fast="1" >
                     <Axis dimension="x"  name="FSC-A"  label=""  auto="auto" />
                     <Axis dimension="y"  name="SSC-A"  label=""  auto="auto" />
                     <GraphSettings level="5%"  smoothingHighResolution="1"  contourHighResolution="1"  histogramSmoothingCount="0"  graphResolution="256"  showOutliers="0"  drawLargeDots="1"  dotsToDraw="8000"  tint="le.chartfill.tinted.40"  lineWeight="le.lineweight.normal"  lineStyle="le.linestyle.solid" />
                     <GraphEnvironment showGrid="0"  showAxes="tnlTNL"  showGates="1"  showFreqOnPlots="1"  showGateNameOnPlots="1"  showMedians="0"  showUncomped="0"  addEventParam="0"  lastYAxisName="" >
                       <TextTraits font="SansSerif"  size="11"  name="Labels"  style="plain"  color="#000000"  background="#00ffffff"  just="left" />
                       <TextTraits font="SansSerif"  size="11"  name="LayoutGates"  style="plain"  color="#000000"  background="#00ffffff"  just="left" />
                       <TextTraits font="SansSerif"  size="9"  name="Numbers"  style="plain"  color="#000000"  background="#00ffffff"  just="left" />
                       <TextTraits font="SansSerif"  size="9"  name="Legend"  style="plain"  color="#000000"  background="#00ffffff"  just="left" />
                       <WindowPosition x="620"  y="25"  width="390"  height="696"  displayed="1"  panelState="+--" />
                     </GraphEnvironment>
                   </Graph>
                   <Gate gating:id="ID1297793797"  gating:parent_id="ID2101556865" >
                     <gating:PolygonGate eventsInside="1"  annoOffsetX="113"  annoOffsetY="-109"  tint="#000000"  isTinted="0"  lineWeight="Normal"  userDefined="1"  quadId="-1"  gateResolution="256" >
                       <gating:dimension>
                         <data-type:fcs-dimension data-type:name="FSC-A" />
                       </gating:dimension>
                       <gating:dimension>
                         <data-type:fcs-dimension data-type:name="SSC-A" />
                       </gating:dimension>
                       <gating:vertex>
                         <gating:coordinate data-type:value="125911.6850393701" />
                         <gating:coordinate data-type:value="79277.4193548387" />
                       </gating:vertex>
                       <gating:vertex>
                         <gating:coordinate data-type:value="76372.6614173228" />
                         <gating:coordinate data-type:value="23254.7096774194" />
                       </gating:vertex>
                       <gating:vertex>
                         <gating:coordinate data-type:value="28897.7637795276" />
                         <gating:coordinate data-type:value="7399.2258064516" />
                       </gating:vertex>
                       <gating:vertex>
                         <gating:coordinate data-type:value="17545.0708661417" />
                         <gating:coordinate data-type:value="22197.6774193548" />
                       </gating:vertex>
                       <gating:vertex>
                         <gating:coordinate data-type:value="19609.1968503937" />
                         <gating:coordinate data-type:value="42281.2903225806" />
                       </gating:vertex>
                       <gating:vertex>
                         <gating:coordinate data-type:value="27865.7007874016" />
                         <gating:coordinate data-type:value="94075.8709677419" />
                       </gating:vertex>
                       <gating:vertex>
                         <gating:coordinate data-type:value="38186.3307086614" />
                         <gating:coordinate data-type:value="133186.064516129" />
                       </gating:vertex>
                       <gating:vertex>
                         <gating:coordinate data-type:value="78436.7874015748" />
                         <gating:coordinate data-type:value="160668.9032258065" />
                       </gating:vertex>
                       <gating:vertex>
                         <gating:coordinate data-type:value="108366.6141732283" />
                         <gating:coordinate data-type:value="160668.9032258065" />
                       </gating:vertex>
                       <gating:vertex>
                         <gating:coordinate data-type:value="117655.1811023622" />
                         <gating:coordinate data-type:value="137414.1935483871" />
                       </gating:vertex>
                     </gating:PolygonGate>
                   </Gate>
                   <Subpopulations>
                     <Population name="Live"  annotation=""  owningGroup="LUNG"  expanded="1"  sortPriority="10"  count="174151" >
                       <Graph smoothing="0"  backColor="#ffffff"  foreColor="#000000"  heatMapStatParameter="Comp-B-530_30-A"  type="Pseudocolor"  fast="1" >
                         <Axis dimension="x"  name="Comp-UV-810_40-A"  label=""  auto="auto" />
                         <Axis dimension="y"  name="SSC-A"  label=""  auto="auto" />
                         <GraphSettings level="5%"  smoothingHighResolution="1"  contourHighResolution="1"  histogramSmoothingCount="0"  graphResolution="256"  showOutliers="0"  drawLargeDots="1"  dotsToDraw="8000"  tint="le.chartfill.tinted.40"  lineWeight="le.lineweight.normal"  lineStyle="le.linestyle.solid" />
                         <GraphEnvironment showGrid="0"  showAxes="tnlTNL"  showGates="1"  showFreqOnPlots="1"  showGateNameOnPlots="1"  showMedians="0"  showUncomped="0"  addEventParam="0"  lastYAxisName="" >
                           <TextTraits font="SansSerif"  size="11"  name="Labels"  style="plain"  color="#000000"  background="#00ffffff"  just="left" />
                           <TextTraits font="SansSerif"  size="11"  name="LayoutGates"  style="plain"  color="#000000"  background="#00ffffff"  just="left" />
                           <TextTraits font="SansSerif"  size="9"  name="Numbers"  style="plain"  color="#000000"  background="#00ffffff"  just="left" />
                           <TextTraits font="SansSerif"  size="9"  name="Legend"  style="plain"  color="#000000"  background="#00ffffff"  just="left" />
                           <WindowPosition x="0"  y="56"  width="390"  height="696"  displayed="1"  panelState="+--" />
                         </GraphEnvironment>
                       </Graph>
                       <Gate gating:id="ID883754703"  gating:parent_id="ID1297793797" >
                         <gating:PolygonGate eventsInside="1"  annoOffsetX="0"  annoOffsetY="-155"  tint="#000000"  isTinted="0"  lineWeight="Normal"  userDefined="1"  quadId="-1"  gateResolution="256" >
                           <gating:dimension>
                             <data-type:fcs-dimension data-type:name="Comp-V-525_50-A" />
                           </gating:dimension>
                           <gating:dimension>
                             <data-type:fcs-dimension data-type:name="SSC-A" />
                           </gating:dimension>
                           <gating:vertex>
                             <gating:coordinate data-type:value="757.14190296" />
                             <gating:coordinate data-type:value="188151.7419354839" />
                           </gating:vertex>
                           <gating:vertex>
                             <gating:coordinate data-type:value="757.14190296" />
                             <gating:coordinate data-type:value="82448.5161290323" />
                           </gating:vertex>
                           <gating:vertex>
                             <gating:coordinate data-type:value="369.3584487636" />
                             <gating:coordinate data-type:value="5285.1612903226" />
                           </gating:vertex>
                           <gating:vertex>
                             <gating:coordinate data-type:value="-1195.2028501764" />
                             <gating:coordinate data-type:value="6342.1935483871" />
                           </gating:vertex>
                           <gating:vertex>
                             <gating:coordinate data-type:value="-1195.2028501764" />
                             <gating:coordinate data-type:value="176524.3870967742" />
                           </gating:vertex>
                         </gating:PolygonGate>
                       </Gate>
                       <Subpopulations>
                         <Population name="B cells"  annotation=""  owningGroup="LUNG"  expanded="1"  sortPriority="10"  count="84536" >
                           <Graph smoothing="0"  backColor="#ffffff"  foreColor="#000000"  heatMapStatParameter="Comp-B-530_30-A"  type="Pseudocolor"  fast="1" >
                             <Axis dimension="x"  name="Comp-UV-810_40-A"  label=""  auto="auto" />
                             <Axis dimension="y"  name="SSC-A"  label=""  auto="auto" />
                             <GraphSettings level="5%"  smoothingHighResolution="1"  contourHighResolution="1"  histogramSmoothingCount="0"  graphResolution="256"  showOutliers="0"  drawLargeDots="1"  dotsToDraw="8000"  tint="le.chartfill.tinted.40"  lineWeight="le.lineweight.normal"  lineStyle="le.linestyle.solid" />
                             <GraphEnvironment showGrid="0"  showAxes="tnlTNL"  showGates="1"  showFreqOnPlots="1"  showGateNameOnPlots="1"  showMedians="0"  showUncomped="0"  addEventParam="0"  lastYAxisName="" >
                               <TextTraits font="SansSerif"  size="11"  name="Labels"  style="plain"  color="#000000"  background="#00ffffff"  just="left" />
                               <TextTraits font="SansSerif"  size="11"  name="LayoutGates"  style="plain"  color="#000000"  background="#00ffffff"  just="left" />
                               <TextTraits font="SansSerif"  size="9"  name="Numbers"  style="plain"  color="#000000"  background="#00ffffff"  just="left" />
                               <TextTraits font="SansSerif"  size="9"  name="Legend"  style="plain"  color="#000000"  background="#00ffffff"  just="left" />
                               <WindowPosition x="620"  y="25"  width="390"  height="696"  displayed="1"  panelState="+--" />
                             </GraphEnvironment>
                           </Graph>
                           <Gate gating:id="ID988883469"  gating:parent_id="ID883754703" >
                             <gating:RectangleGate eventsInside="1"  annoOffsetX="-1"  annoOffsetY="-114"  tint="#000000"  isTinted="0"  lineWeight="Normal"  userDefined="1"  percentX="0"  percentY="0" >
                               <gating:dimension gating:min="445.3769141251334"  gating:max="19665.810669039158" >
                                 <data-type:fcs-dimension data-type:name="Comp-UV-810_40-A" />
                               </gating:dimension>
                               <gating:dimension gating:min="6342.193548387097"  gating:max="176524.38709677418" >
                                 <data-type:fcs-dimension data-type:name="SSC-A" />
                               </gating:dimension>
                             </gating:RectangleGate>
                           </Gate>
                         </Population>
                         <Population name="CD19 neg"  annotation=""  owningGroup="LUNG"  expanded="1"  sortPriority="10"  count="114518" >
                           <Graph smoothing="0"  backColor="#ffffff"  foreColor="#000000"  heatMapStatParameter="Comp-B-530_30-A"  type="Pseudocolor"  fast="1" >
                             <Axis dimension="x"  name="Comp-V-450_50-A"  label=""  auto="auto" />
                             <Axis dimension="y"  name="Comp-UV-379_28-A"  label=""  auto="auto" />
                             <GraphSettings level="5%"  smoothingHighResolution="1"  contourHighResolution="1"  histogramSmoothingCount="0"  graphResolution="256"  showOutliers="0"  drawLargeDots="1"  dotsToDraw="8000"  tint="le.chartfill.tinted.40"  lineWeight="le.lineweight.normal"  lineStyle="le.linestyle.solid" />
                             <GraphEnvironment showGrid="0"  showAxes="tnlTNL"  showGates="1"  showFreqOnPlots="1"  showGateNameOnPlots="1"  showMedians="0"  showUncomped="0"  addEventParam="0"  lastYAxisName="" >
                               <TextTraits font="SansSerif"  size="11"  name="Labels"  style="plain"  color="#000000"  background="#00ffffff"  just="left" />
                               <TextTraits font="SansSerif"  size="11"  name="LayoutGates"  style="plain"  color="#000000"  background="#00ffffff"  just="left" />
                               <TextTraits font="SansSerif"  size="9"  name="Numbers"  style="plain"  color="#000000"  background="#00ffffff"  just="left" />
                               <TextTraits font="SansSerif"  size="9"  name="Legend"  style="plain"  color="#000000"  background="#00ffffff"  just="left" />
                               <WindowPosition x="620"  y="25"  width="390"  height="696"  displayed="1"  panelState="+--" />
                             </GraphEnvironment>
                           </Graph>
                           <Gate gating:id="ID1591928044"  gating:parent_id="ID883754703" >
                             <gating:RectangleGate eventsInside="1"  annoOffsetX="0"  annoOffsetY="-112"  tint="#000000"  isTinted="0"  lineWeight="Normal"  userDefined="1"  percentX="0"  percentY="0" >
                               <gating:dimension gating:min="-328.86776688139753"  gating:max="388.04836320919816" >
                                 <data-type:fcs-dimension data-type:name="Comp-UV-810_40-A" />
                               </gating:dimension>
                               <gating:dimension gating:min="5285.1612903225805"  gating:max="177581.4193548387" >
                                 <data-type:fcs-dimension data-type:name="SSC-A" />
                               </gating:dimension>
                             </gating:RectangleGate>
                           </Gate>
                           <Subpopulations>
                             <Population name="CD4"  annotation=""  owningGroup="LUNG"  expanded="1"  sortPriority="10"  count="37231" >
                               <Graph smoothing="0"  backColor="#ffffff"  foreColor="#000000"  heatMapStatParameter="Comp-B-530_30-A"  type="Pseudocolor"  fast="1" >
                                 <Axis dimension="x"  name="Comp-R-670_30-A"  label=""  auto="auto" />
                                 <Axis dimension="y"  name="Comp-UV-379_28-A"  label=""  auto="auto" />
                                 <GraphSettings level="5%"  smoothingHighResolution="1"  contourHighResolution="1"  histogramSmoothingCount="0"  graphResolution="256"  showOutliers="0"  drawLargeDots="1"  dotsToDraw="8000"  tint="le.chartfill.tinted.40"  lineWeight="le.lineweight.normal"  lineStyle="le.linestyle.solid" />
                                 <GraphEnvironment showGrid="0"  showAxes="tnlTNL"  showGates="1"  showFreqOnPlots="1"  showGateNameOnPlots="1"  showMedians="0"  showUncomped="0"  addEventParam="0"  lastYAxisName="" >
                                   <TextTraits font="SansSerif"  size="11"  name="Labels"  style="plain"  color="#000000"  background="#00ffffff"  just="left" />
                                   <TextTraits font="SansSerif"  size="11"  name="LayoutGates"  style="plain"  color="#000000"  background="#00ffffff"  just="left" />
                                   <TextTraits font="SansSerif"  size="9"  name="Numbers"  style="plain"  color="#000000"  background="#00ffffff"  just="left" />
                                   <TextTraits font="SansSerif"  size="9"  name="Legend"  style="plain"  color="#000000"  background="#00ffffff"  just="left" />
                                   <WindowPosition x="205"  y="56"  width="390"  height="696"  displayed="1"  panelState="+--" />
                                 </GraphEnvironment>
                               </Graph>
                               <Gate gating:id="ID1161516766"  gating:parent_id="ID1591928044" >
                                 <gating:PolygonGate eventsInside="1"  annoOffsetX="0"  annoOffsetY="-48"  tint="#000000"  isTinted="0"  lineWeight="Normal"  userDefined="1"  quadId="-1"  gateResolution="256" >
                                   <gating:dimension>
                                     <data-type:fcs-dimension data-type:name="Comp-V-450_50-A" />
                                   </gating:dimension>
                                   <gating:dimension>
                                     <data-type:fcs-dimension data-type:name="Comp-UV-379_28-A" />
                                   </gating:dimension>
                                   <gating:vertex>
                                     <gating:coordinate data-type:value="573.4649271026" />
                                     <gating:coordinate data-type:value="11237.7534198167" />
                                   </gating:vertex>
                                   <gating:vertex>
                                     <gating:coordinate data-type:value="307.0496360042" />
                                     <gating:coordinate data-type:value="2880.5489877145" />
                                   </gating:vertex>
                                   <gating:vertex>
                                     <gating:coordinate data-type:value="102.1661132369" />
                                     <gating:coordinate data-type:value="2190.8991360769" />
                                   </gating:vertex>
                                   <gating:vertex>
                                     <gating:coordinate data-type:value="-8.7310956306" />
                                     <gating:coordinate data-type:value="2996.1256384983" />
                                   </gating:vertex>
                                   <gating:vertex>
                                     <gating:coordinate data-type:value="-20.7065185387" />
                                     <gating:coordinate data-type:value="6133.1190707728" />
                                   </gating:vertex>
                                   <gating:vertex>
                                     <gating:coordinate data-type:value="-20.7065185387" />
                                     <gating:coordinate data-type:value="11237.7534198167" />
                                   </gating:vertex>
                                   <gating:vertex>
                                     <gating:coordinate data-type:value="-11.7075753563" />
                                     <gating:coordinate data-type:value="16199.1381411945" />
                                   </gating:vertex>
                                   <gating:vertex>
                                     <gating:coordinate data-type:value="70.2114804999" />
                                     <gating:coordinate data-type:value="19065.534338051" />
                                   </gating:vertex>
                                   <gating:vertex>
                                     <gating:coordinate data-type:value="307.0496360042" />
                                     <gating:coordinate data-type:value="21546.4022677931" />
                                   </gating:vertex>
                                 </gating:PolygonGate>
                               </Gate>
                               <Subpopulations>
                                 <Statistic name="fj.stat.freqof"  annotation=""  owningGroup="LUNG"  expanded="1"  sortPriority="5"  ancestor="Live"  correlate=""  value="NaN" />
                                 <Statistic name="Geometric Mean"  annotation=""  owningGroup="LUNG"  expanded="1"  sortPriority="5"  id="Comp-B-530_30-A"  ancestor=""  correlate=""  value="NaN" />
                                 <Statistic name="Geometric Mean"  annotation=""  owningGroup="LUNG"  expanded="1"  sortPriority="5"  id="Comp-R-670_30-A"  ancestor=""  correlate=""  value="NaN" />
                                 <Statistic name="Geometric Mean"  annotation=""  owningGroup="LUNG"  expanded="1"  sortPriority="5"  id="Comp-UV-580_20-A"  ancestor=""  correlate=""  value="NaN" />
                                 <Statistic name="Geometric Mean"  annotation=""  owningGroup="LUNG"  expanded="1"  sortPriority="5"  id="Comp-UV-735_30-A"  ancestor=""  correlate=""  value="NaN" />
                                 <Statistic name="Geometric Mean"  annotation=""  owningGroup="LUNG"  expanded="1"  sortPriority="5"  id="Comp-V-605_40-A"  ancestor=""  correlate=""  value="NaN" />
                                 <Statistic name="Geometric Mean"  annotation=""  owningGroup="LUNG"  expanded="1"  sortPriority="5"  id="Comp-V-677_20-A"  ancestor=""  correlate=""  value="NaN" />
                                 <Statistic name="Geometric Mean"  annotation=""  owningGroup="LUNG"  expanded="1"  sortPriority="5"  id="Comp-YG-586_15-A"  ancestor=""  correlate=""  value="NaN" />
                                 <Statistic name="Geometric Mean"  annotation=""  owningGroup="LUNG"  expanded="1"  sortPriority="5"  id="Comp-YG-780_60-A"  ancestor=""  correlate=""  value="NaN" />
                                 <Population name="IFNg"  annotation=""  owningGroup="LUNG"  expanded="1"  sortPriority="10"  count="83" >
                                   <Graph smoothing="0"  backColor="#ffffff"  foreColor="#000000"  heatMapStatParameter="Comp-B-530_30-A"  type="Pseudocolor"  fast="1" >
                                     <Axis dimension="x"  name="Comp-R-670_30-A"  label=""  auto="auto" />
                                     <Axis dimension="y"  name="Comp-UV-379_28-A"  label=""  auto="auto" />
                                     <GraphSettings level="5%"  smoothingHighResolution="1"  contourHighResolution="1"  histogramSmoothingCount="0"  graphResolution="256"  showOutliers="0"  drawLargeDots="1"  dotsToDraw="8000"  tint="le.chartfill.tinted.40"  lineWeight="le.lineweight.normal"  lineStyle="le.linestyle.solid" />
                                     <GraphEnvironment showGrid="0"  showAxes="tnlTNL"  showGates="1"  showFreqOnPlots="1"  showGateNameOnPlots="1"  showMedians="0"  showUncomped="0"  addEventParam="0"  lastYAxisName="" >
                                       <TextTraits font="SansSerif"  size="11"  name="Labels"  style="plain"  color="#000000"  background="#00ffffff"  just="left" />
                                       <TextTraits font="SansSerif"  size="11"  name="LayoutGates"  style="plain"  color="#000000"  background="#00ffffff"  just="left" />
                                       <TextTraits font="SansSerif"  size="9"  name="Numbers"  style="plain"  color="#000000"  background="#00ffffff"  just="left" />
                                       <TextTraits font="SansSerif"  size="9"  name="Legend"  style="plain"  color="#000000"  background="#00ffffff"  just="left" />
                                       <WindowPosition x="205"  y="56"  width="390"  height="696"  displayed="1"  panelState="+--" />
                                     </GraphEnvironment>
                                   </Graph>
                                   <Gate gating:id="ID427604936"  gating:parent_id="ID1161516766" >
                                     <gating:RectangleGate eventsInside="1"  annoOffsetX="0"  annoOffsetY="79"  tint="#000000"  isTinted="0"  lineWeight="Normal"  userDefined="1"  percentX="0"  percentY="0" >
                                       <gating:dimension gating:min="570.885435267556"  gating:max="88289.01957450528" >
                                         <data-type:fcs-dimension data-type:name="Comp-R-670_30-A" />
                                       </gating:dimension>
                                       <gating:dimension gating:min="1144.1505018742523"  gating:max="41432.86016893274" >
                                         <data-type:fcs-dimension data-type:name="Comp-UV-379_28-A" />
                                       </gating:dimension>
                                     </gating:RectangleGate>
                                   </Gate>
                                 </Population>
                                 <Population name="Q7: KLRG1+ , CD127-"  annotation=""  owningGroup="LUNG"  expanded="1"  sortPriority="10"  count="691" >
                                   <Graph smoothing="0"  backColor="#ffffff"  foreColor="#000000"  heatMapStatParameter="Comp-B-530_30-A"  type="Pseudocolor"  fast="1" >
                                     <Axis dimension="x"  name="Comp-B-530_30-A"  label=""  auto="auto" />
                                     <Axis dimension="y"  name="Comp-YG-780_60-A"  label=""  auto="auto" />
                                     <GraphSettings level="5%"  smoothingHighResolution="1"  contourHighResolution="1"  histogramSmoothingCount="0"  graphResolution="256"  showOutliers="0"  drawLargeDots="1"  dotsToDraw="8000"  tint="le.chartfill.tinted.40"  lineWeight="le.lineweight.normal"  lineStyle="le.linestyle.solid" />
                                     <GraphEnvironment showGrid="0"  showAxes="tnlTNL"  showGates="1"  showFreqOnPlots="1"  showGateNameOnPlots="1"  showMedians="0"  showUncomped="0"  addEventParam="0"  lastYAxisName="" >
                                       <TextTraits font="SansSerif"  size="11"  name="Labels"  style="plain"  color="#000000"  background="#00ffffff"  just="left" />
                                       <TextTraits font="SansSerif"  size="11"  name="LayoutGates"  style="plain"  color="#000000"  background="#00ffffff"  just="left" />
                                       <TextTraits font="SansSerif"  size="9"  name="Numbers"  style="plain"  color="#000000"  background="#00ffffff"  just="left" />
                                       <TextTraits font="SansSerif"  size="9"  name="Legend"  style="plain"  color="#000000"  background="#00ffffff"  just="left" />
                                       <WindowPosition x="205"  y="56"  width="390"  height="696"  displayed="1"  panelState="+--" />
                                     </GraphEnvironment>
                                   </Graph>
                                   <Gate gating:id="ID711871400"  gating:parent_id="ID1161516766" >
                                     <gating:RectangleGate eventsInside="1"  annoOffsetX="0"  annoOffsetY="0"  tint="#000000"  isTinted="0"  lineWeight="Normal"  userDefined="1"  percentX="0"  percentY="0" >
                                       <gating:dimension gating:min="284.20614775479464" >
                                         <data-type:fcs-dimension data-type:name="Comp-B-530_30-A" />
                                       </gating:dimension>
                                       <gating:dimension gating:max="132.46596869048403" >
                                         <data-type:fcs-dimension data-type:name="Comp-YG-780_60-A" />
                                       </gating:dimension>
                                     </gating:RectangleGate>
                                   </Gate>
                                 </Population>
                                 <Population name="Q8: KLRG1- , CD127-"  annotation=""  owningGroup="LUNG"  expanded="1"  sortPriority="10"  count="14730" >
                                   <Graph smoothing="0"  backColor="#ffffff"  foreColor="#000000"  heatMapStatParameter="Comp-B-530_30-A"  type="Pseudocolor"  fast="1" >
                                     <Axis dimension="x"  name="Comp-B-530_30-A"  label=""  auto="auto" />
                                     <Axis dimension="y"  name="Comp-YG-780_60-A"  label=""  auto="auto" />
                                     <GraphSettings level="5%"  smoothingHighResolution="1"  contourHighResolution="1"  histogramSmoothingCount="0"  graphResolution="256"  showOutliers="0"  drawLargeDots="1"  dotsToDraw="8000"  tint="le.chartfill.tinted.40"  lineWeight="le.lineweight.normal"  lineStyle="le.linestyle.solid" />
                                     <GraphEnvironment showGrid="0"  showAxes="tnlTNL"  showGates="1"  showFreqOnPlots="1"  showGateNameOnPlots="1"  showMedians="0"  showUncomped="0"  addEventParam="0"  lastYAxisName="" >
                                       <TextTraits font="SansSerif"  size="11"  name="Labels"  style="plain"  color="#000000"  background="#00ffffff"  just="left" />
                                       <TextTraits font="SansSerif"  size="11"  name="LayoutGates"  style="plain"  color="#000000"  background="#00ffffff"  just="left" />
                                       <TextTraits font="SansSerif"  size="9"  name="Numbers"  style="plain"  color="#000000"  background="#00ffffff"  just="left" />
                                       <TextTraits font="SansSerif"  size="9"  name="Legend"  style="plain"  color="#000000"  background="#00ffffff"  just="left" />
                                       <WindowPosition x="205"  y="56"  width="390"  height="696"  displayed="1"  panelState="+--" />
                                     </GraphEnvironment>
                                   </Graph>
                                   <Gate gating:id="ID1667370893"  gating:parent_id="ID1161516766" >
                                     <gating:RectangleGate eventsInside="1"  annoOffsetX="0"  annoOffsetY="0"  tint="#000000"  isTinted="0"  lineWeight="Normal"  userDefined="1"  percentX="0"  percentY="0" >
                                       <gating:dimension gating:max="284.20614775479464" >
                                         <data-type:fcs-dimension data-type:name="Comp-B-530_30-A" />
                                       </gating:dimension>
                                       <gating:dimension gating:max="132.46596869048403" >
                                         <data-type:fcs-dimension data-type:name="Comp-YG-780_60-A" />
                                       </gating:dimension>
                                     </gating:RectangleGate>
                                   </Gate>
                                 </Population>
                                 <Population name="Q9: CD44- , CD62L+"  annotation=""  owningGroup="LUNG"  expanded="1"  sortPriority="10"  count="23447" >
                                   <Graph smoothing="0"  backColor="#ffffff"  foreColor="#000000"  heatMapStatParameter="Comp-B-530_30-A"  type="Pseudocolor"  fast="1" >
                                     <Axis dimension="x"  name="Comp-UV-580_20-A"  label=""  auto="auto" />
                                     <Axis dimension="y"  name="Comp-V-677_20-A"  label=""  auto="auto" />
                                     <GraphSettings level="5%"  smoothingHighResolution="1"  contourHighResolution="1"  histogramSmoothingCount="0"  graphResolution="256"  showOutliers="0"  drawLargeDots="1"  dotsToDraw="8000"  tint="le.chartfill.tinted.40"  lineWeight="le.lineweight.normal"  lineStyle="le.linestyle.solid" />
                                     <GraphEnvironment showGrid="0"  showAxes="tnlTNL"  showGates="1"  showFreqOnPlots="1"  showGateNameOnPlots="1"  showMedians="0"  showUncomped="0"  addEventParam="0"  lastYAxisName="" >
                                       <TextTraits font="SansSerif"  size="11"  name="Labels"  style="plain"  color="#000000"  background="#00ffffff"  just="left" />
                                       <TextTraits font="SansSerif"  size="11"  name="LayoutGates"  style="plain"  color="#000000"  background="#00ffffff"  just="left" />
                                       <TextTraits font="SansSerif"  size="9"  name="Numbers"  style="plain"  color="#000000"  background="#00ffffff"  just="left" />
                                       <TextTraits font="SansSerif"  size="9"  name="Legend"  style="plain"  color="#000000"  background="#00ffffff"  just="left" />
                                       <WindowPosition x="205"  y="56"  width="390"  height="696"  displayed="1"  panelState="+--" />
                                     </GraphEnvironment>
                                   </Graph>
                                   <Gate gating:id="ID2087729305"  gating:parent_id="ID1161516766" >
                                     <gating:RectangleGate eventsInside="1"  annoOffsetX="0"  annoOffsetY="0"  tint="#000000"  isTinted="0"  lineWeight="Normal"  userDefined="1"  percentX="0"  percentY="0" >
                                       <gating:dimension gating:max="588.0954782792644" >
                                         <data-type:fcs-dimension data-type:name="Comp-UV-580_20-A" />
                                       </gating:dimension>
                                       <gating:dimension gating:min="331.352881797124" >
                                         <data-type:fcs-dimension data-type:name="Comp-V-677_20-A" />
                                       </gating:dimension>
                                     </gating:RectangleGate>
                                   </Gate>
                                 </Population>
                                 <Population name="Q10: CD44+ , CD62L+"  annotation=""  owningGroup="LUNG"  expanded="1"  sortPriority="10"  count="3615" >
                                   <Graph smoothing="0"  backColor="#ffffff"  foreColor="#000000"  heatMapStatParameter="Comp-B-530_30-A"  type="Pseudocolor"  fast="1" >
                                     <Axis dimension="x"  name="Comp-UV-580_20-A"  label=""  auto="auto" />
                                     <Axis dimension="y"  name="Comp-V-677_20-A"  label=""  auto="auto" />
                                     <GraphSettings level="5%"  smoothingHighResolution="1"  contourHighResolution="1"  histogramSmoothingCount="0"  graphResolution="256"  showOutliers="0"  drawLargeDots="1"  dotsToDraw="8000"  tint="le.chartfill.tinted.40"  lineWeight="le.lineweight.normal"  lineStyle="le.linestyle.solid" />
                                     <GraphEnvironment showGrid="0"  showAxes="tnlTNL"  showGates="1"  showFreqOnPlots="1"  showGateNameOnPlots="1"  showMedians="0"  showUncomped="0"  addEventParam="0"  lastYAxisName="" >
                                       <TextTraits font="SansSerif"  size="11"  name="Labels"  style="plain"  color="#000000"  background="#00ffffff"  just="left" />
                                       <TextTraits font="SansSerif"  size="11"  name="LayoutGates"  style="plain"  color="#000000"  background="#00ffffff"  just="left" />
                                       <TextTraits font="SansSerif"  size="9"  name="Numbers"  style="plain"  color="#000000"  background="#00ffffff"  just="left" />
                                       <TextTraits font="SansSerif"  size="9"  name="Legend"  style="plain"  color="#000000"  background="#00ffffff"  just="left" />
                                       <WindowPosition x="205"  y="56"  width="390"  height="696"  displayed="1"  panelState="+--" />
                                     </GraphEnvironment>
                                   </Graph>
                                   <Gate gating:id="ID11431460"  gating:parent_id="ID1161516766" >
                                     <gating:RectangleGate eventsInside="1"  annoOffsetX="0"  annoOffsetY="0"  tint="#000000"  isTinted="0"  lineWeight="Normal"  userDefined="1"  percentX="0"  percentY="0" >
                                       <gating:dimension gating:min="588.0954782792644" >
                                         <data-type:fcs-dimension data-type:name="Comp-UV-580_20-A" />
                                       </gating:dimension>
                                       <gating:dimension gating:min="331.352881797124" >
                                         <data-type:fcs-dimension data-type:name="Comp-V-677_20-A" />
                                       </gating:dimension>
                                     </gating:RectangleGate>
                                   </Gate>
                                 </Population>
                                 <Population name="Q11: CD44+ , CD62L-"  annotation=""  owningGroup="LUNG"  expanded="1"  sortPriority="10"  count="4343" >
                                   <Graph smoothing="0"  backColor="#ffffff"  foreColor="#000000"  heatMapStatParameter="Comp-B-530_30-A"  type="Pseudocolor"  fast="1" >
                                     <Axis dimension="x"  name="Comp-UV-580_20-A"  label=""  auto="auto" />
                                     <Axis dimension="y"  name="Comp-V-677_20-A"  label=""  auto="auto" />
                                     <GraphSettings level="5%"  smoothingHighResolution="1"  contourHighResolution="1"  histogramSmoothingCount="0"  graphResolution="256"  showOutliers="0"  drawLargeDots="1"  dotsToDraw="8000"  tint="le.chartfill.tinted.40"  lineWeight="le.lineweight.normal"  lineStyle="le.linestyle.solid" />
                                     <GraphEnvironment showGrid="0"  showAxes="tnlTNL"  showGates="1"  showFreqOnPlots="1"  showGateNameOnPlots="1"  showMedians="0"  showUncomped="0"  addEventParam="0"  lastYAxisName="" >
                                       <TextTraits font="SansSerif"  size="11"  name="Labels"  style="plain"  color="#000000"  background="#00ffffff"  just="left" />
                                       <TextTraits font="SansSerif"  size="11"  name="LayoutGates"  style="plain"  color="#000000"  background="#00ffffff"  just="left" />
                                       <TextTraits font="SansSerif"  size="9"  name="Numbers"  style="plain"  color="#000000"  background="#00ffffff"  just="left" />
                                       <TextTraits font="SansSerif"  size="9"  name="Legend"  style="plain"  color="#000000"  background="#00ffffff"  just="left" />
                                       <WindowPosition x="205"  y="56"  width="390"  height="696"  displayed="1"  panelState="+--" />
                                     </GraphEnvironment>
                                   </Graph>
                                   <Gate gating:id="ID1489327762"  gating:parent_id="ID1161516766" >
                                     <gating:RectangleGate eventsInside="1"  annoOffsetX="0"  annoOffsetY="0"  tint="#000000"  isTinted="0"  lineWeight="Normal"  userDefined="1"  percentX="0"  percentY="0" >
                                       <gating:dimension gating:min="588.0954782792644" >
                                         <data-type:fcs-dimension data-type:name="Comp-UV-580_20-A" />
                                       </gating:dimension>
                                       <gating:dimension gating:max="331.352881797124" >
                                         <data-type:fcs-dimension data-type:name="Comp-V-677_20-A" />
                                       </gating:dimension>
                                     </gating:RectangleGate>
                                   </Gate>
                                 </Population>
                                 <Population name="Q12: CD44- , CD62L-"  annotation=""  owningGroup="LUNG"  expanded="1"  sortPriority="10"  count="4150" >
                                   <Graph smoothing="0"  backColor="#ffffff"  foreColor="#000000"  heatMapStatParameter="Comp-B-530_30-A"  type="Pseudocolor"  fast="1" >
                                     <Axis dimension="x"  name="Comp-UV-580_20-A"  label=""  auto="auto" />
                                     <Axis dimension="y"  name="Comp-V-677_20-A"  label=""  auto="auto" />
                                     <GraphSettings level="5%"  smoothingHighResolution="1"  contourHighResolution="1"  histogramSmoothingCount="0"  graphResolution="256"  showOutliers="0"  drawLargeDots="1"  dotsToDraw="8000"  tint="le.chartfill.tinted.40"  lineWeight="le.lineweight.normal"  lineStyle="le.linestyle.solid" />
                                     <GraphEnvironment showGrid="0"  showAxes="tnlTNL"  showGates="1"  showFreqOnPlots="1"  showGateNameOnPlots="1"  showMedians="0"  showUncomped="0"  addEventParam="0"  lastYAxisName="" >
                                       <TextTraits font="SansSerif"  size="11"  name="Labels"  style="plain"  color="#000000"  background="#00ffffff"  just="left" />
                                       <TextTraits font="SansSerif"  size="11"  name="LayoutGates"  style="plain"  color="#000000"  background="#00ffffff"  just="left" />
                                       <TextTraits font="SansSerif"  size="9"  name="Numbers"  style="plain"  color="#000000"  background="#00ffffff"  just="left" />
                                       <TextTraits font="SansSerif"  size="9"  name="Legend"  style="plain"  color="#000000"  background="#00ffffff"  just="left" />
                                       <WindowPosition x="205"  y="56"  width="390"  height="696"  displayed="1"  panelState="+--" />
                                     </GraphEnvironment>
                                   </Graph>
                                   <Gate gating:id="ID724051040"  gating:parent_id="ID1161516766" >
                                     <gating:RectangleGate eventsInside="1"  annoOffsetX="0"  annoOffsetY="0"  tint="#000000"  isTinted="0"  lineWeight="Normal"  userDefined="1"  percentX="0"  percentY="0" >
                                       <gating:dimension gating:max="588.0954782792644" >
                                         <data-type:fcs-dimension data-type:name="Comp-UV-580_20-A" />
                                       </gating:dimension>
                                       <gating:dimension gating:max="331.352881797124" >
                                         <data-type:fcs-dimension data-type:name="Comp-V-677_20-A" />
                                       </gating:dimension>
                                     </gating:RectangleGate>
                                   </Gate>
                                 </Population>
                                 <Population name="Q1: IFNg- , TNFa+"  annotation=""  owningGroup="LUNG"  expanded="1"  sortPriority="10"  count="32" >
                                   <Graph smoothing="13"  backColor="#ffffff"  foreColor="#000000"  heatMapStatParameter="Comp-B-530_30-A"  type="Contour"  fast="1" >
                                     <Axis dimension="x"  name="Comp-R-670_30-A"  label=""  auto="auto" />
                                     <Axis dimension="y"  name="Comp-V-605_40-A"  label=""  auto="auto" />
                                     <GraphSettings level="5%"  smoothingHighResolution="1"  contourHighResolution="1"  histogramSmoothingCount="0"  graphResolution="256"  showOutliers="1"  drawLargeDots="1"  dotsToDraw="8000"  tint="le.chartfill.tinted.40"  lineWeight="le.lineweight.normal"  lineStyle="le.linestyle.solid" />
                                     <GraphEnvironment showGrid="0"  showAxes="tnlTNL"  showGates="1"  showFreqOnPlots="1"  showGateNameOnPlots="1"  showMedians="0"  showUncomped="0"  addEventParam="0"  lastYAxisName="" >
                                       <TextTraits font="SansSerif"  size="11"  name="Labels"  style="plain"  color="#000000"  background="#00ffffff"  just="left" />
                                       <TextTraits font="SansSerif"  size="11"  name="LayoutGates"  style="plain"  color="#000000"  background="#00ffffff"  just="left" />
                                       <TextTraits font="SansSerif"  size="9"  name="Numbers"  style="plain"  color="#000000"  background="#00ffffff"  just="left" />
                                       <TextTraits font="SansSerif"  size="9"  name="Legend"  style="plain"  color="#000000"  background="#00ffffff"  just="left" />
                                       <WindowPosition x="205"  y="56"  width="390"  height="696"  displayed="1"  panelState="+--" />
                                     </GraphEnvironment>
                                   </Graph>
                                   <Gate gating:id="ID1449227628"  gating:parent_id="ID1161516766" >
                                     <gating:PolygonGate eventsInside="1"  annoOffsetX="0"  annoOffsetY="0"  tint="#000000"  isTinted="0"  lineWeight="Normal"  userDefined="1"  quadId="2"  gateResolution="256" >
                                       <gating:dimension>
                                         <data-type:fcs-dimension data-type:name="Comp-R-670_30-A" />
                                       </gating:dimension>
                                       <gating:dimension>
                                         <data-type:fcs-dimension data-type:name="Comp-V-605_40-A" />
                                       </gating:dimension>
                                       <gating:vertex>
                                         <gating:coordinate data-type:value="-218.5583930758" />
                                         <gating:coordinate data-type:value="263.835013806" />
                                       </gating:vertex>
                                       <gating:vertex>
                                         <gating:coordinate data-type:value="-218.5583930758" />
                                         <gating:coordinate data-type:value="275198.4519945468" />
                                       </gating:vertex>
                                       <gating:vertex>
                                         <gating:coordinate data-type:value="592.6563348949" />
                                         <gating:coordinate data-type:value="275198.4519945468" />
                                       </gating:vertex>
                                       <gating:vertex>
                                         <gating:coordinate data-type:value="365.996015137" />
                                         <gating:coordinate data-type:value="395.8865185256" />
                                       </gating:vertex>
                                     </gating:PolygonGate>
                                   </Gate>
                                 </Population>
                                 <Population name="Q2: IFNg+ , TNFa+"  annotation=""  owningGroup="LUNG"  expanded="1"  sortPriority="10"  count="6" >
                                   <Graph smoothing="13"  backColor="#ffffff"  foreColor="#000000"  heatMapStatParameter="Comp-B-530_30-A"  type="Contour"  fast="1" >
                                     <Axis dimension="x"  name="Comp-R-670_30-A"  label=""  auto="auto" />
                                     <Axis dimension="y"  name="Comp-V-605_40-A"  label=""  auto="auto" />
                                     <GraphSettings level="5%"  smoothingHighResolution="1"  contourHighResolution="1"  histogramSmoothingCount="0"  graphResolution="256"  showOutliers="1"  drawLargeDots="1"  dotsToDraw="8000"  tint="le.chartfill.tinted.40"  lineWeight="le.lineweight.normal"  lineStyle="le.linestyle.solid" />
                                     <GraphEnvironment showGrid="0"  showAxes="tnlTNL"  showGates="1"  showFreqOnPlots="1"  showGateNameOnPlots="1"  showMedians="0"  showUncomped="0"  addEventParam="0"  lastYAxisName="" >
                                       <TextTraits font="SansSerif"  size="11"  name="Labels"  style="plain"  color="#000000"  background="#00ffffff"  just="left" />
                                       <TextTraits font="SansSerif"  size="11"  name="LayoutGates"  style="plain"  color="#000000"  background="#00ffffff"  just="left" />
                                       <TextTraits font="SansSerif"  size="9"  name="Numbers"  style="plain"  color="#000000"  background="#00ffffff"  just="left" />
                                       <TextTraits font="SansSerif"  size="9"  name="Legend"  style="plain"  color="#000000"  background="#00ffffff"  just="left" />
                                       <WindowPosition x="205"  y="56"  width="390"  height="696"  displayed="1"  panelState="+--" />
                                     </GraphEnvironment>
                                   </Graph>
                                   <Gate gating:id="ID634253002"  gating:parent_id="ID1161516766" >
                                     <gating:PolygonGate eventsInside="1"  annoOffsetX="0"  annoOffsetY="0"  tint="#000000"  isTinted="0"  lineWeight="Normal"  userDefined="1"  quadId="3"  gateResolution="256" >
                                       <gating:dimension>
                                         <data-type:fcs-dimension data-type:name="Comp-R-670_30-A" />
                                       </gating:dimension>
                                       <gating:dimension>
                                         <data-type:fcs-dimension data-type:name="Comp-V-605_40-A" />
                                       </gating:dimension>
                                       <gating:vertex>
                                         <gating:coordinate data-type:value="261592.7631365841" />
                                         <gating:coordinate data-type:value="123.198473214" />
                                       </gating:vertex>
                                       <gating:vertex>
                                         <gating:coordinate data-type:value="261592.7631365841" />
                                         <gating:coordinate data-type:value="275198.4519945468" />
                                       </gating:vertex>
                                       <gating:vertex>
                                         <gating:coordinate data-type:value="592.6563348949" />
                                         <gating:coordinate data-type:value="275198.4519945468" />
                                       </gating:vertex>
                                       <gating:vertex>
                                         <gating:coordinate data-type:value="365.996015137" />
                                         <gating:coordinate data-type:value="395.8865185256" />
                                       </gating:vertex>
                                     </gating:PolygonGate>
                                   </Gate>
                                 </Population>
                                 <Population name="Q3: IFNg+ , TNFa-"  annotation=""  owningGroup="LUNG"  expanded="1"  sortPriority="10"  count="102" >
                                   <Graph smoothing="13"  backColor="#ffffff"  foreColor="#000000"  heatMapStatParameter="Comp-B-530_30-A"  type="Contour"  fast="1" >
                                     <Axis dimension="x"  name="Comp-R-670_30-A"  label=""  auto="auto" />
                                     <Axis dimension="y"  name="Comp-V-605_40-A"  label=""  auto="auto" />
                                     <GraphSettings level="5%"  smoothingHighResolution="1"  contourHighResolution="1"  histogramSmoothingCount="0"  graphResolution="256"  showOutliers="1"  drawLargeDots="1"  dotsToDraw="8000"  tint="le.chartfill.tinted.40"  lineWeight="le.lineweight.normal"  lineStyle="le.linestyle.solid" />
                                     <GraphEnvironment showGrid="0"  showAxes="tnlTNL"  showGates="1"  showFreqOnPlots="1"  showGateNameOnPlots="1"  showMedians="0"  showUncomped="0"  addEventParam="0"  lastYAxisName="" >
                                       <TextTraits font="SansSerif"  size="11"  name="Labels"  style="plain"  color="#000000"  background="#00ffffff"  just="left" />
                                       <TextTraits font="SansSerif"  size="11"  name="LayoutGates"  style="plain"  color="#000000"  background="#00ffffff"  just="left" />
                                       <TextTraits font="SansSerif"  size="9"  name="Numbers"  style="plain"  color="#000000"  background="#00ffffff"  just="left" />
                                       <TextTraits font="SansSerif"  size="9"  name="Legend"  style="plain"  color="#000000"  background="#00ffffff"  just="left" />
                                       <WindowPosition x="205"  y="56"  width="390"  height="696"  displayed="1"  panelState="+--" />
                                     </GraphEnvironment>
                                   </Graph>
                                   <Gate gating:id="ID1473142055"  gating:parent_id="ID1161516766" >
                                     <gating:PolygonGate eventsInside="1"  annoOffsetX="0"  annoOffsetY="0"  tint="#000000"  isTinted="0"  lineWeight="Normal"  userDefined="1"  quadId="1"  gateResolution="256" >
                                       <gating:dimension>
                                         <data-type:fcs-dimension data-type:name="Comp-R-670_30-A" />
                                       </gating:dimension>
                                       <gating:dimension>
                                         <data-type:fcs-dimension data-type:name="Comp-V-605_40-A" />
                                       </gating:dimension>
                                       <gating:vertex>
                                         <gating:coordinate data-type:value="261592.7631365841" />
                                         <gating:coordinate data-type:value="123.198473214" />
                                       </gating:vertex>
                                       <gating:vertex>
                                         <gating:coordinate data-type:value="261592.7631365841" />
                                         <gating:coordinate data-type:value="-282.2329869062" />
                                       </gating:vertex>
                                       <gating:vertex>
                                         <gating:coordinate data-type:value="424.1672190317" />
                                         <gating:coordinate data-type:value="-282.2329869062" />
                                       </gating:vertex>
                                       <gating:vertex>
                                         <gating:coordinate data-type:value="365.996015137" />
                                         <gating:coordinate data-type:value="395.8865185256" />
                                       </gating:vertex>
                                     </gating:PolygonGate>
                                   </Gate>
                                 </Population>
                                 <Population name="Q4: IFNg- , TNFa-"  annotation=""  owningGroup="LUNG"  expanded="1"  sortPriority="10"  count="24897" >
                                   <Graph smoothing="13"  backColor="#ffffff"  foreColor="#000000"  heatMapStatParameter="Comp-B-530_30-A"  type="Contour"  fast="1" >
                                     <Axis dimension="x"  name="Comp-R-670_30-A"  label=""  auto="auto" />
                                     <Axis dimension="y"  name="Comp-V-605_40-A"  label=""  auto="auto" />
                                     <GraphSettings level="5%"  smoothingHighResolution="1"  contourHighResolution="1"  histogramSmoothingCount="0"  graphResolution="256"  showOutliers="1"  drawLargeDots="1"  dotsToDraw="8000"  tint="le.chartfill.tinted.40"  lineWeight="le.lineweight.normal"  lineStyle="le.linestyle.solid" />
                                     <GraphEnvironment showGrid="0"  showAxes="tnlTNL"  showGates="1"  showFreqOnPlots="1"  showGateNameOnPlots="1"  showMedians="0"  showUncomped="0"  addEventParam="0"  lastYAxisName="" >
                                       <TextTraits font="SansSerif"  size="11"  name="Labels"  style="plain"  color="#000000"  background="#00ffffff"  just="left" />
                                       <TextTraits font="SansSerif"  size="11"  name="LayoutGates"  style="plain"  color="#000000"  background="#00ffffff"  just="left" />
                                       <TextTraits font="SansSerif"  size="9"  name="Numbers"  style="plain"  color="#000000"  background="#00ffffff"  just="left" />
                                       <TextTraits font="SansSerif"  size="9"  name="Legend"  style="plain"  color="#000000"  background="#00ffffff"  just="left" />
                                       <WindowPosition x="205"  y="56"  width="390"  height="696"  displayed="1"  panelState="+--" />
                                     </GraphEnvironment>
                                   </Graph>
                                   <Gate gating:id="ID1026521242"  gating:parent_id="ID1161516766" >
                                     <gating:PolygonGate eventsInside="1"  annoOffsetX="0"  annoOffsetY="0"  tint="#000000"  isTinted="0"  lineWeight="Normal"  userDefined="1"  quadId="0"  gateResolution="256" >
                                       <gating:dimension>
                                         <data-type:fcs-dimension data-type:name="Comp-R-670_30-A" />
                                       </gating:dimension>
                                       <gating:dimension>
                                         <data-type:fcs-dimension data-type:name="Comp-V-605_40-A" />
                                       </gating:dimension>
                                       <gating:vertex>
                                         <gating:coordinate data-type:value="-218.5583930758" />
                                         <gating:coordinate data-type:value="263.835013806" />
                                       </gating:vertex>
                                       <gating:vertex>
                                         <gating:coordinate data-type:value="-218.5583930758" />
                                         <gating:coordinate data-type:value="-282.2329869062" />
                                       </gating:vertex>
                                       <gating:vertex>
                                         <gating:coordinate data-type:value="424.1672190317" />
                                         <gating:coordinate data-type:value="-282.2329869062" />
                                       </gating:vertex>
                                       <gating:vertex>
                                         <gating:coordinate data-type:value="365.996015137" />
                                         <gating:coordinate data-type:value="395.8865185256" />
                                       </gating:vertex>
                                     </gating:PolygonGate>
                                   </Gate>
                                 </Population>
                                 <Population name="Q5: KLRG1- , CD127+"  annotation=""  owningGroup="LUNG"  expanded="1"  sortPriority="10"  count="20417" >
                                   <Graph smoothing="0"  backColor="#ffffff"  foreColor="#000000"  heatMapStatParameter="Comp-B-530_30-A"  type="Pseudocolor"  fast="1" >
                                     <Axis dimension="x"  name="Comp-B-530_30-A"  label=""  auto="auto" />
                                     <Axis dimension="y"  name="Comp-YG-780_60-A"  label=""  auto="auto" />
                                     <GraphSettings level="5%"  smoothingHighResolution="1"  contourHighResolution="1"  histogramSmoothingCount="0"  graphResolution="256"  showOutliers="0"  drawLargeDots="1"  dotsToDraw="8000"  tint="le.chartfill.tinted.40"  lineWeight="le.lineweight.normal"  lineStyle="le.linestyle.solid" />
                                     <GraphEnvironment showGrid="0"  showAxes="tnlTNL"  showGates="1"  showFreqOnPlots="1"  showGateNameOnPlots="1"  showMedians="0"  showUncomped="0"  addEventParam="0"  lastYAxisName="" >
                                       <TextTraits font="SansSerif"  size="11"  name="Labels"  style="plain"  color="#000000"  background="#00ffffff"  just="left" />
                                       <TextTraits font="SansSerif"  size="11"  name="LayoutGates"  style="plain"  color="#000000"  background="#00ffffff"  just="left" />
                                       <TextTraits font="SansSerif"  size="9"  name="Numbers"  style="plain"  color="#000000"  background="#00ffffff"  just="left" />
                                       <TextTraits font="SansSerif"  size="9"  name="Legend"  style="plain"  color="#000000"  background="#00ffffff"  just="left" />
                                       <WindowPosition x="205"  y="56"  width="390"  height="696"  displayed="1"  panelState="+--" />
                                     </GraphEnvironment>
                                   </Graph>
                                   <Gate gating:id="ID1622716486"  gating:parent_id="ID1161516766" >
                                     <gating:RectangleGate eventsInside="1"  annoOffsetX="0"  annoOffsetY="0"  tint="#000000"  isTinted="0"  lineWeight="Normal"  userDefined="1"  percentX="0"  percentY="0" >
                                       <gating:dimension gating:max="284.20614775479464" >
                                         <data-type:fcs-dimension data-type:name="Comp-B-530_30-A" />
                                       </gating:dimension>
                                       <gating:dimension gating:min="132.46596869048403" >
                                         <data-type:fcs-dimension data-type:name="Comp-YG-780_60-A" />
                                       </gating:dimension>
                                     </gating:RectangleGate>
                                   </Gate>
                                 </Population>
                                 <Population name="Q6: KLRG1+ , CD127+"  annotation=""  owningGroup="LUNG"  expanded="1"  sortPriority="10"  count="762" >
                                   <Graph smoothing="0"  backColor="#ffffff"  foreColor="#000000"  heatMapStatParameter="Comp-B-530_30-A"  type="Pseudocolor"  fast="1" >
                                     <Axis dimension="x"  name="Comp-B-530_30-A"  label=""  auto="auto" />
                                     <Axis dimension="y"  name="Comp-YG-780_60-A"  label=""  auto="auto" />
                                     <GraphSettings level="5%"  smoothingHighResolution="1"  contourHighResolution="1"  histogramSmoothingCount="0"  graphResolution="256"  showOutliers="0"  drawLargeDots="1"  dotsToDraw="8000"  tint="le.chartfill.tinted.40"  lineWeight="le.lineweight.normal"  lineStyle="le.linestyle.solid" />
                                     <GraphEnvironment showGrid="0"  showAxes="tnlTNL"  showGates="1"  showFreqOnPlots="1"  showGateNameOnPlots="1"  showMedians="0"  showUncomped="0"  addEventParam="0"  lastYAxisName="" >
                                       <TextTraits font="SansSerif"  size="11"  name="Labels"  style="plain"  color="#000000"  background="#00ffffff"  just="left" />
                                       <TextTraits font="SansSerif"  size="11"  name="LayoutGates"  style="plain"  color="#000000"  background="#00ffffff"  just="left" />
                                       <TextTraits font="SansSerif"  size="9"  name="Numbers"  style="plain"  color="#000000"  background="#00ffffff"  just="left" />
                                       <TextTraits font="SansSerif"  size="9"  name="Legend"  style="plain"  color="#000000"  background="#00ffffff"  just="left" />
                                       <WindowPosition x="205"  y="56"  width="390"  height="696"  displayed="1"  panelState="+--" />
                                     </GraphEnvironment>
                                   </Graph>
                                   <Gate gating:id="ID709470501"  gating:parent_id="ID1161516766" >
                                     <gating:RectangleGate eventsInside="1"  annoOffsetX="0"  annoOffsetY="0"  tint="#000000"  isTinted="0"  lineWeight="Normal"  userDefined="1"  percentX="0"  percentY="0" >
                                       <gating:dimension gating:min="284.20614775479464" >
                                         <data-type:fcs-dimension data-type:name="Comp-B-530_30-A" />
                                       </gating:dimension>
                                       <gating:dimension gating:min="132.46596869048403" >
                                         <data-type:fcs-dimension data-type:name="Comp-YG-780_60-A" />
                                       </gating:dimension>
                                     </gating:RectangleGate>
                                   </Gate>
                                 </Population>
                                 <Population name="TNFa"  annotation=""  owningGroup="LUNG"  expanded="1"  sortPriority="10"  count="73" >
                                   <Graph smoothing="0"  backColor="#ffffff"  foreColor="#000000"  heatMapStatParameter="Comp-B-530_30-A"  type="Pseudocolor"  fast="1" >
                                     <Axis dimension="x"  name="Comp-V-605_40-A"  label=""  auto="auto" />
                                     <Axis dimension="y"  name="Comp-UV-379_28-A"  label=""  auto="auto" />
                                     <GraphSettings level="5%"  smoothingHighResolution="1"  contourHighResolution="1"  histogramSmoothingCount="0"  graphResolution="256"  showOutliers="0"  drawLargeDots="1"  dotsToDraw="8000"  tint="le.chartfill.tinted.40"  lineWeight="le.lineweight.normal"  lineStyle="le.linestyle.solid" />
                                     <GraphEnvironment showGrid="0"  showAxes="tnlTNL"  showGates="1"  showFreqOnPlots="1"  showGateNameOnPlots="1"  showMedians="0"  showUncomped="0"  addEventParam="0"  lastYAxisName="" >
                                       <TextTraits font="SansSerif"  size="11"  name="Labels"  style="plain"  color="#000000"  background="#00ffffff"  just="left" />
                                       <TextTraits font="SansSerif"  size="11"  name="LayoutGates"  style="plain"  color="#000000"  background="#00ffffff"  just="left" />
                                       <TextTraits font="SansSerif"  size="9"  name="Numbers"  style="plain"  color="#000000"  background="#00ffffff"  just="left" />
                                       <TextTraits font="SansSerif"  size="9"  name="Legend"  style="plain"  color="#000000"  background="#00ffffff"  just="left" />
                                       <WindowPosition x="205"  y="56"  width="390"  height="696"  displayed="1"  panelState="+--" />
                                     </GraphEnvironment>
                                   </Graph>
                                   <Gate gating:id="ID256638510"  gating:parent_id="ID1161516766" >
                                     <gating:RectangleGate eventsInside="1"  annoOffsetX="-5"  annoOffsetY="72"  tint="#000000"  isTinted="0"  lineWeight="Normal"  userDefined="1"  percentX="0"  percentY="0" >
                                       <gating:dimension gating:min="342.6930147589372"  gating:max="94302.09905066933" >
                                         <data-type:fcs-dimension data-type:name="Comp-V-605_40-A" />
                                       </gating:dimension>
                                       <gating:dimension gating:min="1061.6700216553397"  gating:max="48804.819486069566" >
                                         <data-type:fcs-dimension data-type:name="Comp-UV-379_28-A" />
                                       </gating:dimension>
                                     </gating:RectangleGate>
                                   </Gate>
                                 </Population>
                               </Subpopulations>
                             </Population>
                             <Population name="CD8"  annotation=""  owningGroup="LUNG"  expanded="1"  sortPriority="10"  count="18459" >
                               <Graph smoothing="13"  backColor="#ffffff"  foreColor="#000000"  heatMapStatParameter="Comp-B-530_30-A"  type="Contour"  fast="1" >
                                 <Axis dimension="x"  name="Comp-R-670_30-A"  label=""  auto="auto" />
                                 <Axis dimension="y"  name="Comp-V-450_50-A"  label=""  auto="auto" />
                                 <GraphSettings level="5%"  smoothingHighResolution="1"  contourHighResolution="1"  histogramSmoothingCount="0"  graphResolution="256"  showOutliers="1"  drawLargeDots="1"  dotsToDraw="8000"  tint="le.chartfill.tinted.40"  lineWeight="le.lineweight.normal"  lineStyle="le.linestyle.solid" />
                                 <GraphEnvironment showGrid="0"  showAxes="tnlTNL"  showGates="1"  showFreqOnPlots="1"  showGateNameOnPlots="1"  showMedians="0"  showUncomped="0"  addEventParam="0"  lastYAxisName="" >
                                   <TextTraits font="SansSerif"  size="11"  name="Labels"  style="plain"  color="#000000"  background="#00ffffff"  just="left" />
                                   <TextTraits font="SansSerif"  size="11"  name="LayoutGates"  style="plain"  color="#000000"  background="#00ffffff"  just="left" />
                                   <TextTraits font="SansSerif"  size="9"  name="Numbers"  style="plain"  color="#000000"  background="#00ffffff"  just="left" />
                                   <TextTraits font="SansSerif"  size="9"  name="Legend"  style="plain"  color="#000000"  background="#00ffffff"  just="left" />
                                   <WindowPosition x="205"  y="56"  width="390"  height="696"  displayed="1"  panelState="+--" />
                                 </GraphEnvironment>
                               </Graph>
                               <Gate gating:id="ID1231465717"  gating:parent_id="ID1591928044" >
                                 <gating:PolygonGate eventsInside="1"  annoOffsetX="66"  annoOffsetY="-38"  tint="#000000"  isTinted="0"  lineWeight="Normal"  userDefined="1"  quadId="-1"  gateResolution="256" >
                                   <gating:dimension>
                                     <data-type:fcs-dimension data-type:name="Comp-V-450_50-A" />
                                   </gating:dimension>
                                   <gating:dimension>
                                     <data-type:fcs-dimension data-type:name="Comp-UV-379_28-A" />
                                   </gating:dimension>
                                   <gating:vertex>
                                     <gating:coordinate data-type:value="13521.0382206311" />
                                     <gating:coordinate data-type:value="819.4180375305" />
                                   </gating:vertex>
                                   <gating:vertex>
                                     <gating:coordinate data-type:value="2991.8593430462" />
                                     <gating:coordinate data-type:value="346.0542091318" />
                                   </gating:vertex>
                                   <gating:vertex>
                                     <gating:coordinate data-type:value="2659.2568306372" />
                                     <gating:coordinate data-type:value="0.8980498569" />
                                   </gating:vertex>
                                   <gating:vertex>
                                     <gating:coordinate data-type:value="6095.548358867" />
                                     <gating:coordinate data-type:value="-49.1162978521" />
                                   </gating:vertex>
                                   <gating:vertex>
                                     <gating:coordinate data-type:value="33927.9474961494" />
                                     <gating:coordinate data-type:value="-44.0112526512" />
                                   </gating:vertex>
                                   <gating:vertex>
                                     <gating:coordinate data-type:value="33927.9474961494" />
                                     <gating:coordinate data-type:value="259.0662133268" />
                                   </gating:vertex>
                                   <gating:vertex>
                                     <gating:coordinate data-type:value="33927.9474961494" />
                                     <gating:coordinate data-type:value="789.9379420278" />
                                   </gating:vertex>
                                 </gating:PolygonGate>
                               </Gate>
                               <Subpopulations>
                                 <Statistic name="fj.stat.freqof"  annotation=""  owningGroup="LUNG"  expanded="1"  sortPriority="5"  ancestor="Live"  correlate=""  value="NaN" />
                                 <Statistic name="Geometric Mean"  annotation=""  owningGroup="LUNG"  expanded="1"  sortPriority="5"  id="Comp-B-530_30-A"  ancestor=""  correlate=""  value="NaN" />
                                 <Statistic name="Geometric Mean"  annotation=""  owningGroup="LUNG"  expanded="1"  sortPriority="5"  id="Comp-R-670_30-A"  ancestor=""  correlate=""  value="NaN" />
                                 <Statistic name="Geometric Mean"  annotation=""  owningGroup="LUNG"  expanded="1"  sortPriority="5"  id="Comp-UV-580_20-A"  ancestor=""  correlate=""  value="NaN" />
                                 <Statistic name="Geometric Mean"  annotation=""  owningGroup="LUNG"  expanded="1"  sortPriority="5"  id="Comp-UV-735_30-A"  ancestor=""  correlate=""  value="NaN" />
                                 <Statistic name="Geometric Mean"  annotation=""  owningGroup="LUNG"  expanded="1"  sortPriority="5"  id="Comp-V-605_40-A"  ancestor=""  correlate=""  value="NaN" />
                                 <Statistic name="Geometric Mean"  annotation=""  owningGroup="LUNG"  expanded="1"  sortPriority="5"  id="Comp-V-677_20-A"  ancestor=""  correlate=""  value="NaN" />
                                 <Statistic name="Geometric Mean"  annotation=""  owningGroup="LUNG"  expanded="1"  sortPriority="5"  id="Comp-YG-586_15-A"  ancestor=""  correlate=""  value="NaN" />
                                 <Statistic name="Geometric Mean"  annotation=""  owningGroup="LUNG"  expanded="1"  sortPriority="5"  id="Comp-YG-780_60-A"  ancestor=""  correlate=""  value="NaN" />
                                 <Population name="GzB, CD8 subset"  annotation=""  owningGroup="LUNG"  expanded="1"  sortPriority="10"  count="5494" >
                                   <Graph smoothing="13"  backColor="#ffffff"  foreColor="#000000"  heatMapStatParameter="Comp-B-530_30-A"  type="Contour"  fast="1" >
                                     <Axis dimension="x"  name="Comp-YG-586_15-A"  label=""  auto="auto" />
                                     <Axis dimension="y"  name="Comp-V-450_50-A"  label=""  auto="auto" />
                                     <GraphSettings level="5%"  smoothingHighResolution="1"  contourHighResolution="1"  histogramSmoothingCount="0"  graphResolution="256"  showOutliers="1"  drawLargeDots="1"  dotsToDraw="8000"  tint="le.chartfill.tinted.40"  lineWeight="le.lineweight.normal"  lineStyle="le.linestyle.solid" />
                                     <GraphEnvironment showGrid="0"  showAxes="tnlTNL"  showGates="1"  showFreqOnPlots="1"  showGateNameOnPlots="1"  showMedians="0"  showUncomped="0"  addEventParam="0"  lastYAxisName="" >
                                       <TextTraits font="SansSerif"  size="11"  name="Labels"  style="plain"  color="#000000"  background="#00ffffff"  just="left" />
                                       <TextTraits font="SansSerif"  size="11"  name="LayoutGates"  style="plain"  color="#000000"  background="#00ffffff"  just="left" />
                                       <TextTraits font="SansSerif"  size="9"  name="Numbers"  style="plain"  color="#000000"  background="#00ffffff"  just="left" />
                                       <TextTraits font="SansSerif"  size="9"  name="Legend"  style="plain"  color="#000000"  background="#00ffffff"  just="left" />
                                       <WindowPosition x="205"  y="56"  width="390"  height="696"  displayed="1"  panelState="+--" />
                                     </GraphEnvironment>
                                   </Graph>
                                   <Gate gating:id="ID1819877151"  gating:parent_id="ID1231465717" >
                                     <gating:RectangleGate eventsInside="1"  annoOffsetX="0"  annoOffsetY="111"  tint="#000000"  isTinted="0"  lineWeight="Normal"  userDefined="1"  percentX="0"  percentY="0" >
                                       <gating:dimension gating:min="196.19968443304526"  gating:max="4416.8220351209775" >
                                         <data-type:fcs-dimension data-type:name="Comp-YG-586_15-A" />
                                       </gating:dimension>
                                       <gating:dimension gating:min="1420.6413794500502"  gating:max="46715.938941325" >
                                         <data-type:fcs-dimension data-type:name="Comp-V-450_50-A" />
                                       </gating:dimension>
                                     </gating:RectangleGate>
                                   </Gate>
                                 </Population>
                                 <Population name="IFNg"  annotation=""  owningGroup="LUNG"  expanded="1"  sortPriority="10"  count="34" >
                                   <Graph smoothing="13"  backColor="#ffffff"  foreColor="#000000"  heatMapStatParameter="Comp-B-530_30-A"  type="Contour"  fast="1" >
                                     <Axis dimension="x"  name="Comp-R-670_30-A"  label=""  auto="auto" />
                                     <Axis dimension="y"  name="Comp-V-450_50-A"  label=""  auto="auto" />
                                     <GraphSettings level="5%"  smoothingHighResolution="1"  contourHighResolution="1"  histogramSmoothingCount="0"  graphResolution="256"  showOutliers="1"  drawLargeDots="1"  dotsToDraw="8000"  tint="le.chartfill.tinted.40"  lineWeight="le.lineweight.normal"  lineStyle="le.linestyle.solid" />
                                     <GraphEnvironment showGrid="0"  showAxes="tnlTNL"  showGates="1"  showFreqOnPlots="1"  showGateNameOnPlots="1"  showMedians="0"  showUncomped="0"  addEventParam="0"  lastYAxisName="" >
                                       <TextTraits font="SansSerif"  size="11"  name="Labels"  style="plain"  color="#000000"  background="#00ffffff"  just="left" />
                                       <TextTraits font="SansSerif"  size="11"  name="LayoutGates"  style="plain"  color="#000000"  background="#00ffffff"  just="left" />
                                       <TextTraits font="SansSerif"  size="9"  name="Numbers"  style="plain"  color="#000000"  background="#00ffffff"  just="left" />
                                       <TextTraits font="SansSerif"  size="9"  name="Legend"  style="plain"  color="#000000"  background="#00ffffff"  just="left" />
                                       <WindowPosition x="205"  y="56"  width="390"  height="696"  displayed="1"  panelState="+--" />
                                     </GraphEnvironment>
                                   </Graph>
                                   <Gate gating:id="ID194941748"  gating:parent_id="ID1231465717" >
                                     <gating:RectangleGate eventsInside="1"  annoOffsetX="-2"  annoOffsetY="61"  tint="#000000"  isTinted="0"  lineWeight="Normal"  userDefined="1"  percentX="0"  percentY="0" >
                                       <gating:dimension gating:min="510.47519976983"  gating:max="128686.56096367231" >
                                         <data-type:fcs-dimension data-type:name="Comp-R-670_30-A" />
                                       </gating:dimension>
                                       <gating:dimension gating:min="1261.9992748870527"  gating:max="67595.92309474605" >
                                         <data-type:fcs-dimension data-type:name="Comp-V-450_50-A" />
                                       </gating:dimension>
                                     </gating:RectangleGate>
                                   </Gate>
                                 </Population>
                                 <Population name="Q8: KLRG1- , CD127-"  annotation=""  owningGroup="LUNG"  expanded="1"  sortPriority="10"  count="12042" >
                                   <Graph smoothing="13"  backColor="#ffffff"  foreColor="#000000"  heatMapStatParameter="Comp-B-530_30-A"  type="Contour"  fast="1" >
                                     <Axis dimension="x"  name="Comp-B-530_30-A"  label=""  auto="auto" />
                                     <Axis dimension="y"  name="Comp-YG-780_60-A"  label=""  auto="auto" />
                                     <GraphSettings level="5%"  smoothingHighResolution="1"  contourHighResolution="1"  histogramSmoothingCount="0"  graphResolution="256"  showOutliers="1"  drawLargeDots="1"  dotsToDraw="8000"  tint="le.chartfill.tinted.40"  lineWeight="le.lineweight.normal"  lineStyle="le.linestyle.solid" />
                                     <GraphEnvironment showGrid="0"  showAxes="tnlTNL"  showGates="1"  showFreqOnPlots="1"  showGateNameOnPlots="1"  showMedians="0"  showUncomped="0"  addEventParam="0"  lastYAxisName="" >
                                       <TextTraits font="SansSerif"  size="11"  name="Labels"  style="plain"  color="#000000"  background="#00ffffff"  just="left" />
                                       <TextTraits font="SansSerif"  size="11"  name="LayoutGates"  style="plain"  color="#000000"  background="#00ffffff"  just="left" />
                                       <TextTraits font="SansSerif"  size="9"  name="Numbers"  style="plain"  color="#000000"  background="#00ffffff"  just="left" />
                                       <TextTraits font="SansSerif"  size="9"  name="Legend"  style="plain"  color="#000000"  background="#00ffffff"  just="left" />
                                       <WindowPosition x="205"  y="56"  width="390"  height="696"  displayed="1"  panelState="+--" />
                                     </GraphEnvironment>
                                   </Graph>
                                   <Gate gating:id="ID1542764263"  gating:parent_id="ID1231465717" >
                                     <gating:RectangleGate eventsInside="1"  annoOffsetX="0"  annoOffsetY="0"  tint="#000000"  isTinted="0"  lineWeight="Normal"  userDefined="1"  percentX="0"  percentY="0" >
                                       <gating:dimension gating:max="284.20614775479464" >
                                         <data-type:fcs-dimension data-type:name="Comp-B-530_30-A" />
                                       </gating:dimension>
                                       <gating:dimension gating:max="128.42321261143582" >
                                         <data-type:fcs-dimension data-type:name="Comp-YG-780_60-A" />
                                       </gating:dimension>
                                     </gating:RectangleGate>
                                   </Gate>
                                 </Population>
                                 <Population name="Q9: CD44- , CD62L+"  annotation=""  owningGroup="LUNG"  expanded="1"  sortPriority="10"  count="22056" >
                                   <Graph smoothing="13"  backColor="#ffffff"  foreColor="#000000"  heatMapStatParameter="Comp-B-530_30-A"  type="Contour"  fast="1" >
                                     <Axis dimension="x"  name="Comp-UV-580_20-A"  label=""  auto="auto" />
                                     <Axis dimension="y"  name="Comp-V-677_20-A"  label=""  auto="auto" />
                                     <GraphSettings level="5%"  smoothingHighResolution="1"  contourHighResolution="1"  histogramSmoothingCount="0"  graphResolution="256"  showOutliers="1"  drawLargeDots="1"  dotsToDraw="8000"  tint="le.chartfill.tinted.40"  lineWeight="le.lineweight.normal"  lineStyle="le.linestyle.solid" />
                                     <GraphEnvironment showGrid="0"  showAxes="tnlTNL"  showGates="1"  showFreqOnPlots="1"  showGateNameOnPlots="1"  showMedians="0"  showUncomped="0"  addEventParam="0"  lastYAxisName="" >
                                       <TextTraits font="SansSerif"  size="11"  name="Labels"  style="plain"  color="#000000"  background="#00ffffff"  just="left" />
                                       <TextTraits font="SansSerif"  size="11"  name="LayoutGates"  style="plain"  color="#000000"  background="#00ffffff"  just="left" />
                                       <TextTraits font="SansSerif"  size="9"  name="Numbers"  style="plain"  color="#000000"  background="#00ffffff"  just="left" />
                                       <TextTraits font="SansSerif"  size="9"  name="Legend"  style="plain"  color="#000000"  background="#00ffffff"  just="left" />
                                       <WindowPosition x="205"  y="56"  width="390"  height="696"  displayed="1"  panelState="+--" />
                                     </GraphEnvironment>
                                   </Graph>
                                   <Gate gating:id="ID663337064"  gating:parent_id="ID1231465717" >
                                     <gating:PolygonGate eventsInside="1"  annoOffsetX="0"  annoOffsetY="0"  tint="#000000"  isTinted="0"  lineWeight="Normal"  userDefined="1"  quadId="2"  gateResolution="256" >
                                       <gating:dimension>
                                         <data-type:fcs-dimension data-type:name="Comp-UV-580_20-A" />
                                       </gating:dimension>
                                       <gating:dimension>
                                         <data-type:fcs-dimension data-type:name="Comp-V-677_20-A" />
                                       </gating:dimension>
                                       <gating:vertex>
                                         <gating:coordinate data-type:value="-139.2924331876" />
                                         <gating:coordinate data-type:value="178.6848949378" />
                                       </gating:vertex>
                                       <gating:vertex>
                                         <gating:coordinate data-type:value="-139.2924331876" />
                                         <gating:coordinate data-type:value="275184.9829401594" />
                                       </gating:vertex>
                                       <gating:vertex>
                                         <gating:coordinate data-type:value="876.0200982571" />
                                         <gating:coordinate data-type:value="275184.9829401594" />
                                       </gating:vertex>
                                       <gating:vertex>
                                         <gating:coordinate data-type:value="187.1246622054" />
                                         <gating:coordinate data-type:value="256.3311354486" />
                                       </gating:vertex>
                                     </gating:PolygonGate>
                                   </Gate>
                                 </Population>
                                 <Population name="Q10: CD44+ , CD62L+"  annotation=""  owningGroup="LUNG"  expanded="1"  sortPriority="10"  count="4195" >
                                   <Graph smoothing="13"  backColor="#ffffff"  foreColor="#000000"  heatMapStatParameter="Comp-B-530_30-A"  type="Contour"  fast="1" >
                                     <Axis dimension="x"  name="Comp-UV-580_20-A"  label=""  auto="auto" />
                                     <Axis dimension="y"  name="Comp-V-677_20-A"  label=""  auto="auto" />
                                     <GraphSettings level="5%"  smoothingHighResolution="1"  contourHighResolution="1"  histogramSmoothingCount="0"  graphResolution="256"  showOutliers="1"  drawLargeDots="1"  dotsToDraw="8000"  tint="le.chartfill.tinted.40"  lineWeight="le.lineweight.normal"  lineStyle="le.linestyle.solid" />
                                     <GraphEnvironment showGrid="0"  showAxes="tnlTNL"  showGates="1"  showFreqOnPlots="1"  showGateNameOnPlots="1"  showMedians="0"  showUncomped="0"  addEventParam="0"  lastYAxisName="" >
                                       <TextTraits font="SansSerif"  size="11"  name="Labels"  style="plain"  color="#000000"  background="#00ffffff"  just="left" />
                                       <TextTraits font="SansSerif"  size="11"  name="LayoutGates"  style="plain"  color="#000000"  background="#00ffffff"  just="left" />
                                       <TextTraits font="SansSerif"  size="9"  name="Numbers"  style="plain"  color="#000000"  background="#00ffffff"  just="left" />
                                       <TextTraits font="SansSerif"  size="9"  name="Legend"  style="plain"  color="#000000"  background="#00ffffff"  just="left" />
                                       <WindowPosition x="205"  y="56"  width="390"  height="696"  displayed="1"  panelState="+--" />
                                     </GraphEnvironment>
                                   </Graph>
                                   <Gate gating:id="ID61659745"  gating:parent_id="ID1231465717" >
                                     <gating:PolygonGate eventsInside="1"  annoOffsetX="0"  annoOffsetY="0"  tint="#000000"  isTinted="0"  lineWeight="Normal"  userDefined="1"  quadId="3"  gateResolution="256" >
                                       <gating:dimension>
                                         <data-type:fcs-dimension data-type:name="Comp-UV-580_20-A" />
                                       </gating:dimension>
                                       <gating:dimension>
                                         <data-type:fcs-dimension data-type:name="Comp-V-677_20-A" />
                                       </gating:dimension>
                                       <gating:vertex>
                                         <gating:coordinate data-type:value="261622.6538839588" />
                                         <gating:coordinate data-type:value="142.0211745539" />
                                       </gating:vertex>
                                       <gating:vertex>
                                         <gating:coordinate data-type:value="261622.6538839588" />
                                         <gating:coordinate data-type:value="275184.9829401594" />
                                       </gating:vertex>
                                       <gating:vertex>
                                         <gating:coordinate data-type:value="876.0200982571" />
                                         <gating:coordinate data-type:value="275184.9829401594" />
                                       </gating:vertex>
                                       <gating:vertex>
                                         <gating:coordinate data-type:value="187.1246622054" />
                                         <gating:coordinate data-type:value="256.3311354486" />
                                       </gating:vertex>
                                     </gating:PolygonGate>
                                   </Gate>
                                 </Population>
                                 <Population name="Q11: CD44+ , CD62L-"  annotation=""  owningGroup="LUNG"  expanded="1"  sortPriority="10"  count="1605" >
                                   <Graph smoothing="13"  backColor="#ffffff"  foreColor="#000000"  heatMapStatParameter="Comp-B-530_30-A"  type="Contour"  fast="1" >
                                     <Axis dimension="x"  name="Comp-UV-580_20-A"  label=""  auto="auto" />
                                     <Axis dimension="y"  name="Comp-V-677_20-A"  label=""  auto="auto" />
                                     <GraphSettings level="5%"  smoothingHighResolution="1"  contourHighResolution="1"  histogramSmoothingCount="0"  graphResolution="256"  showOutliers="1"  drawLargeDots="1"  dotsToDraw="8000"  tint="le.chartfill.tinted.40"  lineWeight="le.lineweight.normal"  lineStyle="le.linestyle.solid" />
                                     <GraphEnvironment showGrid="0"  showAxes="tnlTNL"  showGates="1"  showFreqOnPlots="1"  showGateNameOnPlots="1"  showMedians="0"  showUncomped="0"  addEventParam="0"  lastYAxisName="" >
                                       <TextTraits font="SansSerif"  size="11"  name="Labels"  style="plain"  color="#000000"  background="#00ffffff"  just="left" />
                                       <TextTraits font="SansSerif"  size="11"  name="LayoutGates"  style="plain"  color="#000000"  background="#00ffffff"  just="left" />
                                       <TextTraits font="SansSerif"  size="9"  name="Numbers"  style="plain"  color="#000000"  background="#00ffffff"  just="left" />
                                       <TextTraits font="SansSerif"  size="9"  name="Legend"  style="plain"  color="#000000"  background="#00ffffff"  just="left" />
                                       <WindowPosition x="205"  y="56"  width="390"  height="696"  displayed="1"  panelState="+--" />
                                     </GraphEnvironment>
                                   </Graph>
                                   <Gate gating:id="ID2094333459"  gating:parent_id="ID1231465717" >
                                     <gating:PolygonGate eventsInside="1"  annoOffsetX="0"  annoOffsetY="0"  tint="#000000"  isTinted="0"  lineWeight="Normal"  userDefined="1"  quadId="1"  gateResolution="256" >
                                       <gating:dimension>
                                         <data-type:fcs-dimension data-type:name="Comp-UV-580_20-A" />
                                       </gating:dimension>
                                       <gating:dimension>
                                         <data-type:fcs-dimension data-type:name="Comp-V-677_20-A" />
                                       </gating:dimension>
                                       <gating:vertex>
                                         <gating:coordinate data-type:value="261622.6538839588" />
                                         <gating:coordinate data-type:value="142.0211745539" />
                                       </gating:vertex>
                                       <gating:vertex>
                                         <gating:coordinate data-type:value="261622.6538839588" />
                                         <gating:coordinate data-type:value="-163.8555871356" />
                                       </gating:vertex>
                                       <gating:vertex>
                                         <gating:coordinate data-type:value="209.3566671881" />
                                         <gating:coordinate data-type:value="-163.8555871356" />
                                       </gating:vertex>
                                       <gating:vertex>
                                         <gating:coordinate data-type:value="187.1246622054" />
                                         <gating:coordinate data-type:value="256.3311354486" />
                                       </gating:vertex>
                                     </gating:PolygonGate>
                                   </Gate>
                                 </Population>
                                 <Population name="Q12: CD44- , CD62L-"  annotation=""  owningGroup="LUNG"  expanded="1"  sortPriority="10"  count="2205" >
                                   <Graph smoothing="13"  backColor="#ffffff"  foreColor="#000000"  heatMapStatParameter="Comp-B-530_30-A"  type="Contour"  fast="1" >
                                     <Axis dimension="x"  name="Comp-UV-580_20-A"  label=""  auto="auto" />
                                     <Axis dimension="y"  name="Comp-V-677_20-A"  label=""  auto="auto" />
                                     <GraphSettings level="5%"  smoothingHighResolution="1"  contourHighResolution="1"  histogramSmoothingCount="0"  graphResolution="256"  showOutliers="1"  drawLargeDots="1"  dotsToDraw="8000"  tint="le.chartfill.tinted.40"  lineWeight="le.lineweight.normal"  lineStyle="le.linestyle.solid" />
                                     <GraphEnvironment showGrid="0"  showAxes="tnlTNL"  showGates="1"  showFreqOnPlots="1"  showGateNameOnPlots="1"  showMedians="0"  showUncomped="0"  addEventParam="0"  lastYAxisName="" >
                                       <TextTraits font="SansSerif"  size="11"  name="Labels"  style="plain"  color="#000000"  background="#00ffffff"  just="left" />
                                       <TextTraits font="SansSerif"  size="11"  name="LayoutGates"  style="plain"  color="#000000"  background="#00ffffff"  just="left" />
                                       <TextTraits font="SansSerif"  size="9"  name="Numbers"  style="plain"  color="#000000"  background="#00ffffff"  just="left" />
                                       <TextTraits font="SansSerif"  size="9"  name="Legend"  style="plain"  color="#000000"  background="#00ffffff"  just="left" />
                                       <WindowPosition x="205"  y="56"  width="390"  height="696"  displayed="1"  panelState="+--" />
                                     </GraphEnvironment>
                                   </Graph>
                                   <Gate gating:id="ID40447200"  gating:parent_id="ID1231465717" >
                                     <gating:PolygonGate eventsInside="1"  annoOffsetX="0"  annoOffsetY="0"  tint="#000000"  isTinted="0"  lineWeight="Normal"  userDefined="1"  quadId="0"  gateResolution="256" >
                                       <gating:dimension>
                                         <data-type:fcs-dimension data-type:name="Comp-UV-580_20-A" />
                                       </gating:dimension>
                                       <gating:dimension>
                                         <data-type:fcs-dimension data-type:name="Comp-V-677_20-A" />
                                       </gating:dimension>
                                       <gating:vertex>
                                         <gating:coordinate data-type:value="-139.2924331876" />
                                         <gating:coordinate data-type:value="178.6848949378" />
                                       </gating:vertex>
                                       <gating:vertex>
                                         <gating:coordinate data-type:value="-139.2924331876" />
                                         <gating:coordinate data-type:value="-163.8555871356" />
                                       </gating:vertex>
                                       <gating:vertex>
                                         <gating:coordinate data-type:value="209.3566671881" />
                                         <gating:coordinate data-type:value="-163.8555871356" />
                                       </gating:vertex>
                                       <gating:vertex>
                                         <gating:coordinate data-type:value="187.1246622054" />
                                         <gating:coordinate data-type:value="256.3311354486" />
                                       </gating:vertex>
                                     </gating:PolygonGate>
                                   </Gate>
                                 </Population>
                                 <Population name="Q1: IFNg- , TNFa+"  annotation=""  owningGroup="LUNG"  expanded="1"  sortPriority="10"  count="66" >
                                   <Graph smoothing="13"  backColor="#ffffff"  foreColor="#000000"  heatMapStatParameter="Comp-B-530_30-A"  type="Contour"  fast="1" >
                                     <Axis dimension="x"  name="Comp-R-670_30-A"  label=""  auto="auto" />
                                     <Axis dimension="y"  name="Comp-V-605_40-A"  label=""  auto="auto" />
                                     <GraphSettings level="5%"  smoothingHighResolution="1"  contourHighResolution="1"  histogramSmoothingCount="0"  graphResolution="256"  showOutliers="1"  drawLargeDots="1"  dotsToDraw="8000"  tint="le.chartfill.tinted.40"  lineWeight="le.lineweight.normal"  lineStyle="le.linestyle.solid" />
                                     <GraphEnvironment showGrid="0"  showAxes="tnlTNL"  showGates="1"  showFreqOnPlots="1"  showGateNameOnPlots="1"  showMedians="0"  showUncomped="0"  addEventParam="0"  lastYAxisName="" >
                                       <TextTraits font="SansSerif"  size="11"  name="Labels"  style="plain"  color="#000000"  background="#00ffffff"  just="left" />
                                       <TextTraits font="SansSerif"  size="11"  name="LayoutGates"  style="plain"  color="#000000"  background="#00ffffff"  just="left" />
                                       <TextTraits font="SansSerif"  size="9"  name="Numbers"  style="plain"  color="#000000"  background="#00ffffff"  just="left" />
                                       <TextTraits font="SansSerif"  size="9"  name="Legend"  style="plain"  color="#000000"  background="#00ffffff"  just="left" />
                                       <WindowPosition x="205"  y="56"  width="390"  height="696"  displayed="1"  panelState="+--" />
                                     </GraphEnvironment>
                                   </Graph>
                                   <Gate gating:id="ID1749655101"  gating:parent_id="ID1231465717" >
                                     <gating:PolygonGate eventsInside="1"  annoOffsetX="0"  annoOffsetY="0"  tint="#000000"  isTinted="0"  lineWeight="Normal"  userDefined="1"  quadId="2"  gateResolution="256" >
                                       <gating:dimension>
                                         <data-type:fcs-dimension data-type:name="Comp-R-670_30-A" />
                                       </gating:dimension>
                                       <gating:dimension>
                                         <data-type:fcs-dimension data-type:name="Comp-V-605_40-A" />
                                       </gating:dimension>
                                       <gating:vertex>
                                         <gating:coordinate data-type:value="-218.5583930758" />
                                         <gating:coordinate data-type:value="410.3857959168" />
                                       </gating:vertex>
                                       <gating:vertex>
                                         <gating:coordinate data-type:value="-218.5583930758" />
                                         <gating:coordinate data-type:value="275198.451994547" />
                                       </gating:vertex>
                                       <gating:vertex>
                                         <gating:coordinate data-type:value="592.6563348949" />
                                         <gating:coordinate data-type:value="275198.451994547" />
                                       </gating:vertex>
                                       <gating:vertex>
                                         <gating:coordinate data-type:value="440.1318330082" />
                                         <gating:coordinate data-type:value="381.8689734812" />
                                       </gating:vertex>
                                     </gating:PolygonGate>
                                   </Gate>
                                 </Population>
                                 <Population name="Q2: IFNg+ , TNFa+"  annotation=""  owningGroup="LUNG"  expanded="1"  sortPriority="10"  count="4" >
                                   <Graph smoothing="13"  backColor="#ffffff"  foreColor="#000000"  heatMapStatParameter="Comp-B-530_30-A"  type="Contour"  fast="1" >
                                     <Axis dimension="x"  name="Comp-R-670_30-A"  label=""  auto="auto" />
                                     <Axis dimension="y"  name="Comp-V-605_40-A"  label=""  auto="auto" />
                                     <GraphSettings level="5%"  smoothingHighResolution="1"  contourHighResolution="1"  histogramSmoothingCount="0"  graphResolution="256"  showOutliers="1"  drawLargeDots="1"  dotsToDraw="8000"  tint="le.chartfill.tinted.40"  lineWeight="le.lineweight.normal"  lineStyle="le.linestyle.solid" />
                                     <GraphEnvironment showGrid="0"  showAxes="tnlTNL"  showGates="1"  showFreqOnPlots="1"  showGateNameOnPlots="1"  showMedians="0"  showUncomped="0"  addEventParam="0"  lastYAxisName="" >
                                       <TextTraits font="SansSerif"  size="11"  name="Labels"  style="plain"  color="#000000"  background="#00ffffff"  just="left" />
                                       <TextTraits font="SansSerif"  size="11"  name="LayoutGates"  style="plain"  color="#000000"  background="#00ffffff"  just="left" />
                                       <TextTraits font="SansSerif"  size="9"  name="Numbers"  style="plain"  color="#000000"  background="#00ffffff"  just="left" />
                                       <TextTraits font="SansSerif"  size="9"  name="Legend"  style="plain"  color="#000000"  background="#00ffffff"  just="left" />
                                       <WindowPosition x="205"  y="56"  width="390"  height="696"  displayed="1"  panelState="+--" />
                                     </GraphEnvironment>
                                   </Graph>
                                   <Gate gating:id="ID231947911"  gating:parent_id="ID1231465717" >
                                     <gating:PolygonGate eventsInside="1"  annoOffsetX="0"  annoOffsetY="0"  tint="#000000"  isTinted="0"  lineWeight="Normal"  userDefined="1"  quadId="3"  gateResolution="256" >
                                       <gating:dimension>
                                         <data-type:fcs-dimension data-type:name="Comp-R-670_30-A" />
                                       </gating:dimension>
                                       <gating:dimension>
                                         <data-type:fcs-dimension data-type:name="Comp-V-605_40-A" />
                                       </gating:dimension>
                                       <gating:vertex>
                                         <gating:coordinate data-type:value="261592.7631365841" />
                                         <gating:coordinate data-type:value="199.2729360749" />
                                       </gating:vertex>
                                       <gating:vertex>
                                         <gating:coordinate data-type:value="261592.7631365841" />
                                         <gating:coordinate data-type:value="275198.451994547" />
                                       </gating:vertex>
                                       <gating:vertex>
                                         <gating:coordinate data-type:value="592.6563348949" />
                                         <gating:coordinate data-type:value="275198.451994547" />
                                       </gating:vertex>
                                       <gating:vertex>
                                         <gating:coordinate data-type:value="440.1318330082" />
                                         <gating:coordinate data-type:value="381.8689734812" />
                                       </gating:vertex>
                                     </gating:PolygonGate>
                                   </Gate>
                                 </Population>
                                 <Population name="Q3: IFNg+ , TNFa-"  annotation=""  owningGroup="LUNG"  expanded="1"  sortPriority="10"  count="28" >
                                   <Graph smoothing="13"  backColor="#ffffff"  foreColor="#000000"  heatMapStatParameter="Comp-B-530_30-A"  type="Contour"  fast="1" >
                                     <Axis dimension="x"  name="Comp-R-670_30-A"  label=""  auto="auto" />
                                     <Axis dimension="y"  name="Comp-V-605_40-A"  label=""  auto="auto" />
                                     <GraphSettings level="5%"  smoothingHighResolution="1"  contourHighResolution="1"  histogramSmoothingCount="0"  graphResolution="256"  showOutliers="1"  drawLargeDots="1"  dotsToDraw="8000"  tint="le.chartfill.tinted.40"  lineWeight="le.lineweight.normal"  lineStyle="le.linestyle.solid" />
                                     <GraphEnvironment showGrid="0"  showAxes="tnlTNL"  showGates="1"  showFreqOnPlots="1"  showGateNameOnPlots="1"  showMedians="0"  showUncomped="0"  addEventParam="0"  lastYAxisName="" >
                                       <TextTraits font="SansSerif"  size="11"  name="Labels"  style="plain"  color="#000000"  background="#00ffffff"  just="left" />
                                       <TextTraits font="SansSerif"  size="11"  name="LayoutGates"  style="plain"  color="#000000"  background="#00ffffff"  just="left" />
                                       <TextTraits font="SansSerif"  size="9"  name="Numbers"  style="plain"  color="#000000"  background="#00ffffff"  just="left" />
                                       <TextTraits font="SansSerif"  size="9"  name="Legend"  style="plain"  color="#000000"  background="#00ffffff"  just="left" />
                                       <WindowPosition x="205"  y="56"  width="390"  height="696"  displayed="1"  panelState="+--" />
                                     </GraphEnvironment>
                                   </Graph>
                                   <Gate gating:id="ID1454140744"  gating:parent_id="ID1231465717" >
                                     <gating:PolygonGate eventsInside="1"  annoOffsetX="0"  annoOffsetY="0"  tint="#000000"  isTinted="0"  lineWeight="Normal"  userDefined="1"  quadId="1"  gateResolution="256" >
                                       <gating:dimension>
                                         <data-type:fcs-dimension data-type:name="Comp-R-670_30-A" />
                                       </gating:dimension>
                                       <gating:dimension>
                                         <data-type:fcs-dimension data-type:name="Comp-V-605_40-A" />
                                       </gating:dimension>
                                       <gating:vertex>
                                         <gating:coordinate data-type:value="261592.7631365841" />
                                         <gating:coordinate data-type:value="199.2729360749" />
                                       </gating:vertex>
                                       <gating:vertex>
                                         <gating:coordinate data-type:value="261592.7631365841" />
                                         <gating:coordinate data-type:value="-282.2329869066" />
                                       </gating:vertex>
                                       <gating:vertex>
                                         <gating:coordinate data-type:value="408.7963154263" />
                                         <gating:coordinate data-type:value="-282.2329869066" />
                                       </gating:vertex>
                                       <gating:vertex>
                                         <gating:coordinate data-type:value="440.1318330082" />
                                         <gating:coordinate data-type:value="381.8689734812" />
                                       </gating:vertex>
                                     </gating:PolygonGate>
                                   </Gate>
                                 </Population>
                                 <Population name="Q4: IFNg- , TNFa-"  annotation=""  owningGroup="LUNG"  expanded="1"  sortPriority="10"  count="28946" >
                                   <Graph smoothing="13"  backColor="#ffffff"  foreColor="#000000"  heatMapStatParameter="Comp-B-530_30-A"  type="Contour"  fast="1" >
                                     <Axis dimension="x"  name="Comp-R-670_30-A"  label=""  auto="auto" />
                                     <Axis dimension="y"  name="Comp-V-605_40-A"  label=""  auto="auto" />
                                     <GraphSettings level="5%"  smoothingHighResolution="1"  contourHighResolution="1"  histogramSmoothingCount="0"  graphResolution="256"  showOutliers="1"  drawLargeDots="1"  dotsToDraw="8000"  tint="le.chartfill.tinted.40"  lineWeight="le.lineweight.normal"  lineStyle="le.linestyle.solid" />
                                     <GraphEnvironment showGrid="0"  showAxes="tnlTNL"  showGates="1"  showFreqOnPlots="1"  showGateNameOnPlots="1"  showMedians="0"  showUncomped="0"  addEventParam="0"  lastYAxisName="" >
                                       <TextTraits font="SansSerif"  size="11"  name="Labels"  style="plain"  color="#000000"  background="#00ffffff"  just="left" />
                                       <TextTraits font="SansSerif"  size="11"  name="LayoutGates"  style="plain"  color="#000000"  background="#00ffffff"  just="left" />
                                       <TextTraits font="SansSerif"  size="9"  name="Numbers"  style="plain"  color="#000000"  background="#00ffffff"  just="left" />
                                       <TextTraits font="SansSerif"  size="9"  name="Legend"  style="plain"  color="#000000"  background="#00ffffff"  just="left" />
                                       <WindowPosition x="205"  y="56"  width="390"  height="696"  displayed="1"  panelState="+--" />
                                     </GraphEnvironment>
                                   </Graph>
                                   <Gate gating:id="ID501830993"  gating:parent_id="ID1231465717" >
                                     <gating:PolygonGate eventsInside="1"  annoOffsetX="0"  annoOffsetY="0"  tint="#000000"  isTinted="0"  lineWeight="Normal"  userDefined="1"  quadId="0"  gateResolution="256" >
                                       <gating:dimension>
                                         <data-type:fcs-dimension data-type:name="Comp-R-670_30-A" />
                                       </gating:dimension>
                                       <gating:dimension>
                                         <data-type:fcs-dimension data-type:name="Comp-V-605_40-A" />
                                       </gating:dimension>
                                       <gating:vertex>
                                         <gating:coordinate data-type:value="-218.5583930758" />
                                         <gating:coordinate data-type:value="410.3857959168" />
                                       </gating:vertex>
                                       <gating:vertex>
                                         <gating:coordinate data-type:value="-218.5583930758" />
                                         <gating:coordinate data-type:value="-282.2329869066" />
                                       </gating:vertex>
                                       <gating:vertex>
                                         <gating:coordinate data-type:value="408.7963154263" />
                                         <gating:coordinate data-type:value="-282.2329869066" />
                                       </gating:vertex>
                                       <gating:vertex>
                                         <gating:coordinate data-type:value="440.1318330082" />
                                         <gating:coordinate data-type:value="381.8689734812" />
                                       </gating:vertex>
                                     </gating:PolygonGate>
                                   </Gate>
                                 </Population>
                                 <Population name="Q5: KLRG1- , CD127+"  annotation=""  owningGroup="LUNG"  expanded="1"  sortPriority="10"  count="9851" >
                                   <Graph smoothing="13"  backColor="#ffffff"  foreColor="#000000"  heatMapStatParameter="Comp-B-530_30-A"  type="Contour"  fast="1" >
                                     <Axis dimension="x"  name="Comp-B-530_30-A"  label=""  auto="auto" />
                                     <Axis dimension="y"  name="Comp-YG-780_60-A"  label=""  auto="auto" />
                                     <GraphSettings level="5%"  smoothingHighResolution="1"  contourHighResolution="1"  histogramSmoothingCount="0"  graphResolution="256"  showOutliers="1"  drawLargeDots="1"  dotsToDraw="8000"  tint="le.chartfill.tinted.40"  lineWeight="le.lineweight.normal"  lineStyle="le.linestyle.solid" />
                                     <GraphEnvironment showGrid="0"  showAxes="tnlTNL"  showGates="1"  showFreqOnPlots="1"  showGateNameOnPlots="1"  showMedians="0"  showUncomped="0"  addEventParam="0"  lastYAxisName="" >
                                       <TextTraits font="SansSerif"  size="11"  name="Labels"  style="plain"  color="#000000"  background="#00ffffff"  just="left" />
                                       <TextTraits font="SansSerif"  size="11"  name="LayoutGates"  style="plain"  color="#000000"  background="#00ffffff"  just="left" />
                                       <TextTraits font="SansSerif"  size="9"  name="Numbers"  style="plain"  color="#000000"  background="#00ffffff"  just="left" />
                                       <TextTraits font="SansSerif"  size="9"  name="Legend"  style="plain"  color="#000000"  background="#00ffffff"  just="left" />
                                       <WindowPosition x="205"  y="56"  width="390"  height="696"  displayed="1"  panelState="+--" />
                                     </GraphEnvironment>
                                   </Graph>
                                   <Gate gating:id="ID964004007"  gating:parent_id="ID1231465717" >
                                     <gating:RectangleGate eventsInside="1"  annoOffsetX="0"  annoOffsetY="0"  tint="#000000"  isTinted="0"  lineWeight="Normal"  userDefined="1"  percentX="0"  percentY="0" >
                                       <gating:dimension gating:max="284.20614775479464" >
                                         <data-type:fcs-dimension data-type:name="Comp-B-530_30-A" />
                                       </gating:dimension>
                                       <gating:dimension gating:min="128.42321261143582" >
                                         <data-type:fcs-dimension data-type:name="Comp-YG-780_60-A" />
                                       </gating:dimension>
                                     </gating:RectangleGate>
                                   </Gate>
                                 </Population>
                                 <Population name="Q6: KLRG1+ , CD127+"  annotation=""  owningGroup="LUNG"  expanded="1"  sortPriority="10"  count="164" >
                                   <Graph smoothing="13"  backColor="#ffffff"  foreColor="#000000"  heatMapStatParameter="Comp-B-530_30-A"  type="Contour"  fast="1" >
                                     <Axis dimension="x"  name="Comp-B-530_30-A"  label=""  auto="auto" />
                                     <Axis dimension="y"  name="Comp-YG-780_60-A"  label=""  auto="auto" />
                                     <GraphSettings level="5%"  smoothingHighResolution="1"  contourHighResolution="1"  histogramSmoothingCount="0"  graphResolution="256"  showOutliers="1"  drawLargeDots="1"  dotsToDraw="8000"  tint="le.chartfill.tinted.40"  lineWeight="le.lineweight.normal"  lineStyle="le.linestyle.solid" />
                                     <GraphEnvironment showGrid="0"  showAxes="tnlTNL"  showGates="1"  showFreqOnPlots="1"  showGateNameOnPlots="1"  showMedians="0"  showUncomped="0"  addEventParam="0"  lastYAxisName="" >
                                       <TextTraits font="SansSerif"  size="11"  name="Labels"  style="plain"  color="#000000"  background="#00ffffff"  just="left" />
                                       <TextTraits font="SansSerif"  size="11"  name="LayoutGates"  style="plain"  color="#000000"  background="#00ffffff"  just="left" />
                                       <TextTraits font="SansSerif"  size="9"  name="Numbers"  style="plain"  color="#000000"  background="#00ffffff"  just="left" />
                                       <TextTraits font="SansSerif"  size="9"  name="Legend"  style="plain"  color="#000000"  background="#00ffffff"  just="left" />
                                       <WindowPosition x="205"  y="56"  width="390"  height="696"  displayed="1"  panelState="+--" />
                                     </GraphEnvironment>
                                   </Graph>
                                   <Gate gating:id="ID759610888"  gating:parent_id="ID1231465717" >
                                     <gating:RectangleGate eventsInside="1"  annoOffsetX="0"  annoOffsetY="0"  tint="#000000"  isTinted="0"  lineWeight="Normal"  userDefined="1"  percentX="0"  percentY="0" >
                                       <gating:dimension gating:min="284.20614775479464" >
                                         <data-type:fcs-dimension data-type:name="Comp-B-530_30-A" />
                                       </gating:dimension>
                                       <gating:dimension gating:min="128.42321261143582" >
                                         <data-type:fcs-dimension data-type:name="Comp-YG-780_60-A" />
                                       </gating:dimension>
                                     </gating:RectangleGate>
                                   </Gate>
                                 </Population>
                                 <Population name="Q7: KLRG1+ , CD127-"  annotation=""  owningGroup="LUNG"  expanded="0"  sortPriority="10"  count="717" >
                                   <Graph smoothing="13"  backColor="#ffffff"  foreColor="#000000"  heatMapStatParameter="Comp-B-530_30-A"  type="Contour"  fast="1" >
                                     <Axis dimension="x"  name="Comp-B-530_30-A"  label=""  auto="auto" />
                                     <Axis dimension="y"  name="Comp-YG-780_60-A"  label=""  auto="auto" />
                                     <GraphSettings level="5%"  smoothingHighResolution="1"  contourHighResolution="1"  histogramSmoothingCount="0"  graphResolution="256"  showOutliers="1"  drawLargeDots="1"  dotsToDraw="8000"  tint="le.chartfill.tinted.40"  lineWeight="le.lineweight.normal"  lineStyle="le.linestyle.solid" />
                                     <GraphEnvironment showGrid="0"  showAxes="tnlTNL"  showGates="1"  showFreqOnPlots="1"  showGateNameOnPlots="1"  showMedians="0"  showUncomped="0"  addEventParam="0"  lastYAxisName="" >
                                       <TextTraits font="SansSerif"  size="11"  name="Labels"  style="plain"  color="#000000"  background="#00ffffff"  just="left" />
                                       <TextTraits font="SansSerif"  size="11"  name="LayoutGates"  style="plain"  color="#000000"  background="#00ffffff"  just="left" />
                                       <TextTraits font="SansSerif"  size="9"  name="Numbers"  style="plain"  color="#000000"  background="#00ffffff"  just="left" />
                                       <TextTraits font="SansSerif"  size="9"  name="Legend"  style="plain"  color="#000000"  background="#00ffffff"  just="left" />
                                       <WindowPosition x="205"  y="56"  width="390"  height="696"  displayed="1"  panelState="+--" />
                                     </GraphEnvironment>
                                   </Graph>
                                   <Gate gating:id="ID406143173"  gating:parent_id="ID1231465717" >
                                     <gating:RectangleGate eventsInside="1"  annoOffsetX="0"  annoOffsetY="0"  tint="#000000"  isTinted="0"  lineWeight="Normal"  userDefined="1"  percentX="0"  percentY="0" >
                                       <gating:dimension gating:min="284.20614775479464" >
                                         <data-type:fcs-dimension data-type:name="Comp-B-530_30-A" />
                                       </gating:dimension>
                                       <gating:dimension gating:max="128.42321261143582" >
                                         <data-type:fcs-dimension data-type:name="Comp-YG-780_60-A" />
                                       </gating:dimension>
                                     </gating:RectangleGate>
                                   </Gate>
                                 </Population>
                                 <Population name="TNFa"  annotation=""  owningGroup="LUNG"  expanded="1"  sortPriority="10"  count="3606" >
                                   <Graph smoothing="13"  backColor="#ffffff"  foreColor="#000000"  heatMapStatParameter="Comp-B-530_30-A"  type="Contour"  fast="1" >
                                     <Axis dimension="x"  name="Comp-V-605_40-A"  label=""  auto="auto" />
                                     <Axis dimension="y"  name="Comp-V-450_50-A"  label=""  auto="auto" />
                                     <GraphSettings level="5%"  smoothingHighResolution="1"  contourHighResolution="1"  histogramSmoothingCount="0"  graphResolution="256"  showOutliers="1"  drawLargeDots="1"  dotsToDraw="8000"  tint="le.chartfill.tinted.40"  lineWeight="le.lineweight.normal"  lineStyle="le.linestyle.solid" />
                                     <GraphEnvironment showGrid="0"  showAxes="tnlTNL"  showGates="1"  showFreqOnPlots="1"  showGateNameOnPlots="1"  showMedians="0"  showUncomped="0"  addEventParam="0"  lastYAxisName="" >
                                       <TextTraits font="SansSerif"  size="11"  name="Labels"  style="plain"  color="#000000"  background="#00ffffff"  just="left" />
                                       <TextTraits font="SansSerif"  size="11"  name="LayoutGates"  style="plain"  color="#000000"  background="#00ffffff"  just="left" />
                                       <TextTraits font="SansSerif"  size="9"  name="Numbers"  style="plain"  color="#000000"  background="#00ffffff"  just="left" />
                                       <TextTraits font="SansSerif"  size="9"  name="Legend"  style="plain"  color="#000000"  background="#00ffffff"  just="left" />
                                       <WindowPosition x="205"  y="56"  width="390"  height="696"  displayed="1"  panelState="+--" />
                                     </GraphEnvironment>
                                   </Graph>
                                   <Gate gating:id="ID1336008015"  gating:parent_id="ID1231465717" >
                                     <gating:RectangleGate eventsInside="1"  annoOffsetX="-1"  annoOffsetY="74"  tint="#000000"  isTinted="0"  lineWeight="Normal"  userDefined="1"  percentX="0"  percentY="0" >
                                       <gating:dimension gating:min="318.9777093607165"  gating:max="64721.83115799536" >
                                         <data-type:fcs-dimension data-type:name="Comp-V-605_40-A" />
                                       </gating:dimension>
                                       <gating:dimension gating:min="1365.5906446266379"  gating:max="36520.891622536445" >
                                         <data-type:fcs-dimension data-type:name="Comp-V-450_50-A" />
                                       </gating:dimension>
                                     </gating:RectangleGate>
                                   </Gate>
                                 </Population>
                               </Subpopulations>
                             </Population>
                           </Subpopulations>
                         </Population>
                       </Subpopulations>
                     </Population>
                   </Subpopulations>
                 </Population>
               </Subpopulations>
             </Population>
           </Subpopulations>
         </Population>
       </Subpopulations>
       <Group name="LUNG"  live="1"  role="ws.group.dlog.undefined"  key=""  synchronized="0"  foreground="#0000d0"  fontStyle="plain" >
         <Criteria/>
         <BlacklistedSamples>
           <SampleRef sampleID="19" />
         </BlacklistedSamples>
         <SampleRefs>
           <SampleRef sampleID="15" />
           <SampleRef sampleID="16" />
           <SampleRef sampleID="17" />
           <SampleRef sampleID="18" />
           <SampleRef sampleID="20" />
           <SampleRef sampleID="21" />
           <SampleRef sampleID="22" />
           <SampleRef sampleID="23" />
           <SampleRef sampleID="24" />
           <SampleRef sampleID="25" />
           <SampleRef sampleID="26" />
           <SampleRef sampleID="27" />
           <SampleRef sampleID="28" />
           <SampleRef sampleID="29" />
           <SampleRef sampleID="30" />
           <SampleRef sampleID="31" />
           <SampleRef sampleID="32" />
           <SampleRef sampleID="33" />
           <SampleRef sampleID="34" />
           <SampleRef sampleID="35" />
           <SampleRef sampleID="36" />
           <SampleRef sampleID="37" />
         </SampleRefs>
         <Keywords/>
       </Group>
     </GroupNode>
   </Groups>
   <SampleList>
     <Sample>
       <DataSet uri="file:/Users/fumagalli.valeria/Dropbox%20(HSR%20Global)/Liver%20Group/COVID%2319/1%20CV%20EXPERIMENTS/CV%2337.2_Long-Pfizer%20and%20339_Omicron/FACS/SAC%20reinfection%20D4/CV%2337_2_Pfizer%20reinfection%20SAC_ICS/mLN_G2_veichle_45.fcs"  sampleID="44" />
       <transforms:spilloverMatrix spectral="0"  prefix="Comp-"  name="Lung"  editable="1"  color="#00ccff"  version="FlowJo-10.7.2"  status="FINALIZED"  transforms:id="47b704b9-86d1-48c8-bf36-5fefd0a65699"  suffix="" >
         <data-type:parameters>
           <data-type:parameter data-type:name="B-530_30-A"  userProvidedCompInfix="Comp-B-530_30-A" />
           <data-type:parameter data-type:name="R-670_30-A"  userProvidedCompInfix="Comp-R-670_30-A" />
           <data-type:parameter data-type:name="UV-379_28-A"  userProvidedCompInfix="Comp-UV-379_28-A" />
           <data-type:parameter data-type:name="UV-580_20-A"  userProvidedCompInfix="Comp-UV-580_20-A" />
           <data-type:parameter data-type:name="UV-735_30-A"  userProvidedCompInfix="Comp-UV-735_30-A" />
           <data-type:parameter data-type:name="UV-810_40-A"  userProvidedCompInfix="Comp-UV-810_40-A" />
           <data-type:parameter data-type:name="V-450_50-A"  userProvidedCompInfix="Comp-V-450_50-A" />
           <data-type:parameter data-type:name="V-525_50-A"  userProvidedCompInfix="Comp-V-525_50-A" />
           <data-type:parameter data-type:name="V-605_40-A"  userProvidedCompInfix="Comp-V-605_40-A" />
           <data-type:parameter data-type:name="V-677_20-A"  userProvidedCompInfix="Comp-V-677_20-A" />
           <data-type:parameter data-type:name="YG-586_15-A"  userProvidedCompInfix="Comp-YG-586_15-A" />
           <data-type:parameter data-type:name="YG-780_60-A"  userProvidedCompInfix="Comp-YG-780_60-A" />
         </data-type:parameters>
         <transforms:spillover data-type:parameter="B-530_30-A"  userProvidedCompInfix="Comp-B-530_30-A" >
           <transforms:coefficient data-type:parameter="B-530_30-A"  transforms:value="1" />
           <transforms:coefficient data-type:parameter="R-670_30-A"  transforms:value="0.0002370883" />
           <transforms:coefficient data-type:parameter="UV-379_28-A"  transforms:value="0.0002372914" />
           <transforms:coefficient data-type:parameter="UV-580_20-A"  transforms:value="0.020938313" />
           <transforms:coefficient data-type:parameter="UV-735_30-A"  transforms:value="0.0016009528" />
           <transforms:coefficient data-type:parameter="UV-810_40-A"  transforms:value="0.0011263138" />
           <transforms:coefficient data-type:parameter="V-450_50-A"  transforms:value="0.0006570688" />
           <transforms:coefficient data-type:parameter="V-525_50-A"  transforms:value="0.1033573377" />
           <transforms:coefficient data-type:parameter="V-605_40-A"  transforms:value="0.0141565516" />
           <transforms:coefficient data-type:parameter="V-677_20-A"  transforms:value="0.0023732847" />
           <transforms:coefficient data-type:parameter="YG-586_15-A"  transforms:value="0.0000592978" />
           <transforms:coefficient data-type:parameter="YG-780_60-A"  transforms:value="0.0009484044" />
         </transforms:spillover>
         <transforms:spillover data-type:parameter="R-670_30-A"  userProvidedCompInfix="Comp-R-670_30-A" >
           <transforms:coefficient data-type:parameter="B-530_30-A"  transforms:value="0.0010627671" />
           <transforms:coefficient data-type:parameter="R-670_30-A"  transforms:value="1" />
           <transforms:coefficient data-type:parameter="UV-379_28-A"  transforms:value="0.0002126692" />
           <transforms:coefficient data-type:parameter="UV-580_20-A"  transforms:value="0.000159396" />
           <transforms:coefficient data-type:parameter="UV-735_30-A"  transforms:value="0.0187221613" />
           <transforms:coefficient data-type:parameter="UV-810_40-A"  transforms:value="0.0048988471" />
           <transforms:coefficient data-type:parameter="V-450_50-A"  transforms:value="0.0013399951" />
           <transforms:coefficient data-type:parameter="V-525_50-A"  transforms:value="0.0009162447" />
           <transforms:coefficient data-type:parameter="V-605_40-A"  transforms:value="0.0002663248" />
           <transforms:coefficient data-type:parameter="V-677_20-A"  transforms:value="0.00023" />
           <transforms:coefficient data-type:parameter="YG-586_15-A"  transforms:value="0.00042522" />
           <transforms:coefficient data-type:parameter="YG-780_60-A"  transforms:value="0.0136242114" />
         </transforms:spillover>
         <transforms:spillover data-type:parameter="UV-379_28-A"  userProvidedCompInfix="Comp-UV-379_28-A" >
           <transforms:coefficient data-type:parameter="B-530_30-A"  transforms:value="0.0001108166" />
           <transforms:coefficient data-type:parameter="R-670_30-A"  transforms:value="0.0000554036" />
           <transforms:coefficient data-type:parameter="UV-379_28-A"  transforms:value="1" />
           <transforms:coefficient data-type:parameter="UV-580_20-A"  transforms:value="0.0039983162" />
           <transforms:coefficient data-type:parameter="UV-735_30-A"  transforms:value="0.000775785" />
           <transforms:coefficient data-type:parameter="UV-810_40-A"  transforms:value="0.0004432448" />
           <transforms:coefficient data-type:parameter="V-450_50-A"  transforms:value="0.0029710354" />
           <transforms:coefficient data-type:parameter="V-525_50-A"  transforms:value="0.0010119347" />
           <transforms:coefficient data-type:parameter="V-605_40-A"  transforms:value="0.0002777659" />
           <transforms:coefficient data-type:parameter="V-677_20-A"  transforms:value="0.0001662435" />
           <transforms:coefficient data-type:parameter="YG-586_15-A"  transforms:value="0.000055428" />
           <transforms:coefficient data-type:parameter="YG-780_60-A"  transforms:value="0.0001108071" />
         </transforms:spillover>
         <transforms:spillover data-type:parameter="UV-580_20-A"  userProvidedCompInfix="Comp-UV-580_20-A" >
           <transforms:coefficient data-type:parameter="B-530_30-A"  transforms:value="0.040264" />
           <transforms:coefficient data-type:parameter="R-670_30-A"  transforms:value="0.0001678415" />
           <transforms:coefficient data-type:parameter="UV-379_28-A"  transforms:value="0.013489" />
           <transforms:coefficient data-type:parameter="UV-580_20-A"  transforms:value="1" />
           <transforms:coefficient data-type:parameter="UV-735_30-A"  transforms:value="0.0740631575" />
           <transforms:coefficient data-type:parameter="UV-810_40-A"  transforms:value="0.0210059713" />
           <transforms:coefficient data-type:parameter="V-450_50-A"  transforms:value="0.0058694002" />
           <transforms:coefficient data-type:parameter="V-525_50-A"  transforms:value="0.0157547515" />
           <transforms:coefficient data-type:parameter="V-605_40-A"  transforms:value="0" />
           <transforms:coefficient data-type:parameter="V-677_20-A"  transforms:value="0" />
           <transforms:coefficient data-type:parameter="YG-586_15-A"  transforms:value="0.012664" />
           <transforms:coefficient data-type:parameter="YG-780_60-A"  transforms:value="0.0025181699" />
         </transforms:spillover>
         <transforms:spillover data-type:parameter="UV-735_30-A"  userProvidedCompInfix="Comp-UV-735_30-A" >
           <transforms:coefficient data-type:parameter="B-530_30-A"  transforms:value="0.0001272884" />
           <transforms:coefficient data-type:parameter="R-670_30-A"  transforms:value="0.0014326139" />
           <transforms:coefficient data-type:parameter="UV-379_28-A"  transforms:value="0.003473" />
           <transforms:coefficient data-type:parameter="UV-580_20-A"  transforms:value="0.0008915269" />
           <transforms:coefficient data-type:parameter="UV-735_30-A"  transforms:value="1" />
           <transforms:coefficient data-type:parameter="UV-810_40-A"  transforms:value="0.206664" />
           <transforms:coefficient data-type:parameter="V-450_50-A"  transforms:value="0" />
           <transforms:coefficient data-type:parameter="V-525_50-A"  transforms:value="0.0006782611" />
           <transforms:coefficient data-type:parameter="V-605_40-A"  transforms:value="0.0002552745" />
           <transforms:coefficient data-type:parameter="V-677_20-A"  transforms:value="0.000350117" />
           <transforms:coefficient data-type:parameter="YG-586_15-A"  transforms:value="0.0000318328" />
           <transforms:coefficient data-type:parameter="YG-780_60-A"  transforms:value="0.0030297767" />
         </transforms:spillover>
         <transforms:spillover data-type:parameter="UV-810_40-A"  userProvidedCompInfix="Comp-UV-810_40-A" >
           <transforms:coefficient data-type:parameter="B-530_30-A"  transforms:value="0.0001276864" />
           <transforms:coefficient data-type:parameter="R-670_30-A"  transforms:value="0.0001702335" />
           <transforms:coefficient data-type:parameter="UV-379_28-A"  transforms:value="0.076893" />
           <transforms:coefficient data-type:parameter="UV-580_20-A"  transforms:value="0.0024725243" />
           <transforms:coefficient data-type:parameter="UV-735_30-A"  transforms:value="0.0199246662" />
           <transforms:coefficient data-type:parameter="UV-810_40-A"  transforms:value="1" />
           <transforms:coefficient data-type:parameter="V-450_50-A"  transforms:value="0.0021956059" />
           <transforms:coefficient data-type:parameter="V-525_50-A"  transforms:value="0.0010804931" />
           <transforms:coefficient data-type:parameter="V-605_40-A"  transforms:value="0.00029874" />
           <transforms:coefficient data-type:parameter="V-677_20-A"  transforms:value="0.0001702684" />
           <transforms:coefficient data-type:parameter="YG-586_15-A"  transforms:value="0.0001277357" />
           <transforms:coefficient data-type:parameter="YG-780_60-A"  transforms:value="0" />
         </transforms:spillover>
         <transforms:spillover data-type:parameter="V-450_50-A"  userProvidedCompInfix="Comp-V-450_50-A" >
           <transforms:coefficient data-type:parameter="B-530_30-A"  transforms:value="0.0002447112" />
           <transforms:coefficient data-type:parameter="R-670_30-A"  transforms:value="0.0004893822" />
           <transforms:coefficient data-type:parameter="UV-379_28-A"  transforms:value="0.0002448927" />
           <transforms:coefficient data-type:parameter="UV-580_20-A"  transforms:value="0" />
           <transforms:coefficient data-type:parameter="UV-735_30-A"  transforms:value="0.0007341501" />
           <transforms:coefficient data-type:parameter="UV-810_40-A"  transforms:value="0.002529229" />
           <transforms:coefficient data-type:parameter="V-450_50-A"  transforms:value="1" />
           <transforms:coefficient data-type:parameter="V-525_50-A"  transforms:value="0.1915239654" />
           <transforms:coefficient data-type:parameter="V-605_40-A"  transforms:value="0.003614" />
           <transforms:coefficient data-type:parameter="V-677_20-A"  transforms:value="0.002366974" />
           <transforms:coefficient data-type:parameter="YG-586_15-A"  transforms:value="0.0000815987" />
           <transforms:coefficient data-type:parameter="YG-780_60-A"  transforms:value="0.0007340775" />
         </transforms:spillover>
         <transforms:spillover data-type:parameter="V-525_50-A"  userProvidedCompInfix="Comp-V-525_50-A" >
           <transforms:coefficient data-type:parameter="B-530_30-A"  transforms:value="0.0034191927" />
           <transforms:coefficient data-type:parameter="R-670_30-A"  transforms:value="0.0077393005" />
           <transforms:coefficient data-type:parameter="UV-379_28-A"  transforms:value="0" />
           <transforms:coefficient data-type:parameter="UV-580_20-A"  transforms:value="0.1156383922" />
           <transforms:coefficient data-type:parameter="UV-735_30-A"  transforms:value="0.0295526591" />
           <transforms:coefficient data-type:parameter="UV-810_40-A"  transforms:value="0.0118453234" />
           <transforms:coefficient data-type:parameter="V-450_50-A"  transforms:value="0.1002465295" />
           <transforms:coefficient data-type:parameter="V-525_50-A"  transforms:value="1" />
           <transforms:coefficient data-type:parameter="V-605_40-A"  transforms:value="0.3789617471" />
           <transforms:coefficient data-type:parameter="V-677_20-A"  transforms:value="0.0822191667" />
           <transforms:coefficient data-type:parameter="YG-586_15-A"  transforms:value="0.0029586275" />
           <transforms:coefficient data-type:parameter="YG-780_60-A"  transforms:value="0.0036406533" />
         </transforms:spillover>
         <transforms:spillover data-type:parameter="V-605_40-A"  userProvidedCompInfix="Comp-V-605_40-A" >
           <transforms:coefficient data-type:parameter="B-530_30-A"  transforms:value="0.000155348" />
           <transforms:coefficient data-type:parameter="R-670_30-A"  transforms:value="0.0009320846" />
           <transforms:coefficient data-type:parameter="UV-379_28-A"  transforms:value="0.0008813222" />
           <transforms:coefficient data-type:parameter="UV-580_20-A"  transforms:value="0.0573082833" />
           <transforms:coefficient data-type:parameter="UV-735_30-A"  transforms:value="0.1256962785" />
           <transforms:coefficient data-type:parameter="UV-810_40-A"  transforms:value="0.0399294984" />
           <transforms:coefficient data-type:parameter="V-450_50-A"  transforms:value="0.1146624696" />
           <transforms:coefficient data-type:parameter="V-525_50-A"  transforms:value="0.0078822465" />
           <transforms:coefficient data-type:parameter="V-605_40-A"  transforms:value="1" />
           <transforms:coefficient data-type:parameter="V-677_20-A"  transforms:value="0.15775" />
           <transforms:coefficient data-type:parameter="YG-586_15-A"  transforms:value="0.1185341001" />
           <transforms:coefficient data-type:parameter="YG-780_60-A"  transforms:value="0.0118664367" />
         </transforms:spillover>
         <transforms:spillover data-type:parameter="V-677_20-A"  userProvidedCompInfix="Comp-V-677_20-A" >
           <transforms:coefficient data-type:parameter="B-530_30-A"  transforms:value="0.0002643776" />
           <transforms:coefficient data-type:parameter="R-670_30-A"  transforms:value="0.113781" />
           <transforms:coefficient data-type:parameter="UV-379_28-A"  transforms:value="0.0007938516" />
           <transforms:coefficient data-type:parameter="UV-580_20-A"  transforms:value="0.0019396135" />
           <transforms:coefficient data-type:parameter="UV-735_30-A"  transforms:value="0.291651" />
           <transforms:coefficient data-type:parameter="UV-810_40-A"  transforms:value="0.0917334318" />
           <transforms:coefficient data-type:parameter="V-450_50-A"  transforms:value="0.194157" />
           <transforms:coefficient data-type:parameter="V-525_50-A"  transforms:value="0.0152086512" />
           <transforms:coefficient data-type:parameter="V-605_40-A"  transforms:value="0.245349" />
           <transforms:coefficient data-type:parameter="V-677_20-A"  transforms:value="1" />
           <transforms:coefficient data-type:parameter="YG-586_15-A"  transforms:value="0" />
           <transforms:coefficient data-type:parameter="YG-780_60-A"  transforms:value="0.0096342962" />
         </transforms:spillover>
         <transforms:spillover data-type:parameter="YG-586_15-A"  userProvidedCompInfix="Comp-YG-586_15-A" >
           <transforms:coefficient data-type:parameter="B-530_30-A"  transforms:value="0.0110584377" />
           <transforms:coefficient data-type:parameter="R-670_30-A"  transforms:value="0.0002378477" />
           <transforms:coefficient data-type:parameter="UV-379_28-A"  transforms:value="0.0003570963" />
           <transforms:coefficient data-type:parameter="UV-580_20-A"  transforms:value="0.22493" />
           <transforms:coefficient data-type:parameter="UV-735_30-A"  transforms:value="0.007438" />
           <transforms:coefficient data-type:parameter="UV-810_40-A"  transforms:value="0.0049449505" />
           <transforms:coefficient data-type:parameter="V-450_50-A"  transforms:value="0.0019211446" />
           <transforms:coefficient data-type:parameter="V-525_50-A"  transforms:value="0.0061663147" />
           <transforms:coefficient data-type:parameter="V-605_40-A"  transforms:value="0.106338" />
           <transforms:coefficient data-type:parameter="V-677_20-A"  transforms:value="0.0270644451" />
           <transforms:coefficient data-type:parameter="YG-586_15-A"  transforms:value="1" />
           <transforms:coefficient data-type:parameter="YG-780_60-A"  transforms:value="0.0076436408" />
         </transforms:spillover>
         <transforms:spillover data-type:parameter="YG-780_60-A"  userProvidedCompInfix="Comp-YG-780_60-A" >
           <transforms:coefficient data-type:parameter="B-530_30-A"  transforms:value="0.003153798" />
           <transforms:coefficient data-type:parameter="R-670_30-A"  transforms:value="0.0005162685" />
           <transforms:coefficient data-type:parameter="UV-379_28-A"  transforms:value="0.0002066793" />
           <transforms:coefficient data-type:parameter="UV-580_20-A"  transforms:value="0.0027401915" />
           <transforms:coefficient data-type:parameter="UV-735_30-A"  transforms:value="0.03849" />
           <transforms:coefficient data-type:parameter="UV-810_40-A"  transforms:value="0.42352" />
           <transforms:coefficient data-type:parameter="V-450_50-A"  transforms:value="0.0008849109" />
           <transforms:coefficient data-type:parameter="V-525_50-A"  transforms:value="0.001153002" />
           <transforms:coefficient data-type:parameter="V-605_40-A"  transforms:value="0.0027515125" />
           <transforms:coefficient data-type:parameter="V-677_20-A"  transforms:value="0.0008780026" />
           <transforms:coefficient data-type:parameter="YG-586_15-A"  transforms:value="0.025301588" />
           <transforms:coefficient data-type:parameter="YG-780_60-A"  transforms:value="1" />
         </transforms:spillover>
       </transforms:spilloverMatrix>
       <Transformations>
         <transforms:linear transforms:minRange="0"  transforms:maxRange="262144"  gain="1" >
           <data-type:parameter data-type:name="FSC-A" />
         </transforms:linear>
         <transforms:linear transforms:minRange="0"  transforms:maxRange="262144"  gain="1" >
           <data-type:parameter data-type:name="FSC-H" />
         </transforms:linear>
         <transforms:linear transforms:minRange="0"  transforms:maxRange="262144"  gain="1" >
           <data-type:parameter data-type:name="FSC-W" />
         </transforms:linear>
         <transforms:linear transforms:minRange="0"  transforms:maxRange="262144"  gain="1" >
           <data-type:parameter data-type:name="SSC-A" />
         </transforms:linear>
         <transforms:linear transforms:minRange="0"  transforms:maxRange="262144"  gain="1" >
           <data-type:parameter data-type:name="SSC-H" />
         </transforms:linear>
         <transforms:linear transforms:minRange="0"  transforms:maxRange="262144"  gain="1" >
           <data-type:parameter data-type:name="SSC-W" />
         </transforms:linear>
         <transforms:biex transforms:length="256"  transforms:maxRange="26214.4"  transforms:neg="0"  transforms:width="-3.1622776602"  transforms:pos="3.418539922" >
           <data-type:parameter data-type:name="B-530_30-A" />
         </transforms:biex>
         <transforms:biex transforms:length="256"  transforms:maxRange="262144"  transforms:neg="0.2"  transforms:width="-10"  transforms:pos="4.418539922" >
           <data-type:parameter data-type:name="R-670_30-A" />
         </transforms:biex>
         <transforms:biex transforms:length="256"  transforms:maxRange="262144"  transforms:neg="0"  transforms:width="-6.3095734448"  transforms:pos="4.418539922" >
           <data-type:parameter data-type:name="V-450_50-A" />
         </transforms:biex>
         <transforms:biex transforms:length="256"  transforms:maxRange="262144"  transforms:neg="0"  transforms:width="-7.9432823472"  transforms:pos="4.418539922" >
           <data-type:parameter data-type:name="V-525_50-A" />
         </transforms:biex>
         <transforms:biex transforms:length="256"  transforms:maxRange="262144"  transforms:neg="0.1"  transforms:width="-15.8489319246"  transforms:pos="4.418539922" >
           <data-type:parameter data-type:name="V-605_40-A" />
         </transforms:biex>
         <transforms:biex transforms:length="256"  transforms:maxRange="262144"  transforms:neg="0"  transforms:width="-7.9432823472"  transforms:pos="4.2" >
           <data-type:parameter data-type:name="V-677_20-A" />
         </transforms:biex>
         <transforms:biex transforms:length="256"  transforms:maxRange="262144"  transforms:neg="0"  transforms:width="-12.5892541179"  transforms:pos="4.418539922" >
           <data-type:parameter data-type:name="UV-379_28-A" />
         </transforms:biex>
         <transforms:biex transforms:length="256"  transforms:maxRange="262144"  transforms:neg="0"  transforms:width="-10"  transforms:pos="4.418539922" >
           <data-type:parameter data-type:name="UV-580_20-A" />
         </transforms:biex>
         <transforms:biex transforms:length="256"  transforms:maxRange="262144"  transforms:neg="0"  transforms:width="-31.6227766017"  transforms:pos="4.418539922" >
           <data-type:parameter data-type:name="UV-735_30-A" />
         </transforms:biex>
         <transforms:biex transforms:length="256"  transforms:maxRange="262144"  transforms:neg="0"  transforms:width="-25.1188643151"  transforms:pos="4.418539922" >
           <data-type:parameter data-type:name="UV-810_40-A" />
         </transforms:biex>
         <transforms:biex transforms:length="256"  transforms:maxRange="262144"  transforms:neg="0"  transforms:width="-15.8489319246"  transforms:pos="4.418539922" >
           <data-type:parameter data-type:name="YG-586_15-A" />
         </transforms:biex>
         <transforms:biex transforms:length="256"  transforms:maxRange="26214.4"  transforms:neg="0"  transforms:width="-7.9432823472"  transforms:pos="3.55" >
           <data-type:parameter data-type:name="YG-780_60-A" />
         </transforms:biex>
         <transforms:linear transforms:minRange="0.0313364334"  transforms:maxRange="88"  gain="0.0101741667" >
           <data-type:parameter data-type:name="Time" />
         </transforms:linear>
         <transforms:biex transforms:length="256"  transforms:maxRange="26214.4"  transforms:neg="0"  transforms:width="-3.1622776602"  transforms:pos="3.418539922" >
           <data-type:parameter data-type:name="Comp-B-530_30-A" />
         </transforms:biex>
         <transforms:biex transforms:length="256"  transforms:maxRange="262144"  transforms:neg="0.2"  transforms:width="-10"  transforms:pos="4.418539922" >
           <data-type:parameter data-type:name="Comp-R-670_30-A" />
         </transforms:biex>
         <transforms:biex transforms:length="256"  transforms:maxRange="262144"  transforms:neg="0"  transforms:width="-12.5892541179"  transforms:pos="4.418539922" >
           <data-type:parameter data-type:name="Comp-UV-379_28-A" />
         </transforms:biex>
         <transforms:biex transforms:length="256"  transforms:maxRange="262144"  transforms:neg="0"  transforms:width="-10"  transforms:pos="4.418539922" >
           <data-type:parameter data-type:name="Comp-UV-580_20-A" />
         </transforms:biex>
         <transforms:biex transforms:length="256"  transforms:maxRange="262144"  transforms:neg="0"  transforms:width="-31.6227766017"  transforms:pos="4.418539922" >
           <data-type:parameter data-type:name="Comp-UV-735_30-A" />
         </transforms:biex>
         <transforms:biex transforms:length="256"  transforms:maxRange="262144"  transforms:neg="0"  transforms:width="-25.1188643151"  transforms:pos="4.418539922" >
           <data-type:parameter data-type:name="Comp-UV-810_40-A" />
         </transforms:biex>
         <transforms:biex transforms:length="256"  transforms:maxRange="262144"  transforms:neg="0"  transforms:width="-6.3095734448"  transforms:pos="4.418539922" >
           <data-type:parameter data-type:name="Comp-V-450_50-A" />
         </transforms:biex>
         <transforms:biex transforms:length="256"  transforms:maxRange="262144"  transforms:neg="0"  transforms:width="-7.9432823472"  transforms:pos="4.418539922" >
           <data-type:parameter data-type:name="Comp-V-525_50-A" />
         </transforms:biex>
         <transforms:biex transforms:length="256"  transforms:maxRange="262144"  transforms:neg="0.1"  transforms:width="-15.8489319246"  transforms:pos="4.418539922" >
           <data-type:parameter data-type:name="Comp-V-605_40-A" />
         </transforms:biex>
         <transforms:biex transforms:length="256"  transforms:maxRange="262144"  transforms:neg="0"  transforms:width="-7.9432823472"  transforms:pos="4.2" >
           <data-type:parameter data-type:name="Comp-V-677_20-A" />
         </transforms:biex>
         <transforms:biex transforms:length="256"  transforms:maxRange="262144"  transforms:neg="0"  transforms:width="-15.8489319246"  transforms:pos="4.418539922" >
           <data-type:parameter data-type:name="Comp-YG-586_15-A" />
         </transforms:biex>
         <transforms:biex transforms:length="256"  transforms:maxRange="26214.4"  transforms:neg="0"  transforms:width="-7.9432823472"  transforms:pos="3.55" >
           <data-type:parameter data-type:name="Comp-YG-780_60-A" />
         </transforms:biex>
       </Transformations>
       <Keywords>
         <Keyword name="FJ_FCS_VERSION"  value="3" />
         <Keyword name="$BEGINANALYSIS"  value="0" />
         <Keyword name="$ENDANALYSIS"  value="0" />
         <Keyword name="$BEGINSTEXT"  value="0" />
         <Keyword name="$ENDSTEXT"  value="0" />
         <Keyword name="$BEGINDATA"  value="6468" />
         <Keyword name="$ENDDATA"  value="22806467           " />
         <Keyword name="$FIL"  value="mLN_G2_veichle_45.fcs" />
         <Keyword name="$SYS"  value="Windows 7 6.1" />
         <Keyword name="$TOT"  value="300000             " />
         <Keyword name="$PAR"  value="19" />
         <Keyword name="$MODE"  value="L" />
         <Keyword name="$BYTEORD"  value="4,3,2,1" />
         <Keyword name="$DATATYPE"  value="F" />
         <Keyword name="$NEXTDATA"  value="0" />
         <Keyword name="CREATOR"  value="BD FACSDiva Software Version 8.0.2" />
         <Keyword name="TUBE NAME"  value="G2_veichle_45" />
         <Keyword name="$SRC"  value="mLN" />
         <Keyword name="EXPERIMENT NAME"  value="CV#37_2_Pfizer reinfection SAC_ICS" />
         <Keyword name="GUID"  value="122d92f4-9944-48b5-b660-651fda8cbae9" />
         <Keyword name="$DATE"  value="27-JUL-2022" />
         <Keyword name="$BTIM"  value="12:36:37" />
         <Keyword name="$ETIM"  value="12:38:05" />
         <Keyword name="$CYT"  value="FACSymphony A5 (LSRFortessa)" />
         <Keyword name="SETTINGS"  value="Cytometer" />
         <Keyword name="CYTNUM"  value="R66096424002" />
         <Keyword name="WINDOW EXTENSION"  value="4.00" />
         <Keyword name="EXPORT USER NAME"  value="Iannacone" />
         <Keyword name="EXPORT TIME"  value="27-JUL-2022-13:29:30" />
         <Keyword name="$OP"  value="Iannacone" />
         <Keyword name="FSC ASF"  value="0.75" />
         <Keyword name="AUTOBS"  value="TRUE" />
         <Keyword name="$INST"  value="HSR" />
         <Keyword name="LASER1NAME"  value="Blue" />
         <Keyword name="LASER1DELAY"  value="0.00" />
         <Keyword name="LASER1ASF"  value="0.87" />
         <Keyword name="LASER2NAME"  value="Red" />
         <Keyword name="LASER2DELAY"  value="30.74" />
         <Keyword name="LASER2ASF"  value="0.79" />
         <Keyword name="LASER3NAME"  value="Violet" />
         <Keyword name="LASER3DELAY"  value="-30.76" />
         <Keyword name="LASER3ASF"  value="0.96" />
         <Keyword name="LASER4NAME"  value="355-UV" />
         <Keyword name="LASER4DELAY"  value="-63.79" />
         <Keyword name="LASER4ASF"  value="0.90" />
         <Keyword name="LASER5NAME"  value="561 Yellow-Green" />
         <Keyword name="LASER5DELAY"  value="59.15" />
         <Keyword name="LASER5ASF"  value="0.88" />
         <Keyword name="$TIMESTEP"  value="0.01" />
         <Keyword name="SPILL"  value="12,B-530_30-A,R-670_30-A,V-450_50-A,V-525_50-A,V-605_40-A,V-677_20-A,UV-379_28-A,UV-580_20-A,UV-735_30-A,UV-810_40-A,YG-586_15-A,YG-780_60-A,1,0.00022253309054780807,0.0007360852567759324,0.10284683707496764,0.014066442787063033,0.002395157031150813,0.00026743028817909217,0.020918251852176144,0.0016796993530366687,0.0011616940871312577,0.00008715563070686883,0.0009610985811142082,0.0010629794024090017,1,0.0013542126062096927,0.0008691519738381739,0.00026783723482916793,0.007894283959947963,0.0002407466652860841,0.00014497100975083393,0.018662978986538077,0.004894273550066685,0.0004440229080027955,0.013606165032658723,0.0003073769827669534,0.0005172468117620311,1,0.19106714981239376,0.013629406241463164,0.0023700729579283165,0.0002565542540701589,0.002877177761646826,0.000746186549641963,0.002611813834571167,0.000058044313071776364,0.0007227031209385799,0.010593241589053795,0.00886188066892377,0.09405453661416084,1,0.37813471253823566,0.08196458723097692,0.0019988406143383623,0.1197518485868948,0.032306832344666817,0.013819739804030376,0.0005583552993602039,0.0038614776852674247,0.0001666854623243268,0.0009343648034711769,0.11453207085354998,0.007799274316270503,1,0.3467109733684651,0.0008827648773636899,0.05716898727925638,0.125367689094045,0.039807741174273076,0.11816167485402088,0.011792238017883767,0.00032665984100120854,0.1439337352146137,0.2145318493296281,0.015121690811283535,0.2556161279011769,1,0.0008358721930413521,0.001968455347624418,0.3414085214539776,0.09175706264831039,0.0010450150410874794,0.009614497007823512,0.00016000566443451266,0.00006626649362383978,0.003292340744959989,0.001217665394909707,0.0003944953022018475,0.0001579805836496347,1,0.004032195197078694,0.000807317685999946,0.00044137039934949966,0.00006247524550904445,0.00008190674696055589,0.04631687816818414,0.00014880887473140718,0.006101586415376199,0.015946605581131718,0.036147064006487005,0.005938262021574936,0.21529716367643117,1,0.07455950305594287,0.021058684320495485,0.3261399630872811,0.00256692613563449,0.00013120574096493276,0.001510822463975981,0.001317192559634489,0.0005968895054569254,0.00021440477974188382,0.0003524711689276242,0.03988109627077351,0.0009454893754127914,1,0.3841615892734826,0.0000656953877694371,0.0031141728948321204,0.00014704188825136077,0.00017994614544963747,0.002213989216633809,0.0010499297279417848,0.0003296662642924596,0.00013874464286194014,0.09715728605724638,0.002490918255120611,0.020001182715796362,1,0.00013581847826849605,0.002220182078489961,0.01110624351207904,0.0002445913274962108,0.0019553745396749755,0.006099510784661046,0.1659969003323162,0.027030979440637964,0.00035306564711737337,0.26639976452281006,0.017596885755401463,0.005034822605957426,1,0.007684911491138221,0.0031617533033832853,0.0005510301328036354,0.0009358835050481052,0.0011491274487995353,0.002803590809591469,0.0008901262114594799,0.00024640015136023167,0.0027607464437853315,0.04851083071013822,0.5513585756441832,0.025312624206695954,1" />
         <Keyword name="APPLY COMPENSATION"  value="TRUE" />
         <Keyword name="THRESHOLD"  value="FSC,10000" />
         <Keyword name="$P1N"  value="FSC-A" />
         <Keyword name="$P1R"  value="262144" />
         <Keyword name="$P1B"  value="32" />
         <Keyword name="$P1E"  value="0,0" />
         <Keyword name="$P1V"  value="362" />
         <Keyword name="$P1G"  value="1.0" />
         <Keyword name="P1DISPLAY"  value="LIN" />
         <Keyword name="P1BS"  value="-1" />
         <Keyword name="P1MS"  value="0" />
         <Keyword name="$P2N"  value="FSC-H" />
         <Keyword name="$P2R"  value="262144" />
         <Keyword name="$P2B"  value="32" />
         <Keyword name="$P2E"  value="0,0" />
         <Keyword name="$P2V"  value="362" />
         <Keyword name="$P2G"  value="1.0" />
         <Keyword name="P2DISPLAY"  value="LIN" />
         <Keyword name="P2BS"  value="-1" />
         <Keyword name="P2MS"  value="0" />
         <Keyword name="$P3N"  value="FSC-W" />
         <Keyword name="$P3R"  value="262144" />
         <Keyword name="$P3B"  value="32" />
         <Keyword name="$P3E"  value="0,0" />
         <Keyword name="$P3V"  value="362" />
         <Keyword name="$P3G"  value="1.0" />
         <Keyword name="P3BS"  value="-1" />
         <Keyword name="P3MS"  value="0" />
         <Keyword name="$P4N"  value="SSC-A" />
         <Keyword name="$P4R"  value="262144" />
         <Keyword name="$P4B"  value="32" />
         <Keyword name="$P4E"  value="0,0" />
         <Keyword name="$P4V"  value="227" />
         <Keyword name="$P4G"  value="1.0" />
         <Keyword name="P4DISPLAY"  value="LIN" />
         <Keyword name="P4BS"  value="-1" />
         <Keyword name="P4MS"  value="0" />
         <Keyword name="$P5N"  value="SSC-H" />
         <Keyword name="$P5R"  value="262144" />
         <Keyword name="$P5B"  value="32" />
         <Keyword name="$P5E"  value="0,0" />
         <Keyword name="$P5V"  value="227" />
         <Keyword name="$P5G"  value="1.0" />
         <Keyword name="P5DISPLAY"  value="LIN" />
         <Keyword name="P5BS"  value="-1" />
         <Keyword name="P5MS"  value="0" />
         <Keyword name="$P6N"  value="SSC-W" />
         <Keyword name="$P6R"  value="262144" />
         <Keyword name="$P6B"  value="32" />
         <Keyword name="$P6E"  value="0,0" />
         <Keyword name="$P6V"  value="227" />
         <Keyword name="$P6G"  value="1.0" />
         <Keyword name="P6BS"  value="-1" />
         <Keyword name="P6MS"  value="0" />
         <Keyword name="$P7N"  value="B-530_30-A" />
         <Keyword name="$P7S"  value="KLRG1" />
         <Keyword name="$P7R"  value="262144" />
         <Keyword name="$P7B"  value="32" />
         <Keyword name="$P7E"  value="0,0" />
         <Keyword name="$P7V"  value="385" />
         <Keyword name="$P7G"  value="1.0" />
         <Keyword name="P7DISPLAY"  value="LOG" />
         <Keyword name="P7BS"  value="-1" />
         <Keyword name="P7MS"  value="0" />
         <Keyword name="$P8N"  value="R-670_30-A" />
         <Keyword name="$P8S"  value="IFNg" />
         <Keyword name="$P8R"  value="262144" />
         <Keyword name="$P8B"  value="32" />
         <Keyword name="$P8E"  value="0,0" />
         <Keyword name="$P8V"  value="456" />
         <Keyword name="$P8G"  value="1.0" />
         <Keyword name="P8DISPLAY"  value="LOG" />
         <Keyword name="P8BS"  value="-1" />
         <Keyword name="P8MS"  value="0" />
         <Keyword name="$P9N"  value="V-450_50-A" />
         <Keyword name="$P9S"  value="CD8" />
         <Keyword name="$P9R"  value="262144" />
         <Keyword name="$P9B"  value="32" />
         <Keyword name="$P9E"  value="0,0" />
         <Keyword name="$P9V"  value="357" />
         <Keyword name="$P9G"  value="1.0" />
         <Keyword name="P9DISPLAY"  value="LOG" />
         <Keyword name="P9BS"  value="-1" />
         <Keyword name="P9MS"  value="0" />
         <Keyword name="$P10N"  value="V-525_50-A" />
         <Keyword name="$P10S"  value="Vio" />
         <Keyword name="$P10R"  value="262144" />
         <Keyword name="$P10B"  value="32" />
         <Keyword name="$P10E"  value="0,0" />
         <Keyword name="$P10V"  value="380" />
         <Keyword name="$P10G"  value="1.0" />
         <Keyword name="P10DISPLAY"  value="LOG" />
         <Keyword name="P10BS"  value="-1" />
         <Keyword name="P10MS"  value="0" />
         <Keyword name="$P11N"  value="V-605_40-A" />
         <Keyword name="$P11S"  value="TNFa" />
         <Keyword name="$P11R"  value="262144" />
         <Keyword name="$P11B"  value="32" />
         <Keyword name="$P11E"  value="0,0" />
         <Keyword name="$P11V"  value="411" />
         <Keyword name="$P11G"  value="1.0" />
         <Keyword name="P11DISPLAY"  value="LOG" />
         <Keyword name="P11BS"  value="-1" />
         <Keyword name="P11MS"  value="0" />
         <Keyword name="$P12N"  value="V-677_20-A" />
         <Keyword name="$P12S"  value="CD62L" />
         <Keyword name="$P12R"  value="262144" />
         <Keyword name="$P12B"  value="32" />
         <Keyword name="$P12E"  value="0,0" />
         <Keyword name="$P12V"  value="449" />
         <Keyword name="$P12G"  value="1.0" />
         <Keyword name="P12DISPLAY"  value="LOG" />
         <Keyword name="P12BS"  value="-1" />
         <Keyword name="P12MS"  value="0" />
         <Keyword name="$P13N"  value="UV-379_28-A" />
         <Keyword name="$P13S"  value="CD4" />
         <Keyword name="$P13R"  value="262144" />
         <Keyword name="$P13B"  value="32" />
         <Keyword name="$P13E"  value="0,0" />
         <Keyword name="$P13V"  value="399" />
         <Keyword name="$P13G"  value="1.0" />
         <Keyword name="P13DISPLAY"  value="LOG" />
         <Keyword name="P13BS"  value="-1" />
         <Keyword name="P13MS"  value="0" />
         <Keyword name="$P14N"  value="UV-580_20-A" />
         <Keyword name="$P14S"  value="CD44" />
         <Keyword name="$P14R"  value="262144" />
         <Keyword name="$P14B"  value="32" />
         <Keyword name="$P14E"  value="0,0" />
         <Keyword name="$P14V"  value="425" />
         <Keyword name="$P14G"  value="1.0" />
         <Keyword name="P14DISPLAY"  value="LOG" />
         <Keyword name="P14BS"  value="-1" />
         <Keyword name="P14MS"  value="0" />
         <Keyword name="$P15N"  value="UV-735_30-A" />
         <Keyword name="$P15S"  value="PD1" />
         <Keyword name="$P15R"  value="262144" />
         <Keyword name="$P15B"  value="32" />
         <Keyword name="$P15E"  value="0,0" />
         <Keyword name="$P15V"  value="486" />
         <Keyword name="$P15G"  value="1.0" />
         <Keyword name="P15DISPLAY"  value="LOG" />
         <Keyword name="P15BS"  value="-1" />
         <Keyword name="P15MS"  value="0" />
         <Keyword name="$P16N"  value="UV-810_40-A" />
         <Keyword name="$P16S"  value="CD19" />
         <Keyword name="$P16R"  value="262144" />
         <Keyword name="$P16B"  value="32" />
         <Keyword name="$P16E"  value="0,0" />
         <Keyword name="$P16V"  value="541" />
         <Keyword name="$P16G"  value="1.0" />
         <Keyword name="P16DISPLAY"  value="LOG" />
         <Keyword name="P16BS"  value="-1" />
         <Keyword name="P16MS"  value="0" />
         <Keyword name="$P17N"  value="YG-586_15-A" />
         <Keyword name="$P17S"  value="GzB" />
         <Keyword name="$P17R"  value="262144" />
         <Keyword name="$P17B"  value="32" />
         <Keyword name="$P17E"  value="0,0" />
         <Keyword name="$P17V"  value="397" />
         <Keyword name="$P17G"  value="1.0" />
         <Keyword name="P17DISPLAY"  value="LOG" />
         <Keyword name="P17BS"  value="-1" />
         <Keyword name="P17MS"  value="0" />
         <Keyword name="$P18N"  value="YG-780_60-A" />
         <Keyword name="$P18S"  value="CD127" />
         <Keyword name="$P18R"  value="262144" />
         <Keyword name="$P18B"  value="32" />
         <Keyword name="$P18E"  value="0,0" />
         <Keyword name="$P18V"  value="431" />
         <Keyword name="$P18G"  value="1.0" />
         <Keyword name="P18DISPLAY"  value="LOG" />
         <Keyword name="P18BS"  value="-1" />
         <Keyword name="P18MS"  value="0" />
         <Keyword name="$P19N"  value="Time" />
         <Keyword name="$P19R"  value="262144" />
         <Keyword name="$P19B"  value="32" />
         <Keyword name="$P19E"  value="0,0" />
         <Keyword name="$P19G"  value="0.01" />
         <Keyword name="P19BS"  value="0" />
         <Keyword name="P19MS"  value="0" />
         <Keyword name="CST SETUP STATUS"  value="SUCCESS" />
         <Keyword name="CST BEADS LOT ID"  value="19737" />
         <Keyword name="CYTOMETER CONFIG NAME"  value="HSR FINAL 6 Blue 3 Red 8 Vio 7 UV 5 YeGr" />
         <Keyword name="CYTOMETER CONFIG CREATE DATE"  value="2018-09-24T12:30:21+02:00" />
         <Keyword name="CST SETUP DATE"  value="2022-07-26T10:00:24+02:00" />
         <Keyword name="CST BASELINE DATE"  value="2022-03-22T13:23:49+01:00" />
         <Keyword name="CST BEADS EXPIRED"  value="False" />
         <Keyword name="CST PERFORMANCE EXPIRED"  value="2022-07-27T10:00:24+02:00" />
         <Keyword name="CST REGULATORY STATUS"  value="RUO Performance Check" />
         <Keyword name="$P1S"  value="" />
         <Keyword name="$P2S"  value="" />
         <Keyword name="$P3S"  value="" />
         <Keyword name="$P4S"  value="" />
         <Keyword name="$P5S"  value="" />
         <Keyword name="$P6S"  value="" />
         <Keyword name="$P19S"  value="" />
         <Keyword name="$P20N"  value="Comp-B-530_30-A" />
         <Keyword name="$P20S"  value="KLRG1" />
         <Keyword name="$P20R"  value="26214" />
         <Keyword name="$P21N"  value="Comp-R-670_30-A" />
         <Keyword name="$P21S"  value="IFNg" />
         <Keyword name="$P21R"  value="262144" />
         <Keyword name="$P22N"  value="Comp-UV-379_28-A" />
         <Keyword name="$P22S"  value="CD4" />
         <Keyword name="$P22R"  value="262144" />
         <Keyword name="$P23N"  value="Comp-UV-580_20-A" />
         <Keyword name="$P23S"  value="CD44" />
         <Keyword name="$P23R"  value="262144" />
         <Keyword name="$P24N"  value="Comp-UV-735_30-A" />
         <Keyword name="$P24S"  value="PD1" />
         <Keyword name="$P24R"  value="262144" />
         <Keyword name="$P25N"  value="Comp-UV-810_40-A" />
         <Keyword name="$P25S"  value="CD19" />
         <Keyword name="$P25R"  value="262144" />
         <Keyword name="$P26N"  value="Comp-V-450_50-A" />
         <Keyword name="$P26S"  value="CD8" />
         <Keyword name="$P26R"  value="262144" />
         <Keyword name="$P27N"  value="Comp-V-525_50-A" />
         <Keyword name="$P27S"  value="Vio" />
         <Keyword name="$P27R"  value="262144" />
         <Keyword name="$P28N"  value="Comp-V-605_40-A" />
         <Keyword name="$P28S"  value="TNFa" />
         <Keyword name="$P28R"  value="262144" />
         <Keyword name="$P29N"  value="Comp-V-677_20-A" />
         <Keyword name="$P29S"  value="CD62L" />
         <Keyword name="$P29R"  value="262144" />
         <Keyword name="$P30N"  value="Comp-YG-586_15-A" />
         <Keyword name="$P30S"  value="GzB" />
         <Keyword name="$P30R"  value="262144" />
         <Keyword name="$P31N"  value="Comp-YG-780_60-A" />
         <Keyword name="$P31S"  value="CD127" />
         <Keyword name="$P31R"  value="26214" />
       </Keywords>
       <SampleNode name="mLN_G2_veichle_45.fcs"  annotation=""  owningGroup=""  expanded="1"  sortPriority="10"  count="300000"  sampleID="44" >
         <Graph smoothing="13"  backColor="#ffffff"  foreColor="#000000"  type="Pseudocolor"  fast="1" >
           <Axis dimension="x"  name="FSC-A"  label=""  auto="auto" />
           <Axis dimension="y"  name="SSC-A"  label=""  auto="auto" />
           <GraphSettings level="5%"  smoothingHighResolution="1"  contourHighResolution="1"  histogramSmoothingCount="0"  graphResolution="256"  showOutliers="0"  drawLargeDots="1"  dotsToDraw="8000"  tint="le.chartfill.tinted.40"  lineWeight="le.lineweight.normal"  lineStyle="le.linestyle.solid" />
           <GraphEnvironment showGrid="0"  showAxes="tnlTNL"  showGates="1"  showFreqOnPlots="1"  showGateNameOnPlots="1"  showMedians="0"  showUncomped="0"  addEventParam="0"  lastYAxisName="" >
             <TextTraits font="SansSerif"  size="11"  name="Labels"  style="plain"  color="#000000"  background="#00ffffff"  just="left" />
             <TextTraits font="SansSerif"  size="11"  name="LayoutGates"  style="plain"  color="#000000"  background="#00ffffff"  just="left" />
             <TextTraits font="SansSerif"  size="9"  name="Numbers"  style="plain"  color="#000000"  background="#00ffffff"  just="left" />
             <TextTraits font="SansSerif"  size="9"  name="Legend"  style="plain"  color="#000000"  background="#00ffffff"  just="left" />
             <WindowPosition x="0"  y="0"  width="0"  height="0"  displayed="0"  panelState="" />
           </GraphEnvironment>
         </Graph>
       </SampleNode>
     </Sample>
     <Sample>
       <DataSet uri="file:/Users/fumagalli.valeria/Dropbox%20(HSR%20Global)/Liver%20Group/COVID%2319/1%20CV%20EXPERIMENTS/CV%2337.2_Long-Pfizer%20and%20339_Omicron/FACS/SAC%20reinfection%20D4/CV%2337_2_Pfizer%20reinfection%20SAC_ICS/mLN_G2_veichle_67.fcs"  sampleID="45" />
       <transforms:spilloverMatrix spectral="0"  prefix="Comp-"  name="Lung"  editable="1"  color="#00ccff"  version="FlowJo-10.7.2"  status="FINALIZED"  transforms:id="47b704b9-86d1-48c8-bf36-5fefd0a65699"  suffix="" >
         <data-type:parameters>
           <data-type:parameter data-type:name="B-530_30-A"  userProvidedCompInfix="Comp-B-530_30-A" />
           <data-type:parameter data-type:name="R-670_30-A"  userProvidedCompInfix="Comp-R-670_30-A" />
           <data-type:parameter data-type:name="UV-379_28-A"  userProvidedCompInfix="Comp-UV-379_28-A" />
           <data-type:parameter data-type:name="UV-580_20-A"  userProvidedCompInfix="Comp-UV-580_20-A" />
           <data-type:parameter data-type:name="UV-735_30-A"  userProvidedCompInfix="Comp-UV-735_30-A" />
           <data-type:parameter data-type:name="UV-810_40-A"  userProvidedCompInfix="Comp-UV-810_40-A" />
           <data-type:parameter data-type:name="V-450_50-A"  userProvidedCompInfix="Comp-V-450_50-A" />
           <data-type:parameter data-type:name="V-525_50-A"  userProvidedCompInfix="Comp-V-525_50-A" />
           <data-type:parameter data-type:name="V-605_40-A"  userProvidedCompInfix="Comp-V-605_40-A" />
           <data-type:parameter data-type:name="V-677_20-A"  userProvidedCompInfix="Comp-V-677_20-A" />
           <data-type:parameter data-type:name="YG-586_15-A"  userProvidedCompInfix="Comp-YG-586_15-A" />
           <data-type:parameter data-type:name="YG-780_60-A"  userProvidedCompInfix="Comp-YG-780_60-A" />
         </data-type:parameters>
         <transforms:spillover data-type:parameter="B-530_30-A"  userProvidedCompInfix="Comp-B-530_30-A" >
           <transforms:coefficient data-type:parameter="B-530_30-A"  transforms:value="1" />
           <transforms:coefficient data-type:parameter="R-670_30-A"  transforms:value="0.0002370883" />
           <transforms:coefficient data-type:parameter="UV-379_28-A"  transforms:value="0.0002372914" />
           <transforms:coefficient data-type:parameter="UV-580_20-A"  transforms:value="0.020938313" />
           <transforms:coefficient data-type:parameter="UV-735_30-A"  transforms:value="0.0016009528" />
           <transforms:coefficient data-type:parameter="UV-810_40-A"  transforms:value="0.0011263138" />
           <transforms:coefficient data-type:parameter="V-450_50-A"  transforms:value="0.0006570688" />
           <transforms:coefficient data-type:parameter="V-525_50-A"  transforms:value="0.1033573377" />
           <transforms:coefficient data-type:parameter="V-605_40-A"  transforms:value="0.0141565516" />
           <transforms:coefficient data-type:parameter="V-677_20-A"  transforms:value="0.0023732847" />
           <transforms:coefficient data-type:parameter="YG-586_15-A"  transforms:value="0.0000592978" />
           <transforms:coefficient data-type:parameter="YG-780_60-A"  transforms:value="0.0009484044" />
         </transforms:spillover>
         <transforms:spillover data-type:parameter="R-670_30-A"  userProvidedCompInfix="Comp-R-670_30-A" >
           <transforms:coefficient data-type:parameter="B-530_30-A"  transforms:value="0.0010627671" />
           <transforms:coefficient data-type:parameter="R-670_30-A"  transforms:value="1" />
           <transforms:coefficient data-type:parameter="UV-379_28-A"  transforms:value="0.0002126692" />
           <transforms:coefficient data-type:parameter="UV-580_20-A"  transforms:value="0.000159396" />
           <transforms:coefficient data-type:parameter="UV-735_30-A"  transforms:value="0.0187221613" />
           <transforms:coefficient data-type:parameter="UV-810_40-A"  transforms:value="0.0048988471" />
           <transforms:coefficient data-type:parameter="V-450_50-A"  transforms:value="0.0013399951" />
           <transforms:coefficient data-type:parameter="V-525_50-A"  transforms:value="0.0009162447" />
           <transforms:coefficient data-type:parameter="V-605_40-A"  transforms:value="0.0002663248" />
           <transforms:coefficient data-type:parameter="V-677_20-A"  transforms:value="0.00023" />
           <transforms:coefficient data-type:parameter="YG-586_15-A"  transforms:value="0.00042522" />
           <transforms:coefficient data-type:parameter="YG-780_60-A"  transforms:value="0.0136242114" />
         </transforms:spillover>
         <transforms:spillover data-type:parameter="UV-379_28-A"  userProvidedCompInfix="Comp-UV-379_28-A" >
           <transforms:coefficient data-type:parameter="B-530_30-A"  transforms:value="0.0001108166" />
           <transforms:coefficient data-type:parameter="R-670_30-A"  transforms:value="0.0000554036" />
           <transforms:coefficient data-type:parameter="UV-379_28-A"  transforms:value="1" />
           <transforms:coefficient data-type:parameter="UV-580_20-A"  transforms:value="0.0039983162" />
           <transforms:coefficient data-type:parameter="UV-735_30-A"  transforms:value="0.000775785" />
           <transforms:coefficient data-type:parameter="UV-810_40-A"  transforms:value="0.0004432448" />
           <transforms:coefficient data-type:parameter="V-450_50-A"  transforms:value="0.0029710354" />
           <transforms:coefficient data-type:parameter="V-525_50-A"  transforms:value="0.0010119347" />
           <transforms:coefficient data-type:parameter="V-605_40-A"  transforms:value="0.0002777659" />
           <transforms:coefficient data-type:parameter="V-677_20-A"  transforms:value="0.0001662435" />
           <transforms:coefficient data-type:parameter="YG-586_15-A"  transforms:value="0.000055428" />
           <transforms:coefficient data-type:parameter="YG-780_60-A"  transforms:value="0.0001108071" />
         </transforms:spillover>
         <transforms:spillover data-type:parameter="UV-580_20-A"  userProvidedCompInfix="Comp-UV-580_20-A" >
           <transforms:coefficient data-type:parameter="B-530_30-A"  transforms:value="0.040264" />
           <transforms:coefficient data-type:parameter="R-670_30-A"  transforms:value="0.0001678415" />
           <transforms:coefficient data-type:parameter="UV-379_28-A"  transforms:value="0.013489" />
           <transforms:coefficient data-type:parameter="UV-580_20-A"  transforms:value="1" />
           <transforms:coefficient data-type:parameter="UV-735_30-A"  transforms:value="0.0740631575" />
           <transforms:coefficient data-type:parameter="UV-810_40-A"  transforms:value="0.0210059713" />
           <transforms:coefficient data-type:parameter="V-450_50-A"  transforms:value="0.0058694002" />
           <transforms:coefficient data-type:parameter="V-525_50-A"  transforms:value="0.0157547515" />
           <transforms:coefficient data-type:parameter="V-605_40-A"  transforms:value="0" />
           <transforms:coefficient data-type:parameter="V-677_20-A"  transforms:value="0" />
           <transforms:coefficient data-type:parameter="YG-586_15-A"  transforms:value="0.012664" />
           <transforms:coefficient data-type:parameter="YG-780_60-A"  transforms:value="0.0025181699" />
         </transforms:spillover>
         <transforms:spillover data-type:parameter="UV-735_30-A"  userProvidedCompInfix="Comp-UV-735_30-A" >
           <transforms:coefficient data-type:parameter="B-530_30-A"  transforms:value="0.0001272884" />
           <transforms:coefficient data-type:parameter="R-670_30-A"  transforms:value="0.0014326139" />
           <transforms:coefficient data-type:parameter="UV-379_28-A"  transforms:value="0.003473" />
           <transforms:coefficient data-type:parameter="UV-580_20-A"  transforms:value="0.0008915269" />
           <transforms:coefficient data-type:parameter="UV-735_30-A"  transforms:value="1" />
           <transforms:coefficient data-type:parameter="UV-810_40-A"  transforms:value="0.206664" />
           <transforms:coefficient data-type:parameter="V-450_50-A"  transforms:value="0" />
           <transforms:coefficient data-type:parameter="V-525_50-A"  transforms:value="0.0006782611" />
           <transforms:coefficient data-type:parameter="V-605_40-A"  transforms:value="0.0002552745" />
           <transforms:coefficient data-type:parameter="V-677_20-A"  transforms:value="0.000350117" />
           <transforms:coefficient data-type:parameter="YG-586_15-A"  transforms:value="0.0000318328" />
           <transforms:coefficient data-type:parameter="YG-780_60-A"  transforms:value="0.0030297767" />
         </transforms:spillover>
         <transforms:spillover data-type:parameter="UV-810_40-A"  userProvidedCompInfix="Comp-UV-810_40-A" >
           <transforms:coefficient data-type:parameter="B-530_30-A"  transforms:value="0.0001276864" />
           <transforms:coefficient data-type:parameter="R-670_30-A"  transforms:value="0.0001702335" />
           <transforms:coefficient data-type:parameter="UV-379_28-A"  transforms:value="0.076893" />
           <transforms:coefficient data-type:parameter="UV-580_20-A"  transforms:value="0.0024725243" />
           <transforms:coefficient data-type:parameter="UV-735_30-A"  transforms:value="0.0199246662" />
           <transforms:coefficient data-type:parameter="UV-810_40-A"  transforms:value="1" />
           <transforms:coefficient data-type:parameter="V-450_50-A"  transforms:value="0.0021956059" />
           <transforms:coefficient data-type:parameter="V-525_50-A"  transforms:value="0.0010804931" />
           <transforms:coefficient data-type:parameter="V-605_40-A"  transforms:value="0.00029874" />
           <transforms:coefficient data-type:parameter="V-677_20-A"  transforms:value="0.0001702684" />
           <transforms:coefficient data-type:parameter="YG-586_15-A"  transforms:value="0.0001277357" />
           <transforms:coefficient data-type:parameter="YG-780_60-A"  transforms:value="0" />
         </transforms:spillover>
         <transforms:spillover data-type:parameter="V-450_50-A"  userProvidedCompInfix="Comp-V-450_50-A" >
           <transforms:coefficient data-type:parameter="B-530_30-A"  transforms:value="0.0002447112" />
           <transforms:coefficient data-type:parameter="R-670_30-A"  transforms:value="0.0004893822" />
           <transforms:coefficient data-type:parameter="UV-379_28-A"  transforms:value="0.0002448927" />
           <transforms:coefficient data-type:parameter="UV-580_20-A"  transforms:value="0" />
           <transforms:coefficient data-type:parameter="UV-735_30-A"  transforms:value="0.0007341501" />
           <transforms:coefficient data-type:parameter="UV-810_40-A"  transforms:value="0.002529229" />
           <transforms:coefficient data-type:parameter="V-450_50-A"  transforms:value="1" />
           <transforms:coefficient data-type:parameter="V-525_50-A"  transforms:value="0.1915239654" />
           <transforms:coefficient data-type:parameter="V-605_40-A"  transforms:value="0.003614" />
           <transforms:coefficient data-type:parameter="V-677_20-A"  transforms:value="0.002366974" />
           <transforms:coefficient data-type:parameter="YG-586_15-A"  transforms:value="0.0000815987" />
           <transforms:coefficient data-type:parameter="YG-780_60-A"  transforms:value="0.0007340775" />
         </transforms:spillover>
         <transforms:spillover data-type:parameter="V-525_50-A"  userProvidedCompInfix="Comp-V-525_50-A" >
           <transforms:coefficient data-type:parameter="B-530_30-A"  transforms:value="0.0034191927" />
           <transforms:coefficient data-type:parameter="R-670_30-A"  transforms:value="0.0077393005" />
           <transforms:coefficient data-type:parameter="UV-379_28-A"  transforms:value="0" />
           <transforms:coefficient data-type:parameter="UV-580_20-A"  transforms:value="0.1156383922" />
           <transforms:coefficient data-type:parameter="UV-735_30-A"  transforms:value="0.0295526591" />
           <transforms:coefficient data-type:parameter="UV-810_40-A"  transforms:value="0.0118453234" />
           <transforms:coefficient data-type:parameter="V-450_50-A"  transforms:value="0.1002465295" />
           <transforms:coefficient data-type:parameter="V-525_50-A"  transforms:value="1" />
           <transforms:coefficient data-type:parameter="V-605_40-A"  transforms:value="0.3789617471" />
           <transforms:coefficient data-type:parameter="V-677_20-A"  transforms:value="0.0822191667" />
           <transforms:coefficient data-type:parameter="YG-586_15-A"  transforms:value="0.0029586275" />
           <transforms:coefficient data-type:parameter="YG-780_60-A"  transforms:value="0.0036406533" />
         </transforms:spillover>
         <transforms:spillover data-type:parameter="V-605_40-A"  userProvidedCompInfix="Comp-V-605_40-A" >
           <transforms:coefficient data-type:parameter="B-530_30-A"  transforms:value="0.000155348" />
           <transforms:coefficient data-type:parameter="R-670_30-A"  transforms:value="0.0009320846" />
           <transforms:coefficient data-type:parameter="UV-379_28-A"  transforms:value="0.0008813222" />
           <transforms:coefficient data-type:parameter="UV-580_20-A"  transforms:value="0.0573082833" />
           <transforms:coefficient data-type:parameter="UV-735_30-A"  transforms:value="0.1256962785" />
           <transforms:coefficient data-type:parameter="UV-810_40-A"  transforms:value="0.0399294984" />
           <transforms:coefficient data-type:parameter="V-450_50-A"  transforms:value="0.1146624696" />
           <transforms:coefficient data-type:parameter="V-525_50-A"  transforms:value="0.0078822465" />
           <transforms:coefficient data-type:parameter="V-605_40-A"  transforms:value="1" />
           <transforms:coefficient data-type:parameter="V-677_20-A"  transforms:value="0.15775" />
           <transforms:coefficient data-type:parameter="YG-586_15-A"  transforms:value="0.1185341001" />
           <transforms:coefficient data-type:parameter="YG-780_60-A"  transforms:value="0.0118664367" />
         </transforms:spillover>
         <transforms:spillover data-type:parameter="V-677_20-A"  userProvidedCompInfix="Comp-V-677_20-A" >
           <transforms:coefficient data-type:parameter="B-530_30-A"  transforms:value="0.0002643776" />
           <transforms:coefficient data-type:parameter="R-670_30-A"  transforms:value="0.113781" />
           <transforms:coefficient data-type:parameter="UV-379_28-A"  transforms:value="0.0007938516" />
           <transforms:coefficient data-type:parameter="UV-580_20-A"  transforms:value="0.0019396135" />
           <transforms:coefficient data-type:parameter="UV-735_30-A"  transforms:value="0.291651" />
           <transforms:coefficient data-type:parameter="UV-810_40-A"  transforms:value="0.0917334318" />
           <transforms:coefficient data-type:parameter="V-450_50-A"  transforms:value="0.194157" />
           <transforms:coefficient data-type:parameter="V-525_50-A"  transforms:value="0.0152086512" />
           <transforms:coefficient data-type:parameter="V-605_40-A"  transforms:value="0.245349" />
           <transforms:coefficient data-type:parameter="V-677_20-A"  transforms:value="1" />
           <transforms:coefficient data-type:parameter="YG-586_15-A"  transforms:value="0" />
           <transforms:coefficient data-type:parameter="YG-780_60-A"  transforms:value="0.0096342962" />
         </transforms:spillover>
         <transforms:spillover data-type:parameter="YG-586_15-A"  userProvidedCompInfix="Comp-YG-586_15-A" >
           <transforms:coefficient data-type:parameter="B-530_30-A"  transforms:value="0.0110584377" />
           <transforms:coefficient data-type:parameter="R-670_30-A"  transforms:value="0.0002378477" />
           <transforms:coefficient data-type:parameter="UV-379_28-A"  transforms:value="0.0003570963" />
           <transforms:coefficient data-type:parameter="UV-580_20-A"  transforms:value="0.22493" />
           <transforms:coefficient data-type:parameter="UV-735_30-A"  transforms:value="0.007438" />
           <transforms:coefficient data-type:parameter="UV-810_40-A"  transforms:value="0.0049449505" />
           <transforms:coefficient data-type:parameter="V-450_50-A"  transforms:value="0.0019211446" />
           <transforms:coefficient data-type:parameter="V-525_50-A"  transforms:value="0.0061663147" />
           <transforms:coefficient data-type:parameter="V-605_40-A"  transforms:value="0.106338" />
           <transforms:coefficient data-type:parameter="V-677_20-A"  transforms:value="0.0270644451" />
           <transforms:coefficient data-type:parameter="YG-586_15-A"  transforms:value="1" />
           <transforms:coefficient data-type:parameter="YG-780_60-A"  transforms:value="0.0076436408" />
         </transforms:spillover>
         <transforms:spillover data-type:parameter="YG-780_60-A"  userProvidedCompInfix="Comp-YG-780_60-A" >
           <transforms:coefficient data-type:parameter="B-530_30-A"  transforms:value="0.003153798" />
           <transforms:coefficient data-type:parameter="R-670_30-A"  transforms:value="0.0005162685" />
           <transforms:coefficient data-type:parameter="UV-379_28-A"  transforms:value="0.0002066793" />
           <transforms:coefficient data-type:parameter="UV-580_20-A"  transforms:value="0.0027401915" />
           <transforms:coefficient data-type:parameter="UV-735_30-A"  transforms:value="0.03849" />
           <transforms:coefficient data-type:parameter="UV-810_40-A"  transforms:value="0.42352" />
           <transforms:coefficient data-type:parameter="V-450_50-A"  transforms:value="0.0008849109" />
           <transforms:coefficient data-type:parameter="V-525_50-A"  transforms:value="0.001153002" />
           <transforms:coefficient data-type:parameter="V-605_40-A"  transforms:value="0.0027515125" />
           <transforms:coefficient data-type:parameter="V-677_20-A"  transforms:value="0.0008780026" />
           <transforms:coefficient data-type:parameter="YG-586_15-A"  transforms:value="0.025301588" />
           <transforms:coefficient data-type:parameter="YG-780_60-A"  transforms:value="1" />
         </transforms:spillover>
       </transforms:spilloverMatrix>
       <Transformations>
         <transforms:linear transforms:minRange="0"  transforms:maxRange="262144"  gain="1" >
           <data-type:parameter data-type:name="FSC-A" />
         </transforms:linear>
         <transforms:linear transforms:minRange="0"  transforms:maxRange="262144"  gain="1" >
           <data-type:parameter data-type:name="FSC-H" />
         </transforms:linear>
         <transforms:linear transforms:minRange="0"  transforms:maxRange="262144"  gain="1" >
           <data-type:parameter data-type:name="FSC-W" />
         </transforms:linear>
         <transforms:linear transforms:minRange="0"  transforms:maxRange="262144"  gain="1" >
           <data-type:parameter data-type:name="SSC-A" />
         </transforms:linear>
         <transforms:linear transforms:minRange="0"  transforms:maxRange="262144"  gain="1" >
           <data-type:parameter data-type:name="SSC-H" />
         </transforms:linear>
         <transforms:linear transforms:minRange="0"  transforms:maxRange="262144"  gain="1" >
           <data-type:parameter data-type:name="SSC-W" />
         </transforms:linear>
         <transforms:biex transforms:length="256"  transforms:maxRange="26214.4"  transforms:neg="0"  transforms:width="-3.1622776602"  transforms:pos="3.418539922" >
           <data-type:parameter data-type:name="B-530_30-A" />
         </transforms:biex>
         <transforms:biex transforms:length="256"  transforms:maxRange="262144"  transforms:neg="0.2"  transforms:width="-10"  transforms:pos="4.418539922" >
           <data-type:parameter data-type:name="R-670_30-A" />
         </transforms:biex>
         <transforms:biex transforms:length="256"  transforms:maxRange="262144"  transforms:neg="0"  transforms:width="-6.3095734448"  transforms:pos="4.418539922" >
           <data-type:parameter data-type:name="V-450_50-A" />
         </transforms:biex>
         <transforms:biex transforms:length="256"  transforms:maxRange="262144"  transforms:neg="0"  transforms:width="-7.9432823472"  transforms:pos="4.418539922" >
           <data-type:parameter data-type:name="V-525_50-A" />
         </transforms:biex>
         <transforms:biex transforms:length="256"  transforms:maxRange="262144"  transforms:neg="0.1"  transforms:width="-15.8489319246"  transforms:pos="4.418539922" >
           <data-type:parameter data-type:name="V-605_40-A" />
         </transforms:biex>
         <transforms:biex transforms:length="256"  transforms:maxRange="262144"  transforms:neg="0"  transforms:width="-7.9432823472"  transforms:pos="4.2" >
           <data-type:parameter data-type:name="V-677_20-A" />
         </transforms:biex>
         <transforms:biex transforms:length="256"  transforms:maxRange="262144"  transforms:neg="0"  transforms:width="-12.5892541179"  transforms:pos="4.418539922" >
           <data-type:parameter data-type:name="UV-379_28-A" />
         </transforms:biex>
         <transforms:biex transforms:length="256"  transforms:maxRange="262144"  transforms:neg="0"  transforms:width="-10"  transforms:pos="4.418539922" >
           <data-type:parameter data-type:name="UV-580_20-A" />
         </transforms:biex>
         <transforms:biex transforms:length="256"  transforms:maxRange="262144"  transforms:neg="0"  transforms:width="-31.6227766017"  transforms:pos="4.418539922" >
           <data-type:parameter data-type:name="UV-735_30-A" />
         </transforms:biex>
         <transforms:biex transforms:length="256"  transforms:maxRange="262144"  transforms:neg="0"  transforms:width="-25.1188643151"  transforms:pos="4.418539922" >
           <data-type:parameter data-type:name="UV-810_40-A" />
         </transforms:biex>
         <transforms:biex transforms:length="256"  transforms:maxRange="262144"  transforms:neg="0"  transforms:width="-15.8489319246"  transforms:pos="4.418539922" >
           <data-type:parameter data-type:name="YG-586_15-A" />
         </transforms:biex>
         <transforms:biex transforms:length="256"  transforms:maxRange="26214.4"  transforms:neg="0"  transforms:width="-7.9432823472"  transforms:pos="3.55" >
           <data-type:parameter data-type:name="YG-780_60-A" />
         </transforms:biex>
         <transforms:linear transforms:minRange="0.027001581"  transforms:maxRange="40"  gain="0.0104495283" >
           <data-type:parameter data-type:name="Time" />
         </transforms:linear>
         <transforms:biex transforms:length="256"  transforms:maxRange="26214.4"  transforms:neg="0"  transforms:width="-3.1622776602"  transforms:pos="3.418539922" >
           <data-type:parameter data-type:name="Comp-B-530_30-A" />
         </transforms:biex>
         <transforms:biex transforms:length="256"  transforms:maxRange="262144"  transforms:neg="0.2"  transforms:width="-10"  transforms:pos="4.418539922" >
           <data-type:parameter data-type:name="Comp-R-670_30-A" />
         </transforms:biex>
         <transforms:biex transforms:length="256"  transforms:maxRange="262144"  transforms:neg="0"  transforms:width="-12.5892541179"  transforms:pos="4.418539922" >
           <data-type:parameter data-type:name="Comp-UV-379_28-A" />
         </transforms:biex>
         <transforms:biex transforms:length="256"  transforms:maxRange="262144"  transforms:neg="0"  transforms:width="-10"  transforms:pos="4.418539922" >
           <data-type:parameter data-type:name="Comp-UV-580_20-A" />
         </transforms:biex>
         <transforms:biex transforms:length="256"  transforms:maxRange="262144"  transforms:neg="0"  transforms:width="-31.6227766017"  transforms:pos="4.418539922" >
           <data-type:parameter data-type:name="Comp-UV-735_30-A" />
         </transforms:biex>
         <transforms:biex transforms:length="256"  transforms:maxRange="262144"  transforms:neg="0"  transforms:width="-25.1188643151"  transforms:pos="4.418539922" >
           <data-type:parameter data-type:name="Comp-UV-810_40-A" />
         </transforms:biex>
         <transforms:biex transforms:length="256"  transforms:maxRange="262144"  transforms:neg="0"  transforms:width="-6.3095734448"  transforms:pos="4.418539922" >
           <data-type:parameter data-type:name="Comp-V-450_50-A" />
         </transforms:biex>
         <transforms:biex transforms:length="256"  transforms:maxRange="262144"  transforms:neg="0"  transforms:width="-7.9432823472"  transforms:pos="4.418539922" >
           <data-type:parameter data-type:name="Comp-V-525_50-A" />
         </transforms:biex>
         <transforms:biex transforms:length="256"  transforms:maxRange="262144"  transforms:neg="0.1"  transforms:width="-15.8489319246"  transforms:pos="4.418539922" >
           <data-type:parameter data-type:name="Comp-V-605_40-A" />
         </transforms:biex>
         <transforms:biex transforms:length="256"  transforms:maxRange="262144"  transforms:neg="0"  transforms:width="-7.9432823472"  transforms:pos="4.2" >
           <data-type:parameter data-type:name="Comp-V-677_20-A" />
         </transforms:biex>
         <transforms:biex transforms:length="256"  transforms:maxRange="262144"  transforms:neg="0"  transforms:width="-15.8489319246"  transforms:pos="4.418539922" >
           <data-type:parameter data-type:name="Comp-YG-586_15-A" />
         </transforms:biex>
         <transforms:biex transforms:length="256"  transforms:maxRange="26214.4"  transforms:neg="0"  transforms:width="-7.9432823472"  transforms:pos="3.55" >
           <data-type:parameter data-type:name="Comp-YG-780_60-A" />
         </transforms:biex>
       </Transformations>
       <Keywords>
         <Keyword name="FJ_FCS_VERSION"  value="3" />
         <Keyword name="$BEGINANALYSIS"  value="0" />
         <Keyword name="$ENDANALYSIS"  value="0" />
         <Keyword name="$BEGINSTEXT"  value="0" />
         <Keyword name="$ENDSTEXT"  value="0" />
         <Keyword name="$BEGINDATA"  value="6498" />
         <Keyword name="$ENDDATA"  value="22806497           " />
         <Keyword name="$FIL"  value="mLN_G2_veichle_67.fcs" />
         <Keyword name="$SYS"  value="Windows 7 6.1" />
         <Keyword name="$TOT"  value="300000             " />
         <Keyword name="$PAR"  value="19" />
         <Keyword name="$MODE"  value="L" />
         <Keyword name="$BYTEORD"  value="4,3,2,1" />
         <Keyword name="$DATATYPE"  value="F" />
         <Keyword name="$NEXTDATA"  value="0" />
         <Keyword name="CREATOR"  value="BD FACSDiva Software Version 8.0.2" />
         <Keyword name="TUBE NAME"  value="G2_veichle_67" />
         <Keyword name="$SRC"  value="mLN" />
         <Keyword name="EXPERIMENT NAME"  value="CV#37_2_Pfizer reinfection SAC_ICS" />
         <Keyword name="GUID"  value="a3755546-6c23-4355-91f2-cac34df553d8" />
         <Keyword name="$DATE"  value="27-JUL-2022" />
         <Keyword name="$BTIM"  value="12:38:14" />
         <Keyword name="$ETIM"  value="12:38:54" />
         <Keyword name="$CYT"  value="FACSymphony A5 (LSRFortessa)" />
         <Keyword name="SETTINGS"  value="Cytometer" />
         <Keyword name="CYTNUM"  value="R66096424002" />
         <Keyword name="WINDOW EXTENSION"  value="4.00" />
         <Keyword name="EXPORT USER NAME"  value="Iannacone" />
         <Keyword name="EXPORT TIME"  value="27-JUL-2022-13:29:31" />
         <Keyword name="$OP"  value="Iannacone" />
         <Keyword name="FSC ASF"  value="0.75" />
         <Keyword name="AUTOBS"  value="TRUE" />
         <Keyword name="$INST"  value="HSR" />
         <Keyword name="LASER1NAME"  value="Blue" />
         <Keyword name="LASER1DELAY"  value="0.00" />
         <Keyword name="LASER1ASF"  value="0.87" />
         <Keyword name="LASER2NAME"  value="Red" />
         <Keyword name="LASER2DELAY"  value="30.74" />
         <Keyword name="LASER2ASF"  value="0.79" />
         <Keyword name="LASER3NAME"  value="Violet" />
         <Keyword name="LASER3DELAY"  value="-30.76" />
         <Keyword name="LASER3ASF"  value="0.96" />
         <Keyword name="LASER4NAME"  value="355-UV" />
         <Keyword name="LASER4DELAY"  value="-63.79" />
         <Keyword name="LASER4ASF"  value="0.90" />
         <Keyword name="LASER5NAME"  value="561 Yellow-Green" />
         <Keyword name="LASER5DELAY"  value="59.15" />
         <Keyword name="LASER5ASF"  value="0.88" />
         <Keyword name="$TIMESTEP"  value="0.01" />
         <Keyword name="SPILL"  value="12,B-530_30-A,R-670_30-A,V-450_50-A,V-525_50-A,V-605_40-A,V-677_20-A,UV-379_28-A,UV-580_20-A,UV-735_30-A,UV-810_40-A,YG-586_15-A,YG-780_60-A,1,0.00022253309054780807,0.0007360852567759324,0.10284683707496764,0.014066442787063033,0.002395157031150813,0.00026743028817909217,0.020918251852176144,0.0016796993530366687,0.0011616940871312577,0.00008715563070686883,0.0009610985811142082,0.0010629794024090017,1,0.0013542126062096927,0.0008691519738381739,0.00026783723482916793,0.007894283959947963,0.0002407466652860841,0.00014497100975083393,0.018662978986538077,0.004894273550066685,0.0004440229080027955,0.013606165032658723,0.0003073769827669534,0.0005172468117620311,1,0.19106714981239376,0.013629406241463164,0.0023700729579283165,0.0002565542540701589,0.002877177761646826,0.000746186549641963,0.002611813834571167,0.000058044313071776364,0.0007227031209385799,0.010593241589053795,0.00886188066892377,0.09405453661416084,1,0.37813471253823566,0.08196458723097692,0.0019988406143383623,0.1197518485868948,0.032306832344666817,0.013819739804030376,0.0005583552993602039,0.0038614776852674247,0.0001666854623243268,0.0009343648034711769,0.11453207085354998,0.007799274316270503,1,0.3467109733684651,0.0008827648773636899,0.05716898727925638,0.125367689094045,0.039807741174273076,0.11816167485402088,0.011792238017883767,0.00032665984100120854,0.1439337352146137,0.2145318493296281,0.015121690811283535,0.2556161279011769,1,0.0008358721930413521,0.001968455347624418,0.3414085214539776,0.09175706264831039,0.0010450150410874794,0.009614497007823512,0.00016000566443451266,0.00006626649362383978,0.003292340744959989,0.001217665394909707,0.0003944953022018475,0.0001579805836496347,1,0.004032195197078694,0.000807317685999946,0.00044137039934949966,0.00006247524550904445,0.00008190674696055589,0.04631687816818414,0.00014880887473140718,0.006101586415376199,0.015946605581131718,0.036147064006487005,0.005938262021574936,0.21529716367643117,1,0.07455950305594287,0.021058684320495485,0.3261399630872811,0.00256692613563449,0.00013120574096493276,0.001510822463975981,0.001317192559634489,0.0005968895054569254,0.00021440477974188382,0.0003524711689276242,0.03988109627077351,0.0009454893754127914,1,0.3841615892734826,0.0000656953877694371,0.0031141728948321204,0.00014704188825136077,0.00017994614544963747,0.002213989216633809,0.0010499297279417848,0.0003296662642924596,0.00013874464286194014,0.09715728605724638,0.002490918255120611,0.020001182715796362,1,0.00013581847826849605,0.002220182078489961,0.01110624351207904,0.0002445913274962108,0.0019553745396749755,0.006099510784661046,0.1659969003323162,0.027030979440637964,0.00035306564711737337,0.26639976452281006,0.017596885755401463,0.005034822605957426,1,0.007684911491138221,0.0031617533033832853,0.0005510301328036354,0.0009358835050481052,0.0011491274487995353,0.002803590809591469,0.0008901262114594799,0.00024640015136023167,0.0027607464437853315,0.04851083071013822,0.5513585756441832,0.025312624206695954,1" />
         <Keyword name="APPLY COMPENSATION"  value="TRUE" />
         <Keyword name="THRESHOLD"  value="FSC,10000" />
         <Keyword name="$P1N"  value="FSC-A" />
         <Keyword name="$P1R"  value="262144" />
         <Keyword name="$P1B"  value="32" />
         <Keyword name="$P1E"  value="0,0" />
         <Keyword name="$P1V"  value="362" />
         <Keyword name="$P1G"  value="1.0" />
         <Keyword name="P1DISPLAY"  value="LIN" />
         <Keyword name="P1BS"  value="0" />
         <Keyword name="P1MS"  value="0" />
         <Keyword name="$P2N"  value="FSC-H" />
         <Keyword name="$P2R"  value="262144" />
         <Keyword name="$P2B"  value="32" />
         <Keyword name="$P2E"  value="0,0" />
         <Keyword name="$P2V"  value="362" />
         <Keyword name="$P2G"  value="1.0" />
         <Keyword name="P2DISPLAY"  value="LIN" />
         <Keyword name="P2BS"  value="0" />
         <Keyword name="P2MS"  value="0" />
         <Keyword name="$P3N"  value="FSC-W" />
         <Keyword name="$P3R"  value="262144" />
         <Keyword name="$P3B"  value="32" />
         <Keyword name="$P3E"  value="0,0" />
         <Keyword name="$P3V"  value="362" />
         <Keyword name="$P3G"  value="1.0" />
         <Keyword name="P3BS"  value="-1" />
         <Keyword name="P3MS"  value="0" />
         <Keyword name="$P4N"  value="SSC-A" />
         <Keyword name="$P4R"  value="262144" />
         <Keyword name="$P4B"  value="32" />
         <Keyword name="$P4E"  value="0,0" />
         <Keyword name="$P4V"  value="227" />
         <Keyword name="$P4G"  value="1.0" />
         <Keyword name="P4DISPLAY"  value="LIN" />
         <Keyword name="P4BS"  value="0" />
         <Keyword name="P4MS"  value="0" />
         <Keyword name="$P5N"  value="SSC-H" />
         <Keyword name="$P5R"  value="262144" />
         <Keyword name="$P5B"  value="32" />
         <Keyword name="$P5E"  value="0,0" />
         <Keyword name="$P5V"  value="227" />
         <Keyword name="$P5G"  value="1.0" />
         <Keyword name="P5DISPLAY"  value="LIN" />
         <Keyword name="P5BS"  value="0" />
         <Keyword name="P5MS"  value="0" />
         <Keyword name="$P6N"  value="SSC-W" />
         <Keyword name="$P6R"  value="262144" />
         <Keyword name="$P6B"  value="32" />
         <Keyword name="$P6E"  value="0,0" />
         <Keyword name="$P6V"  value="227" />
         <Keyword name="$P6G"  value="1.0" />
         <Keyword name="P6BS"  value="-1" />
         <Keyword name="P6MS"  value="0" />
         <Keyword name="$P7N"  value="B-530_30-A" />
         <Keyword name="$P7S"  value="KLRG1" />
         <Keyword name="$P7R"  value="262144" />
         <Keyword name="$P7B"  value="32" />
         <Keyword name="$P7E"  value="0,0" />
         <Keyword name="$P7V"  value="385" />
         <Keyword name="$P7G"  value="1.0" />
         <Keyword name="P7DISPLAY"  value="LOG" />
         <Keyword name="P7BS"  value="2047" />
         <Keyword name="P7MS"  value="0" />
         <Keyword name="$P8N"  value="R-670_30-A" />
         <Keyword name="$P8S"  value="IFNg" />
         <Keyword name="$P8R"  value="262144" />
         <Keyword name="$P8B"  value="32" />
         <Keyword name="$P8E"  value="0,0" />
         <Keyword name="$P8V"  value="456" />
         <Keyword name="$P8G"  value="1.0" />
         <Keyword name="P8DISPLAY"  value="LOG" />
         <Keyword name="P8BS"  value="6593" />
         <Keyword name="P8MS"  value="0" />
         <Keyword name="$P9N"  value="V-450_50-A" />
         <Keyword name="$P9S"  value="CD8" />
         <Keyword name="$P9R"  value="262144" />
         <Keyword name="$P9B"  value="32" />
         <Keyword name="$P9E"  value="0,0" />
         <Keyword name="$P9V"  value="357" />
         <Keyword name="$P9G"  value="1.0" />
         <Keyword name="P9DISPLAY"  value="LOG" />
         <Keyword name="P9BS"  value="20682" />
         <Keyword name="P9MS"  value="0" />
         <Keyword name="$P10N"  value="V-525_50-A" />
         <Keyword name="$P10S"  value="Vio" />
         <Keyword name="$P10R"  value="262144" />
         <Keyword name="$P10B"  value="32" />
         <Keyword name="$P10E"  value="0,0" />
         <Keyword name="$P10V"  value="380" />
         <Keyword name="$P10G"  value="1.0" />
         <Keyword name="P10DISPLAY"  value="LOG" />
         <Keyword name="P10BS"  value="52043" />
         <Keyword name="P10MS"  value="0" />
         <Keyword name="$P11N"  value="V-605_40-A" />
         <Keyword name="$P11S"  value="TNFa" />
         <Keyword name="$P11R"  value="262144" />
         <Keyword name="$P11B"  value="32" />
         <Keyword name="$P11E"  value="0,0" />
         <Keyword name="$P11V"  value="411" />
         <Keyword name="$P11G"  value="1.0" />
         <Keyword name="P11DISPLAY"  value="LOG" />
         <Keyword name="P11BS"  value="227662" />
         <Keyword name="P11MS"  value="0" />
         <Keyword name="$P12N"  value="V-677_20-A" />
         <Keyword name="$P12S"  value="CD62L" />
         <Keyword name="$P12R"  value="262144" />
         <Keyword name="$P12B"  value="32" />
         <Keyword name="$P12E"  value="0,0" />
         <Keyword name="$P12V"  value="449" />
         <Keyword name="$P12G"  value="1.0" />
         <Keyword name="P12DISPLAY"  value="LOG" />
         <Keyword name="P12BS"  value="40732" />
         <Keyword name="P12MS"  value="0" />
         <Keyword name="$P13N"  value="UV-379_28-A" />
         <Keyword name="$P13S"  value="CD4" />
         <Keyword name="$P13R"  value="262144" />
         <Keyword name="$P13B"  value="32" />
         <Keyword name="$P13E"  value="0,0" />
         <Keyword name="$P13V"  value="399" />
         <Keyword name="$P13G"  value="1.0" />
         <Keyword name="P13DISPLAY"  value="LOG" />
         <Keyword name="P13BS"  value="26014" />
         <Keyword name="P13MS"  value="0" />
         <Keyword name="$P14N"  value="UV-580_20-A" />
         <Keyword name="$P14S"  value="CD44" />
         <Keyword name="$P14R"  value="262144" />
         <Keyword name="$P14B"  value="32" />
         <Keyword name="$P14E"  value="0,0" />
         <Keyword name="$P14V"  value="425" />
         <Keyword name="$P14G"  value="1.0" />
         <Keyword name="P14DISPLAY"  value="LOG" />
         <Keyword name="P14BS"  value="66251" />
         <Keyword name="P14MS"  value="0" />
         <Keyword name="$P15N"  value="UV-735_30-A" />
         <Keyword name="$P15S"  value="PD1" />
         <Keyword name="$P15R"  value="262144" />
         <Keyword name="$P15B"  value="32" />
         <Keyword name="$P15E"  value="0,0" />
         <Keyword name="$P15V"  value="486" />
         <Keyword name="$P15G"  value="1.0" />
         <Keyword name="P15DISPLAY"  value="LOG" />
         <Keyword name="P15BS"  value="12017" />
         <Keyword name="P15MS"  value="0" />
         <Keyword name="$P16N"  value="UV-810_40-A" />
         <Keyword name="$P16S"  value="CD19" />
         <Keyword name="$P16R"  value="262144" />
         <Keyword name="$P16B"  value="32" />
         <Keyword name="$P16E"  value="0,0" />
         <Keyword name="$P16V"  value="541" />
         <Keyword name="$P16G"  value="1.0" />
         <Keyword name="P16DISPLAY"  value="LOG" />
         <Keyword name="P16BS"  value="42189" />
         <Keyword name="P16MS"  value="0" />
         <Keyword name="$P17N"  value="YG-586_15-A" />
         <Keyword name="$P17S"  value="GzB" />
         <Keyword name="$P17R"  value="262144" />
         <Keyword name="$P17B"  value="32" />
         <Keyword name="$P17E"  value="0,0" />
         <Keyword name="$P17V"  value="397" />
         <Keyword name="$P17G"  value="1.0" />
         <Keyword name="P17DISPLAY"  value="LOG" />
         <Keyword name="P17BS"  value="50512" />
         <Keyword name="P17MS"  value="0" />
         <Keyword name="$P18N"  value="YG-780_60-A" />
         <Keyword name="$P18S"  value="CD127" />
         <Keyword name="$P18R"  value="262144" />
         <Keyword name="$P18B"  value="32" />
         <Keyword name="$P18E"  value="0,0" />
         <Keyword name="$P18V"  value="431" />
         <Keyword name="$P18G"  value="1.0" />
         <Keyword name="P18DISPLAY"  value="LOG" />
         <Keyword name="P18BS"  value="1465" />
         <Keyword name="P18MS"  value="0" />
         <Keyword name="$P19N"  value="Time" />
         <Keyword name="$P19R"  value="262144" />
         <Keyword name="$P19B"  value="32" />
         <Keyword name="$P19E"  value="0,0" />
         <Keyword name="$P19G"  value="0.01" />
         <Keyword name="P19BS"  value="0" />
         <Keyword name="P19MS"  value="0" />
         <Keyword name="CST SETUP STATUS"  value="SUCCESS" />
         <Keyword name="CST BEADS LOT ID"  value="19737" />
         <Keyword name="CYTOMETER CONFIG NAME"  value="HSR FINAL 6 Blue 3 Red 8 Vio 7 UV 5 YeGr" />
         <Keyword name="CYTOMETER CONFIG CREATE DATE"  value="2018-09-24T12:30:21+02:00" />
         <Keyword name="CST SETUP DATE"  value="2022-07-26T10:00:24+02:00" />
         <Keyword name="CST BASELINE DATE"  value="2022-03-22T13:23:49+01:00" />
         <Keyword name="CST BEADS EXPIRED"  value="False" />
         <Keyword name="CST PERFORMANCE EXPIRED"  value="2022-07-27T10:00:24+02:00" />
         <Keyword name="CST REGULATORY STATUS"  value="RUO Performance Check" />
         <Keyword name="$P1S"  value="" />
         <Keyword name="$P2S"  value="" />
         <Keyword name="$P3S"  value="" />
         <Keyword name="$P4S"  value="" />
         <Keyword name="$P5S"  value="" />
         <Keyword name="$P6S"  value="" />
         <Keyword name="$P19S"  value="" />
         <Keyword name="$P20N"  value="Comp-B-530_30-A" />
         <Keyword name="$P20S"  value="KLRG1" />
         <Keyword name="$P20R"  value="26214" />
         <Keyword name="$P21N"  value="Comp-R-670_30-A" />
         <Keyword name="$P21S"  value="IFNg" />
         <Keyword name="$P21R"  value="262144" />
         <Keyword name="$P22N"  value="Comp-UV-379_28-A" />
         <Keyword name="$P22S"  value="CD4" />
         <Keyword name="$P22R"  value="262144" />
         <Keyword name="$P23N"  value="Comp-UV-580_20-A" />
         <Keyword name="$P23S"  value="CD44" />
         <Keyword name="$P23R"  value="262144" />
         <Keyword name="$P24N"  value="Comp-UV-735_30-A" />
         <Keyword name="$P24S"  value="PD1" />
         <Keyword name="$P24R"  value="262144" />
         <Keyword name="$P25N"  value="Comp-UV-810_40-A" />
         <Keyword name="$P25S"  value="CD19" />
         <Keyword name="$P25R"  value="262144" />
         <Keyword name="$P26N"  value="Comp-V-450_50-A" />
         <Keyword name="$P26S"  value="CD8" />
         <Keyword name="$P26R"  value="262144" />
         <Keyword name="$P27N"  value="Comp-V-525_50-A" />
         <Keyword name="$P27S"  value="Vio" />
         <Keyword name="$P27R"  value="262144" />
         <Keyword name="$P28N"  value="Comp-V-605_40-A" />
         <Keyword name="$P28S"  value="TNFa" />
         <Keyword name="$P28R"  value="262144" />
         <Keyword name="$P29N"  value="Comp-V-677_20-A" />
         <Keyword name="$P29S"  value="CD62L" />
         <Keyword name="$P29R"  value="262144" />
         <Keyword name="$P30N"  value="Comp-YG-586_15-A" />
         <Keyword name="$P30S"  value="GzB" />
         <Keyword name="$P30R"  value="262144" />
         <Keyword name="$P31N"  value="Comp-YG-780_60-A" />
         <Keyword name="$P31S"  value="CD127" />
         <Keyword name="$P31R"  value="26214" />
       </Keywords>
       <SampleNode name="mLN_G2_veichle_67.fcs"  annotation=""  owningGroup=""  expanded="1"  sortPriority="10"  count="300000"  sampleID="45" >
         <Graph smoothing="13"  backColor="#ffffff"  foreColor="#000000"  type="Pseudocolor"  fast="1" >
           <Axis dimension="x"  name="FSC-A"  label=""  auto="auto" />
           <Axis dimension="y"  name="SSC-A"  label=""  auto="auto" />
           <GraphSettings level="5%"  smoothingHighResolution="1"  contourHighResolution="1"  histogramSmoothingCount="0"  graphResolution="256"  showOutliers="0"  drawLargeDots="1"  dotsToDraw="8000"  tint="le.chartfill.tinted.40"  lineWeight="le.lineweight.normal"  lineStyle="le.linestyle.solid" />
           <GraphEnvironment showGrid="0"  showAxes="tnlTNL"  showGates="1"  showFreqOnPlots="1"  showGateNameOnPlots="1"  showMedians="0"  showUncomped="0"  addEventParam="0"  lastYAxisName="" >
             <TextTraits font="SansSerif"  size="11"  name="Labels"  style="plain"  color="#000000"  background="#00ffffff"  just="left" />
             <TextTraits font="SansSerif"  size="11"  name="LayoutGates"  style="plain"  color="#000000"  background="#00ffffff"  just="left" />
             <TextTraits font="SansSerif"  size="9"  name="Numbers"  style="plain"  color="#000000"  background="#00ffffff"  just="left" />
             <TextTraits font="SansSerif"  size="9"  name="Legend"  style="plain"  color="#000000"  background="#00ffffff"  just="left" />
             <WindowPosition x="0"  y="0"  width="0"  height="0"  displayed="0"  panelState="" />
           </GraphEnvironment>
         </Graph>
       </SampleNode>
     </Sample>
     <Sample>
       <DataSet uri="file:/Users/fumagalli.valeria/Dropbox%20(HSR%20Global)/Liver%20Group/COVID%2319/1%20CV%20EXPERIMENTS/CV%2337.2_Long-Pfizer%20and%20339_Omicron/FACS/SAC%20reinfection%20D4/CV%2337_2_Pfizer%20reinfection%20SAC_ICS/mLN_G2_veichle_68.fcs"  sampleID="46" />
       <transforms:spilloverMatrix spectral="0"  prefix="Comp-"  name="Lung"  editable="1"  color="#00ccff"  version="FlowJo-10.7.2"  status="FINALIZED"  transforms:id="47b704b9-86d1-48c8-bf36-5fefd0a65699"  suffix="" >
         <data-type:parameters>
           <data-type:parameter data-type:name="B-530_30-A"  userProvidedCompInfix="Comp-B-530_30-A" />
           <data-type:parameter data-type:name="R-670_30-A"  userProvidedCompInfix="Comp-R-670_30-A" />
           <data-type:parameter data-type:name="UV-379_28-A"  userProvidedCompInfix="Comp-UV-379_28-A" />
           <data-type:parameter data-type:name="UV-580_20-A"  userProvidedCompInfix="Comp-UV-580_20-A" />
           <data-type:parameter data-type:name="UV-735_30-A"  userProvidedCompInfix="Comp-UV-735_30-A" />
           <data-type:parameter data-type:name="UV-810_40-A"  userProvidedCompInfix="Comp-UV-810_40-A" />
           <data-type:parameter data-type:name="V-450_50-A"  userProvidedCompInfix="Comp-V-450_50-A" />
           <data-type:parameter data-type:name="V-525_50-A"  userProvidedCompInfix="Comp-V-525_50-A" />
           <data-type:parameter data-type:name="V-605_40-A"  userProvidedCompInfix="Comp-V-605_40-A" />
           <data-type:parameter data-type:name="V-677_20-A"  userProvidedCompInfix="Comp-V-677_20-A" />
           <data-type:parameter data-type:name="YG-586_15-A"  userProvidedCompInfix="Comp-YG-586_15-A" />
           <data-type:parameter data-type:name="YG-780_60-A"  userProvidedCompInfix="Comp-YG-780_60-A" />
         </data-type:parameters>
         <transforms:spillover data-type:parameter="B-530_30-A"  userProvidedCompInfix="Comp-B-530_30-A" >
           <transforms:coefficient data-type:parameter="B-530_30-A"  transforms:value="1" />
           <transforms:coefficient data-type:parameter="R-670_30-A"  transforms:value="0.0002370883" />
           <transforms:coefficient data-type:parameter="UV-379_28-A"  transforms:value="0.0002372914" />
           <transforms:coefficient data-type:parameter="UV-580_20-A"  transforms:value="0.020938313" />
           <transforms:coefficient data-type:parameter="UV-735_30-A"  transforms:value="0.0016009528" />
           <transforms:coefficient data-type:parameter="UV-810_40-A"  transforms:value="0.0011263138" />
           <transforms:coefficient data-type:parameter="V-450_50-A"  transforms:value="0.0006570688" />
           <transforms:coefficient data-type:parameter="V-525_50-A"  transforms:value="0.1033573377" />
           <transforms:coefficient data-type:parameter="V-605_40-A"  transforms:value="0.0141565516" />
           <transforms:coefficient data-type:parameter="V-677_20-A"  transforms:value="0.0023732847" />
           <transforms:coefficient data-type:parameter="YG-586_15-A"  transforms:value="0.0000592978" />
           <transforms:coefficient data-type:parameter="YG-780_60-A"  transforms:value="0.0009484044" />
         </transforms:spillover>
         <transforms:spillover data-type:parameter="R-670_30-A"  userProvidedCompInfix="Comp-R-670_30-A" >
           <transforms:coefficient data-type:parameter="B-530_30-A"  transforms:value="0.0010627671" />
           <transforms:coefficient data-type:parameter="R-670_30-A"  transforms:value="1" />
           <transforms:coefficient data-type:parameter="UV-379_28-A"  transforms:value="0.0002126692" />
           <transforms:coefficient data-type:parameter="UV-580_20-A"  transforms:value="0.000159396" />
           <transforms:coefficient data-type:parameter="UV-735_30-A"  transforms:value="0.0187221613" />
           <transforms:coefficient data-type:parameter="UV-810_40-A"  transforms:value="0.0048988471" />
           <transforms:coefficient data-type:parameter="V-450_50-A"  transforms:value="0.0013399951" />
           <transforms:coefficient data-type:parameter="V-525_50-A"  transforms:value="0.0009162447" />
           <transforms:coefficient data-type:parameter="V-605_40-A"  transforms:value="0.0002663248" />
           <transforms:coefficient data-type:parameter="V-677_20-A"  transforms:value="0.00023" />
           <transforms:coefficient data-type:parameter="YG-586_15-A"  transforms:value="0.00042522" />
           <transforms:coefficient data-type:parameter="YG-780_60-A"  transforms:value="0.0136242114" />
         </transforms:spillover>
         <transforms:spillover data-type:parameter="UV-379_28-A"  userProvidedCompInfix="Comp-UV-379_28-A" >
           <transforms:coefficient data-type:parameter="B-530_30-A"  transforms:value="0.0001108166" />
           <transforms:coefficient data-type:parameter="R-670_30-A"  transforms:value="0.0000554036" />
           <transforms:coefficient data-type:parameter="UV-379_28-A"  transforms:value="1" />
           <transforms:coefficient data-type:parameter="UV-580_20-A"  transforms:value="0.0039983162" />
           <transforms:coefficient data-type:parameter="UV-735_30-A"  transforms:value="0.000775785" />
           <transforms:coefficient data-type:parameter="UV-810_40-A"  transforms:value="0.0004432448" />
           <transforms:coefficient data-type:parameter="V-450_50-A"  transforms:value="0.0029710354" />
           <transforms:coefficient data-type:parameter="V-525_50-A"  transforms:value="0.0010119347" />
           <transforms:coefficient data-type:parameter="V-605_40-A"  transforms:value="0.0002777659" />
           <transforms:coefficient data-type:parameter="V-677_20-A"  transforms:value="0.0001662435" />
           <transforms:coefficient data-type:parameter="YG-586_15-A"  transforms:value="0.000055428" />
           <transforms:coefficient data-type:parameter="YG-780_60-A"  transforms:value="0.0001108071" />
         </transforms:spillover>
         <transforms:spillover data-type:parameter="UV-580_20-A"  userProvidedCompInfix="Comp-UV-580_20-A" >
           <transforms:coefficient data-type:parameter="B-530_30-A"  transforms:value="0.040264" />
           <transforms:coefficient data-type:parameter="R-670_30-A"  transforms:value="0.0001678415" />
           <transforms:coefficient data-type:parameter="UV-379_28-A"  transforms:value="0.013489" />
           <transforms:coefficient data-type:parameter="UV-580_20-A"  transforms:value="1" />
           <transforms:coefficient data-type:parameter="UV-735_30-A"  transforms:value="0.0740631575" />
           <transforms:coefficient data-type:parameter="UV-810_40-A"  transforms:value="0.0210059713" />
           <transforms:coefficient data-type:parameter="V-450_50-A"  transforms:value="0.0058694002" />
           <transforms:coefficient data-type:parameter="V-525_50-A"  transforms:value="0.0157547515" />
           <transforms:coefficient data-type:parameter="V-605_40-A"  transforms:value="0" />
           <transforms:coefficient data-type:parameter="V-677_20-A"  transforms:value="0" />
           <transforms:coefficient data-type:parameter="YG-586_15-A"  transforms:value="0.012664" />
           <transforms:coefficient data-type:parameter="YG-780_60-A"  transforms:value="0.0025181699" />
         </transforms:spillover>
         <transforms:spillover data-type:parameter="UV-735_30-A"  userProvidedCompInfix="Comp-UV-735_30-A" >
           <transforms:coefficient data-type:parameter="B-530_30-A"  transforms:value="0.0001272884" />
           <transforms:coefficient data-type:parameter="R-670_30-A"  transforms:value="0.0014326139" />
           <transforms:coefficient data-type:parameter="UV-379_28-A"  transforms:value="0.003473" />
           <transforms:coefficient data-type:parameter="UV-580_20-A"  transforms:value="0.0008915269" />
           <transforms:coefficient data-type:parameter="UV-735_30-A"  transforms:value="1" />
           <transforms:coefficient data-type:parameter="UV-810_40-A"  transforms:value="0.206664" />
           <transforms:coefficient data-type:parameter="V-450_50-A"  transforms:value="0" />
           <transforms:coefficient data-type:parameter="V-525_50-A"  transforms:value="0.0006782611" />
           <transforms:coefficient data-type:parameter="V-605_40-A"  transforms:value="0.0002552745" />
           <transforms:coefficient data-type:parameter="V-677_20-A"  transforms:value="0.000350117" />
           <transforms:coefficient data-type:parameter="YG-586_15-A"  transforms:value="0.0000318328" />
           <transforms:coefficient data-type:parameter="YG-780_60-A"  transforms:value="0.0030297767" />
         </transforms:spillover>
         <transforms:spillover data-type:parameter="UV-810_40-A"  userProvidedCompInfix="Comp-UV-810_40-A" >
           <transforms:coefficient data-type:parameter="B-530_30-A"  transforms:value="0.0001276864" />
           <transforms:coefficient data-type:parameter="R-670_30-A"  transforms:value="0.0001702335" />
           <transforms:coefficient data-type:parameter="UV-379_28-A"  transforms:value="0.076893" />
           <transforms:coefficient data-type:parameter="UV-580_20-A"  transforms:value="0.0024725243" />
           <transforms:coefficient data-type:parameter="UV-735_30-A"  transforms:value="0.0199246662" />
           <transforms:coefficient data-type:parameter="UV-810_40-A"  transforms:value="1" />
           <transforms:coefficient data-type:parameter="V-450_50-A"  transforms:value="0.0021956059" />
           <transforms:coefficient data-type:parameter="V-525_50-A"  transforms:value="0.0010804931" />
           <transforms:coefficient data-type:parameter="V-605_40-A"  transforms:value="0.00029874" />
           <transforms:coefficient data-type:parameter="V-677_20-A"  transforms:value="0.0001702684" />
           <transforms:coefficient data-type:parameter="YG-586_15-A"  transforms:value="0.0001277357" />
           <transforms:coefficient data-type:parameter="YG-780_60-A"  transforms:value="0" />
         </transforms:spillover>
         <transforms:spillover data-type:parameter="V-450_50-A"  userProvidedCompInfix="Comp-V-450_50-A" >
           <transforms:coefficient data-type:parameter="B-530_30-A"  transforms:value="0.0002447112" />
           <transforms:coefficient data-type:parameter="R-670_30-A"  transforms:value="0.0004893822" />
           <transforms:coefficient data-type:parameter="UV-379_28-A"  transforms:value="0.0002448927" />
           <transforms:coefficient data-type:parameter="UV-580_20-A"  transforms:value="0" />
           <transforms:coefficient data-type:parameter="UV-735_30-A"  transforms:value="0.0007341501" />
           <transforms:coefficient data-type:parameter="UV-810_40-A"  transforms:value="0.002529229" />
           <transforms:coefficient data-type:parameter="V-450_50-A"  transforms:value="1" />
           <transforms:coefficient data-type:parameter="V-525_50-A"  transforms:value="0.1915239654" />
           <transforms:coefficient data-type:parameter="V-605_40-A"  transforms:value="0.003614" />
           <transforms:coefficient data-type:parameter="V-677_20-A"  transforms:value="0.002366974" />
           <transforms:coefficient data-type:parameter="YG-586_15-A"  transforms:value="0.0000815987" />
           <transforms:coefficient data-type:parameter="YG-780_60-A"  transforms:value="0.0007340775" />
         </transforms:spillover>
         <transforms:spillover data-type:parameter="V-525_50-A"  userProvidedCompInfix="Comp-V-525_50-A" >
           <transforms:coefficient data-type:parameter="B-530_30-A"  transforms:value="0.0034191927" />
           <transforms:coefficient data-type:parameter="R-670_30-A"  transforms:value="0.0077393005" />
           <transforms:coefficient data-type:parameter="UV-379_28-A"  transforms:value="0" />
           <transforms:coefficient data-type:parameter="UV-580_20-A"  transforms:value="0.1156383922" />
           <transforms:coefficient data-type:parameter="UV-735_30-A"  transforms:value="0.0295526591" />
           <transforms:coefficient data-type:parameter="UV-810_40-A"  transforms:value="0.0118453234" />
           <transforms:coefficient data-type:parameter="V-450_50-A"  transforms:value="0.1002465295" />
           <transforms:coefficient data-type:parameter="V-525_50-A"  transforms:value="1" />
           <transforms:coefficient data-type:parameter="V-605_40-A"  transforms:value="0.3789617471" />
           <transforms:coefficient data-type:parameter="V-677_20-A"  transforms:value="0.0822191667" />
           <transforms:coefficient data-type:parameter="YG-586_15-A"  transforms:value="0.0029586275" />
           <transforms:coefficient data-type:parameter="YG-780_60-A"  transforms:value="0.0036406533" />
         </transforms:spillover>
         <transforms:spillover data-type:parameter="V-605_40-A"  userProvidedCompInfix="Comp-V-605_40-A" >
           <transforms:coefficient data-type:parameter="B-530_30-A"  transforms:value="0.000155348" />
           <transforms:coefficient data-type:parameter="R-670_30-A"  transforms:value="0.0009320846" />
           <transforms:coefficient data-type:parameter="UV-379_28-A"  transforms:value="0.0008813222" />
           <transforms:coefficient data-type:parameter="UV-580_20-A"  transforms:value="0.0573082833" />
           <transforms:coefficient data-type:parameter="UV-735_30-A"  transforms:value="0.1256962785" />
           <transforms:coefficient data-type:parameter="UV-810_40-A"  transforms:value="0.0399294984" />
           <transforms:coefficient data-type:parameter="V-450_50-A"  transforms:value="0.1146624696" />
           <transforms:coefficient data-type:parameter="V-525_50-A"  transforms:value="0.0078822465" />
           <transforms:coefficient data-type:parameter="V-605_40-A"  transforms:value="1" />
           <transforms:coefficient data-type:parameter="V-677_20-A"  transforms:value="0.15775" />
           <transforms:coefficient data-type:parameter="YG-586_15-A"  transforms:value="0.1185341001" />
           <transforms:coefficient data-type:parameter="YG-780_60-A"  transforms:value="0.0118664367" />
         </transforms:spillover>
         <transforms:spillover data-type:parameter="V-677_20-A"  userProvidedCompInfix="Comp-V-677_20-A" >
           <transforms:coefficient data-type:parameter="B-530_30-A"  transforms:value="0.0002643776" />
           <transforms:coefficient data-type:parameter="R-670_30-A"  transforms:value="0.113781" />
           <transforms:coefficient data-type:parameter="UV-379_28-A"  transforms:value="0.0007938516" />
           <transforms:coefficient data-type:parameter="UV-580_20-A"  transforms:value="0.0019396135" />
           <transforms:coefficient data-type:parameter="UV-735_30-A"  transforms:value="0.291651" />
           <transforms:coefficient data-type:parameter="UV-810_40-A"  transforms:value="0.0917334318" />
           <transforms:coefficient data-type:parameter="V-450_50-A"  transforms:value="0.194157" />
           <transforms:coefficient data-type:parameter="V-525_50-A"  transforms:value="0.0152086512" />
           <transforms:coefficient data-type:parameter="V-605_40-A"  transforms:value="0.245349" />
           <transforms:coefficient data-type:parameter="V-677_20-A"  transforms:value="1" />
           <transforms:coefficient data-type:parameter="YG-586_15-A"  transforms:value="0" />
           <transforms:coefficient data-type:parameter="YG-780_60-A"  transforms:value="0.0096342962" />
         </transforms:spillover>
         <transforms:spillover data-type:parameter="YG-586_15-A"  userProvidedCompInfix="Comp-YG-586_15-A" >
           <transforms:coefficient data-type:parameter="B-530_30-A"  transforms:value="0.0110584377" />
           <transforms:coefficient data-type:parameter="R-670_30-A"  transforms:value="0.0002378477" />
           <transforms:coefficient data-type:parameter="UV-379_28-A"  transforms:value="0.0003570963" />
           <transforms:coefficient data-type:parameter="UV-580_20-A"  transforms:value="0.22493" />
           <transforms:coefficient data-type:parameter="UV-735_30-A"  transforms:value="0.007438" />
           <transforms:coefficient data-type:parameter="UV-810_40-A"  transforms:value="0.0049449505" />
           <transforms:coefficient data-type:parameter="V-450_50-A"  transforms:value="0.0019211446" />
           <transforms:coefficient data-type:parameter="V-525_50-A"  transforms:value="0.0061663147" />
           <transforms:coefficient data-type:parameter="V-605_40-A"  transforms:value="0.106338" />
           <transforms:coefficient data-type:parameter="V-677_20-A"  transforms:value="0.0270644451" />
           <transforms:coefficient data-type:parameter="YG-586_15-A"  transforms:value="1" />
           <transforms:coefficient data-type:parameter="YG-780_60-A"  transforms:value="0.0076436408" />
         </transforms:spillover>
         <transforms:spillover data-type:parameter="YG-780_60-A"  userProvidedCompInfix="Comp-YG-780_60-A" >
           <transforms:coefficient data-type:parameter="B-530_30-A"  transforms:value="0.003153798" />
           <transforms:coefficient data-type:parameter="R-670_30-A"  transforms:value="0.0005162685" />
           <transforms:coefficient data-type:parameter="UV-379_28-A"  transforms:value="0.0002066793" />
           <transforms:coefficient data-type:parameter="UV-580_20-A"  transforms:value="0.0027401915" />
           <transforms:coefficient data-type:parameter="UV-735_30-A"  transforms:value="0.03849" />
           <transforms:coefficient data-type:parameter="UV-810_40-A"  transforms:value="0.42352" />
           <transforms:coefficient data-type:parameter="V-450_50-A"  transforms:value="0.0008849109" />
           <transforms:coefficient data-type:parameter="V-525_50-A"  transforms:value="0.001153002" />
           <transforms:coefficient data-type:parameter="V-605_40-A"  transforms:value="0.0027515125" />
           <transforms:coefficient data-type:parameter="V-677_20-A"  transforms:value="0.0008780026" />
           <transforms:coefficient data-type:parameter="YG-586_15-A"  transforms:value="0.025301588" />
           <transforms:coefficient data-type:parameter="YG-780_60-A"  transforms:value="1" />
         </transforms:spillover>
       </transforms:spilloverMatrix>
       <Transformations>
         <transforms:linear transforms:minRange="0"  transforms:maxRange="262144"  gain="1" >
           <data-type:parameter data-type:name="FSC-A" />
         </transforms:linear>
         <transforms:linear transforms:minRange="0"  transforms:maxRange="262144"  gain="1" >
           <data-type:parameter data-type:name="FSC-H" />
         </transforms:linear>
         <transforms:linear transforms:minRange="0"  transforms:maxRange="262144"  gain="1" >
           <data-type:parameter data-type:name="FSC-W" />
         </transforms:linear>
         <transforms:linear transforms:minRange="0"  transforms:maxRange="262144"  gain="1" >
           <data-type:parameter data-type:name="SSC-A" />
         </transforms:linear>
         <transforms:linear transforms:minRange="0"  transforms:maxRange="262144"  gain="1" >
           <data-type:parameter data-type:name="SSC-H" />
         </transforms:linear>
         <transforms:linear transforms:minRange="0"  transforms:maxRange="262144"  gain="1" >
           <data-type:parameter data-type:name="SSC-W" />
         </transforms:linear>
         <transforms:biex transforms:length="256"  transforms:maxRange="26214.4"  transforms:neg="0"  transforms:width="-3.1622776602"  transforms:pos="3.418539922" >
           <data-type:parameter data-type:name="B-530_30-A" />
         </transforms:biex>
         <transforms:biex transforms:length="256"  transforms:maxRange="262144"  transforms:neg="0.2"  transforms:width="-10"  transforms:pos="4.418539922" >
           <data-type:parameter data-type:name="R-670_30-A" />
         </transforms:biex>
         <transforms:biex transforms:length="256"  transforms:maxRange="262144"  transforms:neg="0"  transforms:width="-6.3095734448"  transforms:pos="4.418539922" >
           <data-type:parameter data-type:name="V-450_50-A" />
         </transforms:biex>
         <transforms:biex transforms:length="256"  transforms:maxRange="262144"  transforms:neg="0"  transforms:width="-7.9432823472"  transforms:pos="4.418539922" >
           <data-type:parameter data-type:name="V-525_50-A" />
         </transforms:biex>
         <transforms:biex transforms:length="256"  transforms:maxRange="262144"  transforms:neg="0.1"  transforms:width="-15.8489319246"  transforms:pos="4.418539922" >
           <data-type:parameter data-type:name="V-605_40-A" />
         </transforms:biex>
         <transforms:biex transforms:length="256"  transforms:maxRange="262144"  transforms:neg="0"  transforms:width="-7.9432823472"  transforms:pos="4.2" >
           <data-type:parameter data-type:name="V-677_20-A" />
         </transforms:biex>
         <transforms:biex transforms:length="256"  transforms:maxRange="262144"  transforms:neg="0"  transforms:width="-12.5892541179"  transforms:pos="4.418539922" >
           <data-type:parameter data-type:name="UV-379_28-A" />
         </transforms:biex>
         <transforms:biex transforms:length="256"  transforms:maxRange="262144"  transforms:neg="0"  transforms:width="-10"  transforms:pos="4.418539922" >
           <data-type:parameter data-type:name="UV-580_20-A" />
         </transforms:biex>
         <transforms:biex transforms:length="256"  transforms:maxRange="262144"  transforms:neg="0"  transforms:width="-31.6227766017"  transforms:pos="4.418539922" >
           <data-type:parameter data-type:name="UV-735_30-A" />
         </transforms:biex>
         <transforms:biex transforms:length="256"  transforms:maxRange="262144"  transforms:neg="0"  transforms:width="-25.1188643151"  transforms:pos="4.418539922" >
           <data-type:parameter data-type:name="UV-810_40-A" />
         </transforms:biex>
         <transforms:biex transforms:length="256"  transforms:maxRange="262144"  transforms:neg="0"  transforms:width="-15.8489319246"  transforms:pos="4.418539922" >
           <data-type:parameter data-type:name="YG-586_15-A" />
         </transforms:biex>
         <transforms:biex transforms:length="256"  transforms:maxRange="26214.4"  transforms:neg="0"  transforms:width="-7.9432823472"  transforms:pos="3.55" >
           <data-type:parameter data-type:name="YG-780_60-A" />
         </transforms:biex>
         <transforms:linear transforms:minRange="0.0316557571"  transforms:maxRange="49"  gain="0.0103046084" >
           <data-type:parameter data-type:name="Time" />
         </transforms:linear>
         <transforms:biex transforms:length="256"  transforms:maxRange="26214.4"  transforms:neg="0"  transforms:width="-3.1622776602"  transforms:pos="3.418539922" >
           <data-type:parameter data-type:name="Comp-B-530_30-A" />
         </transforms:biex>
         <transforms:biex transforms:length="256"  transforms:maxRange="262144"  transforms:neg="0.2"  transforms:width="-10"  transforms:pos="4.418539922" >
           <data-type:parameter data-type:name="Comp-R-670_30-A" />
         </transforms:biex>
         <transforms:biex transforms:length="256"  transforms:maxRange="262144"  transforms:neg="0"  transforms:width="-12.5892541179"  transforms:pos="4.418539922" >
           <data-type:parameter data-type:name="Comp-UV-379_28-A" />
         </transforms:biex>
         <transforms:biex transforms:length="256"  transforms:maxRange="262144"  transforms:neg="0"  transforms:width="-10"  transforms:pos="4.418539922" >
           <data-type:parameter data-type:name="Comp-UV-580_20-A" />
         </transforms:biex>
         <transforms:biex transforms:length="256"  transforms:maxRange="262144"  transforms:neg="0"  transforms:width="-31.6227766017"  transforms:pos="4.418539922" >
           <data-type:parameter data-type:name="Comp-UV-735_30-A" />
         </transforms:biex>
         <transforms:biex transforms:length="256"  transforms:maxRange="262144"  transforms:neg="0"  transforms:width="-25.1188643151"  transforms:pos="4.418539922" >
           <data-type:parameter data-type:name="Comp-UV-810_40-A" />
         </transforms:biex>
         <transforms:biex transforms:length="256"  transforms:maxRange="262144"  transforms:neg="0"  transforms:width="-6.3095734448"  transforms:pos="4.418539922" >
           <data-type:parameter data-type:name="Comp-V-450_50-A" />
         </transforms:biex>
         <transforms:biex transforms:length="256"  transforms:maxRange="262144"  transforms:neg="0"  transforms:width="-7.9432823472"  transforms:pos="4.418539922" >
           <data-type:parameter data-type:name="Comp-V-525_50-A" />
         </transforms:biex>
         <transforms:biex transforms:length="256"  transforms:maxRange="262144"  transforms:neg="0.1"  transforms:width="-15.8489319246"  transforms:pos="4.418539922" >
           <data-type:parameter data-type:name="Comp-V-605_40-A" />
         </transforms:biex>
         <transforms:biex transforms:length="256"  transforms:maxRange="262144"  transforms:neg="0"  transforms:width="-7.9432823472"  transforms:pos="4.2" >
           <data-type:parameter data-type:name="Comp-V-677_20-A" />
         </transforms:biex>
         <transforms:biex transforms:length="256"  transforms:maxRange="262144"  transforms:neg="0"  transforms:width="-15.8489319246"  transforms:pos="4.418539922" >
           <data-type:parameter data-type:name="Comp-YG-586_15-A" />
         </transforms:biex>
         <transforms:biex transforms:length="256"  transforms:maxRange="26214.4"  transforms:neg="0"  transforms:width="-7.9432823472"  transforms:pos="3.55" >
           <data-type:parameter data-type:name="Comp-YG-780_60-A" />
         </transforms:biex>
       </Transformations>
       <Keywords>
         <Keyword name="FJ_FCS_VERSION"  value="3" />
         <Keyword name="$BEGINANALYSIS"  value="0" />
         <Keyword name="$ENDANALYSIS"  value="0" />
         <Keyword name="$BEGINSTEXT"  value="0" />
         <Keyword name="$ENDSTEXT"  value="0" />
         <Keyword name="$BEGINDATA"  value="6500" />
         <Keyword name="$ENDDATA"  value="22806499           " />
         <Keyword name="$FIL"  value="mLN_G2_veichle_68.fcs" />
         <Keyword name="$SYS"  value="Windows 7 6.1" />
         <Keyword name="$TOT"  value="300000             " />
         <Keyword name="$PAR"  value="19" />
         <Keyword name="$MODE"  value="L" />
         <Keyword name="$BYTEORD"  value="4,3,2,1" />
         <Keyword name="$DATATYPE"  value="F" />
         <Keyword name="$NEXTDATA"  value="0" />
         <Keyword name="CREATOR"  value="BD FACSDiva Software Version 8.0.2" />
         <Keyword name="TUBE NAME"  value="G2_veichle_68" />
         <Keyword name="$SRC"  value="mLN" />
         <Keyword name="EXPERIMENT NAME"  value="CV#37_2_Pfizer reinfection SAC_ICS" />
         <Keyword name="GUID"  value="57e9d245-4e50-4720-a23a-573e0aaae94e" />
         <Keyword name="$DATE"  value="27-JUL-2022" />
         <Keyword name="$BTIM"  value="12:39:10" />
         <Keyword name="$ETIM"  value="12:39:59" />
         <Keyword name="$CYT"  value="FACSymphony A5 (LSRFortessa)" />
         <Keyword name="SETTINGS"  value="Cytometer" />
         <Keyword name="CYTNUM"  value="R66096424002" />
         <Keyword name="WINDOW EXTENSION"  value="4.00" />
         <Keyword name="EXPORT USER NAME"  value="Iannacone" />
         <Keyword name="EXPORT TIME"  value="27-JUL-2022-13:29:31" />
         <Keyword name="$OP"  value="Iannacone" />
         <Keyword name="FSC ASF"  value="0.75" />
         <Keyword name="AUTOBS"  value="TRUE" />
         <Keyword name="$INST"  value="HSR" />
         <Keyword name="LASER1NAME"  value="Blue" />
         <Keyword name="LASER1DELAY"  value="0.00" />
         <Keyword name="LASER1ASF"  value="0.87" />
         <Keyword name="LASER2NAME"  value="Red" />
         <Keyword name="LASER2DELAY"  value="30.74" />
         <Keyword name="LASER2ASF"  value="0.79" />
         <Keyword name="LASER3NAME"  value="Violet" />
         <Keyword name="LASER3DELAY"  value="-30.76" />
         <Keyword name="LASER3ASF"  value="0.96" />
         <Keyword name="LASER4NAME"  value="355-UV" />
         <Keyword name="LASER4DELAY"  value="-63.79" />
         <Keyword name="LASER4ASF"  value="0.90" />
         <Keyword name="LASER5NAME"  value="561 Yellow-Green" />
         <Keyword name="LASER5DELAY"  value="59.15" />
         <Keyword name="LASER5ASF"  value="0.88" />
         <Keyword name="$TIMESTEP"  value="0.01" />
         <Keyword name="SPILL"  value="12,B-530_30-A,R-670_30-A,V-450_50-A,V-525_50-A,V-605_40-A,V-677_20-A,UV-379_28-A,UV-580_20-A,UV-735_30-A,UV-810_40-A,YG-586_15-A,YG-780_60-A,1,0.00022253309054780807,0.0007360852567759324,0.10284683707496764,0.014066442787063033,0.002395157031150813,0.00026743028817909217,0.020918251852176144,0.0016796993530366687,0.0011616940871312577,0.00008715563070686883,0.0009610985811142082,0.0010629794024090017,1,0.0013542126062096927,0.0008691519738381739,0.00026783723482916793,0.007894283959947963,0.0002407466652860841,0.00014497100975083393,0.018662978986538077,0.004894273550066685,0.0004440229080027955,0.013606165032658723,0.0003073769827669534,0.0005172468117620311,1,0.19106714981239376,0.013629406241463164,0.0023700729579283165,0.0002565542540701589,0.002877177761646826,0.000746186549641963,0.002611813834571167,0.000058044313071776364,0.0007227031209385799,0.010593241589053795,0.00886188066892377,0.09405453661416084,1,0.37813471253823566,0.08196458723097692,0.0019988406143383623,0.1197518485868948,0.032306832344666817,0.013819739804030376,0.0005583552993602039,0.0038614776852674247,0.0001666854623243268,0.0009343648034711769,0.11453207085354998,0.007799274316270503,1,0.3467109733684651,0.0008827648773636899,0.05716898727925638,0.125367689094045,0.039807741174273076,0.11816167485402088,0.011792238017883767,0.00032665984100120854,0.1439337352146137,0.2145318493296281,0.015121690811283535,0.2556161279011769,1,0.0008358721930413521,0.001968455347624418,0.3414085214539776,0.09175706264831039,0.0010450150410874794,0.009614497007823512,0.00016000566443451266,0.00006626649362383978,0.003292340744959989,0.001217665394909707,0.0003944953022018475,0.0001579805836496347,1,0.004032195197078694,0.000807317685999946,0.00044137039934949966,0.00006247524550904445,0.00008190674696055589,0.04631687816818414,0.00014880887473140718,0.006101586415376199,0.015946605581131718,0.036147064006487005,0.005938262021574936,0.21529716367643117,1,0.07455950305594287,0.021058684320495485,0.3261399630872811,0.00256692613563449,0.00013120574096493276,0.001510822463975981,0.001317192559634489,0.0005968895054569254,0.00021440477974188382,0.0003524711689276242,0.03988109627077351,0.0009454893754127914,1,0.3841615892734826,0.0000656953877694371,0.0031141728948321204,0.00014704188825136077,0.00017994614544963747,0.002213989216633809,0.0010499297279417848,0.0003296662642924596,0.00013874464286194014,0.09715728605724638,0.002490918255120611,0.020001182715796362,1,0.00013581847826849605,0.002220182078489961,0.01110624351207904,0.0002445913274962108,0.0019553745396749755,0.006099510784661046,0.1659969003323162,0.027030979440637964,0.00035306564711737337,0.26639976452281006,0.017596885755401463,0.005034822605957426,1,0.007684911491138221,0.0031617533033832853,0.0005510301328036354,0.0009358835050481052,0.0011491274487995353,0.002803590809591469,0.0008901262114594799,0.00024640015136023167,0.0027607464437853315,0.04851083071013822,0.5513585756441832,0.025312624206695954,1" />
         <Keyword name="APPLY COMPENSATION"  value="TRUE" />
         <Keyword name="THRESHOLD"  value="FSC,10000" />
         <Keyword name="$P1N"  value="FSC-A" />
         <Keyword name="$P1R"  value="262144" />
         <Keyword name="$P1B"  value="32" />
         <Keyword name="$P1E"  value="0,0" />
         <Keyword name="$P1V"  value="362" />
         <Keyword name="$P1G"  value="1.0" />
         <Keyword name="P1DISPLAY"  value="LIN" />
         <Keyword name="P1BS"  value="0" />
         <Keyword name="P1MS"  value="0" />
         <Keyword name="$P2N"  value="FSC-H" />
         <Keyword name="$P2R"  value="262144" />
         <Keyword name="$P2B"  value="32" />
         <Keyword name="$P2E"  value="0,0" />
         <Keyword name="$P2V"  value="362" />
         <Keyword name="$P2G"  value="1.0" />
         <Keyword name="P2DISPLAY"  value="LIN" />
         <Keyword name="P2BS"  value="0" />
         <Keyword name="P2MS"  value="0" />
         <Keyword name="$P3N"  value="FSC-W" />
         <Keyword name="$P3R"  value="262144" />
         <Keyword name="$P3B"  value="32" />
         <Keyword name="$P3E"  value="0,0" />
         <Keyword name="$P3V"  value="362" />
         <Keyword name="$P3G"  value="1.0" />
         <Keyword name="P3BS"  value="-1" />
         <Keyword name="P3MS"  value="0" />
         <Keyword name="$P4N"  value="SSC-A" />
         <Keyword name="$P4R"  value="262144" />
         <Keyword name="$P4B"  value="32" />
         <Keyword name="$P4E"  value="0,0" />
         <Keyword name="$P4V"  value="227" />
         <Keyword name="$P4G"  value="1.0" />
         <Keyword name="P4DISPLAY"  value="LIN" />
         <Keyword name="P4BS"  value="0" />
         <Keyword name="P4MS"  value="0" />
         <Keyword name="$P5N"  value="SSC-H" />
         <Keyword name="$P5R"  value="262144" />
         <Keyword name="$P5B"  value="32" />
         <Keyword name="$P5E"  value="0,0" />
         <Keyword name="$P5V"  value="227" />
         <Keyword name="$P5G"  value="1.0" />
         <Keyword name="P5DISPLAY"  value="LIN" />
         <Keyword name="P5BS"  value="0" />
         <Keyword name="P5MS"  value="0" />
         <Keyword name="$P6N"  value="SSC-W" />
         <Keyword name="$P6R"  value="262144" />
         <Keyword name="$P6B"  value="32" />
         <Keyword name="$P6E"  value="0,0" />
         <Keyword name="$P6V"  value="227" />
         <Keyword name="$P6G"  value="1.0" />
         <Keyword name="P6BS"  value="-1" />
         <Keyword name="P6MS"  value="0" />
         <Keyword name="$P7N"  value="B-530_30-A" />
         <Keyword name="$P7S"  value="KLRG1" />
         <Keyword name="$P7R"  value="262144" />
         <Keyword name="$P7B"  value="32" />
         <Keyword name="$P7E"  value="0,0" />
         <Keyword name="$P7V"  value="385" />
         <Keyword name="$P7G"  value="1.0" />
         <Keyword name="P7DISPLAY"  value="LOG" />
         <Keyword name="P7BS"  value="1492" />
         <Keyword name="P7MS"  value="0" />
         <Keyword name="$P8N"  value="R-670_30-A" />
         <Keyword name="$P8S"  value="IFNg" />
         <Keyword name="$P8R"  value="262144" />
         <Keyword name="$P8B"  value="32" />
         <Keyword name="$P8E"  value="0,0" />
         <Keyword name="$P8V"  value="456" />
         <Keyword name="$P8G"  value="1.0" />
         <Keyword name="P8DISPLAY"  value="LOG" />
         <Keyword name="P8BS"  value="9886" />
         <Keyword name="P8MS"  value="0" />
         <Keyword name="$P9N"  value="V-450_50-A" />
         <Keyword name="$P9S"  value="CD8" />
         <Keyword name="$P9R"  value="262144" />
         <Keyword name="$P9B"  value="32" />
         <Keyword name="$P9E"  value="0,0" />
         <Keyword name="$P9V"  value="357" />
         <Keyword name="$P9G"  value="1.0" />
         <Keyword name="P9DISPLAY"  value="LOG" />
         <Keyword name="P9BS"  value="8945" />
         <Keyword name="P9MS"  value="0" />
         <Keyword name="$P10N"  value="V-525_50-A" />
         <Keyword name="$P10S"  value="Vio" />
         <Keyword name="$P10R"  value="262144" />
         <Keyword name="$P10B"  value="32" />
         <Keyword name="$P10E"  value="0,0" />
         <Keyword name="$P10V"  value="380" />
         <Keyword name="$P10G"  value="1.0" />
         <Keyword name="P10DISPLAY"  value="LOG" />
         <Keyword name="P10BS"  value="33578" />
         <Keyword name="P10MS"  value="0" />
         <Keyword name="$P11N"  value="V-605_40-A" />
         <Keyword name="$P11S"  value="TNFa" />
         <Keyword name="$P11R"  value="262144" />
         <Keyword name="$P11B"  value="32" />
         <Keyword name="$P11E"  value="0,0" />
         <Keyword name="$P11V"  value="411" />
         <Keyword name="$P11G"  value="1.0" />
         <Keyword name="P11DISPLAY"  value="LOG" />
         <Keyword name="P11BS"  value="262143" />
         <Keyword name="P11MS"  value="0" />
         <Keyword name="$P12N"  value="V-677_20-A" />
         <Keyword name="$P12S"  value="CD62L" />
         <Keyword name="$P12R"  value="262144" />
         <Keyword name="$P12B"  value="32" />
         <Keyword name="$P12E"  value="0,0" />
         <Keyword name="$P12V"  value="449" />
         <Keyword name="$P12G"  value="1.0" />
         <Keyword name="P12DISPLAY"  value="LOG" />
         <Keyword name="P12BS"  value="262143" />
         <Keyword name="P12MS"  value="0" />
         <Keyword name="$P13N"  value="UV-379_28-A" />
         <Keyword name="$P13S"  value="CD4" />
         <Keyword name="$P13R"  value="262144" />
         <Keyword name="$P13B"  value="32" />
         <Keyword name="$P13E"  value="0,0" />
         <Keyword name="$P13V"  value="399" />
         <Keyword name="$P13G"  value="1.0" />
         <Keyword name="P13DISPLAY"  value="LOG" />
         <Keyword name="P13BS"  value="35196" />
         <Keyword name="P13MS"  value="0" />
         <Keyword name="$P14N"  value="UV-580_20-A" />
         <Keyword name="$P14S"  value="CD44" />
         <Keyword name="$P14R"  value="262144" />
         <Keyword name="$P14B"  value="32" />
         <Keyword name="$P14E"  value="0,0" />
         <Keyword name="$P14V"  value="425" />
         <Keyword name="$P14G"  value="1.0" />
         <Keyword name="P14DISPLAY"  value="LOG" />
         <Keyword name="P14BS"  value="107065" />
         <Keyword name="P14MS"  value="0" />
         <Keyword name="$P15N"  value="UV-735_30-A" />
         <Keyword name="$P15S"  value="PD1" />
         <Keyword name="$P15R"  value="262144" />
         <Keyword name="$P15B"  value="32" />
         <Keyword name="$P15E"  value="0,0" />
         <Keyword name="$P15V"  value="486" />
         <Keyword name="$P15G"  value="1.0" />
         <Keyword name="P15DISPLAY"  value="LOG" />
         <Keyword name="P15BS"  value="6133" />
         <Keyword name="P15MS"  value="0" />
         <Keyword name="$P16N"  value="UV-810_40-A" />
         <Keyword name="$P16S"  value="CD19" />
         <Keyword name="$P16R"  value="262144" />
         <Keyword name="$P16B"  value="32" />
         <Keyword name="$P16E"  value="0,0" />
         <Keyword name="$P16V"  value="541" />
         <Keyword name="$P16G"  value="1.0" />
         <Keyword name="P16DISPLAY"  value="LOG" />
         <Keyword name="P16BS"  value="64255" />
         <Keyword name="P16MS"  value="0" />
         <Keyword name="$P17N"  value="YG-586_15-A" />
         <Keyword name="$P17S"  value="GzB" />
         <Keyword name="$P17R"  value="262144" />
         <Keyword name="$P17B"  value="32" />
         <Keyword name="$P17E"  value="0,0" />
         <Keyword name="$P17V"  value="397" />
         <Keyword name="$P17G"  value="1.0" />
         <Keyword name="P17DISPLAY"  value="LOG" />
         <Keyword name="P17BS"  value="102184" />
         <Keyword name="P17MS"  value="0" />
         <Keyword name="$P18N"  value="YG-780_60-A" />
         <Keyword name="$P18S"  value="CD127" />
         <Keyword name="$P18R"  value="262144" />
         <Keyword name="$P18B"  value="32" />
         <Keyword name="$P18E"  value="0,0" />
         <Keyword name="$P18V"  value="431" />
         <Keyword name="$P18G"  value="1.0" />
         <Keyword name="P18DISPLAY"  value="LOG" />
         <Keyword name="P18BS"  value="10558" />
         <Keyword name="P18MS"  value="0" />
         <Keyword name="$P19N"  value="Time" />
         <Keyword name="$P19R"  value="262144" />
         <Keyword name="$P19B"  value="32" />
         <Keyword name="$P19E"  value="0,0" />
         <Keyword name="$P19G"  value="0.01" />
[truncated: 5,931,657 more chars]
