# Supplementary material for: Nirmatrelvir treatment of SARS‐CoV‐2‐infected mice blunts antiviral adaptive immune responses
Source: EMBO Mol Med. 2023 Mar 22;15(5):e17580. doi: 10.15252/emmm.202317580 (PMC10165354; doi:10.15252/emmm.202317580)
Supplement: Supplementary file 4 — Source Data for Figure 3 [file EMMM-15-e17580-s001.zip]

Archive with 6 entries (5 files):
- Figure 3/
- __MACOSX/._Figure 3
- Figure 3/.DS_Store
- __MACOSX/Figure 3/._.DS_Store
- Figure 3/Figure3.xlsx
- __MACOSX/Figure 3/._Figure3.xlsx
