# Supplementary material for: Nirmatrelvir treatment of SARS‐CoV‐2‐infected mice blunts antiviral adaptive immune responses
Source: EMBO Mol Med. 2023 Mar 22;15(5):e17580. doi: 10.15252/emmm.202317580 (PMC10165354; doi:10.15252/emmm.202317580)
Supplement: Supplementary file 4 — Source Data for Figure 3 [file EMMM-15-e17580-s001.zip › Figure 3/Figure3.xlsx]

## Sheet: Figure 3
	Figure3B		Plasma anti-S1 RBD IgG fold induction over mock
	DAY 14	Mock	B.1.1.529 + Veichle	B.1.1.529 + Nirmatrelvir D1	B.1.1.529 + Nirmatrelvir D2		DAY 21	Mock	B.1.1.529 + Veichle	B.1.1.529 + Nirmatrelvir D1	B.1.1.529 + Nirmatrelvir D2
		1	175.99	18.29	20.66			1	199.45	25.41	20.66
		1.48	193.28	22.89	8.51			1.19	224.19	17.14	8.51
		1	109.77	106.94	10.99			1	538.48	209.92	10.99
			110.56	5.19	34.67				151.6	14.31	34.67
				23.03	13.54					2.02	13.54
	Figure3C		Plasma anti-S1 RBD IgG fold induction over mock
	DAY 4 post-rechallenge	Mock	B.1.1.529 + Veichle	B.1.1.529 + Nirmatrelvir D1	B.1.1.529 + Nirmatrelvir D2
		1.1	608.1	130.9	114.9
		1	2681.5	352.1	176.1
		1	1195	353	702.1
			728.2	29.1	46
				35.5	76
	Figure3E		Plasma anti-S1 RBD IgG fold induction over mock
		Mock	B.1.617.2 + Veichle	B.1.617.2 + Nirmatrelvir
		1.33	7.99	7.21
		0.67	15.02	3.15
			18.21	8.91
			13.23
	Figure3F		gMFI CD44 (CD8+T) / Blood
		Mock	B.1.617.2 + Veichle	B.1.617.2 + Nirmatrelvir
		222	607	225
		335	587	234
			477	347
			365
	Figure3G		%Granzyme-B CD8+ / Blood
		Mock	B.1.617.2 + Veichle	B.1.617.2 + Nirmatrelvir
		0.015	1.75	0.38
		0.012	4.9	0.26
			3.07	0.45
			1.23
	Figure3H		%IFN-g CD8+ / Blood
		Mock	B.1.617.2 + Veichle	B.1.617.2 + Nirmatrelvir
		0.063	0.25	0.16
		0.099	0.46	0.013
			0.76	0.12
			0.17
	Figure3J		Plasma anti-S1 RBD IgG fold induction over mock
	DAY 7	Mock	rSARS-N501Y + Veichle	rSARS-N501Y + Nirmatrelvir		DAY 14	Mock	rSARS-N501Y + Veichle	rSARS-N501Y + Nirmatrelvir		DAY 21	Mock	rSARS-N501Y + Veichle	rSARS-N501Y + Nirmatrelvir
		1	147	18			1	192	44			1	487	390
		1	123	37			1	151	71			1	1155	52
		1	99	22			1	92	24			1	526	192
		1	67	38			1	554	72			1	3398	49
		1					1					1
